# Supplementary material for: Major features of parasite adaptation revealed by genomes of Plasmodium falciparum population samples archived for over 50 years
Source: Commun Biol. 2026 Jan 12;9:183. doi: 10.1038/s42003-025-09460-3 (PMC12880971; doi:10.1038/s42003-025-09460-3)
Supplement: Supplementary file 4 — Supplementary Data 1 [file 42003_2025_9460_MOESM4_ESM.xlsx]

## Sheet: Sheet1
Supplementary Data 1. Metadata and P. falciparum sequence coverage for 60 parasite-positive placental blood samples collected between 1966 and 1971 in the greater Banjul area of The Gambia
Year	ENA accession	Sample ID	% bases callable	% 5x genome covered	Mean coverage
1966	ERR4695968	SPT53625	85.1	95.9	22.04		Column Key
1966	ERR4695969	SPT53626	89	98.3	58.47		Year	Year of sampling
1966	ERR4695970	SPT53627	88.8	98.2	22.35		ENA accession	European Nucleotide Archive number
1966	ERR4695971	SPT53628	87	96.9	25.86		Sample ID	MalariaGEN sequence sample identification number
1966	ERR4695972	SPT53629	80	92.9	27.25		% bases callable	Percentage of genome bases determined at high quality (compared to 3D7 reference)
1966	ERR4695973	SPT53630	90.3	98.2	141.62		% 5x genome coverage	Percentage of genome with at least 5x read depth (compared to 3D7 reference)
1966	ERR4695974	SPT53631	91.4	99.7	199.56		mean coverage	mean genome-wide sequence read depth mapping to 3D7 reference genome
1967	ERR4695975	SPT53632	90.4	99.2	134.77
1967	ERR4695976	SPT53633	89.9	98.9	65.9
1967	ERR4695977	SPT53634	89	98.3	69.07
1967	ERR4695978	SPT53635	90	98.6	126.76
1967	ERR4695979	SPT53636	79.7	92.1	23.99
1967	ERR4695980	SPT53637	88.5	98.1	53.83
1967	ERR4695981	SPT53638	73.1	86.7	19.28
1968	ERR4695982	SPT53639	0	8.7	3.05
1968	ERR4695983	SPT53640	0	7.7	2.68
1968	ERR4696044	SPT53641	87.4	94.8	143.54
1968	ERR4695984	SPT53642	87	97.1	55.36
1968	ERR4695985	SPT53643	88.4	98	58.58
1968	ERR4696045	SPT53644	67.7	81.7	32.49
1968	ERR4696046	SPT53645	6.1	31.8	12.56
1968	ERR4696047	SPT53646	0	3.9	1.97
1968	ERR4696008	SPT53647	84.1	94.6	47.31
1968	ERR4696009	SPT53648	91.6	99.7	75.85
1968	ERR4696010	SPT53649	87.1	97.1	61.37
1968	ERR4696011	SPT53650	91.7	99.7	109.29
1968	ERR4696012	SPT53651	65.7	81.6	12.77
1968	ERR4696013	SPT53652	83.7	94.8	31.12
1968	ERR4696048	SPT53653	15.3	32.5	5.14
1968	ERR4696014	SPT53654	87.2	97.3	63.16
1968	ERR4696015	SPT53655	89.6	98.8	80.96
1969	ERR4696016	SPT53656	86.8	96.8	65.59
1969	ERR4696017	SPT53657	3.7	20.6	5.54
1969	ERR4696018	SPT53658	90.4	99.1	63.58
1969	ERR4696019	SPT53659	89.7	98.8	96.79
1969	ERR4696020	SPT53660	90.3	99.2	105.09
1969	ERR4696021	SPT53661	90.3	98.7	128.67
1969	ERR4696022	SPT53662	82.8	94.1	31.33
1969	ERR4696023	SPT53663	87.6	97.3	46.87
1969	ERR4696024	SPT53664	90	98.9	87.26
1969	ERR4696025	SPT53665	84.8	95.6	43.43
1969	ERR4696026	SPT53666	91.3	99.6	233.73
1969	ERR4696027	SPT53667	88.2	96.3	119.01
1969	ERR4696028	SPT53668	89.5	98.5	65.14
1969	ERR4696029	SPT53669	90.3	99	73.33
1970	ERR4696030	SPT53670	90.7	99.3	112.53
1970	ERR4696031	SPT53671	86.8	96.6	48.22
1970	ERR4696032	SPT53672	91	99.3	78.04
1970	ERR4696033	SPT53673	90.5	98.9	126.93
1970	ERR4696034	SPT53674	90.8	98.5	230.11
1970	ERR4696035	SPT53676	84	95.1	37.69
1970	ERR4696036	SPT53677	71.3	84.8	27.26
1970	ERR4696037	SPT53678	75.3	88.3	22.68
1970	ERR4696038	SPT53679	89.7	98.5	124.72
1970	ERR4696039	SPT53680	91	99.2	167.11
1970	ERR4696049	SPT53681	86.6	96.9	51.26
1970	ERR4696040	SPT53682	89.5	98.7	81.51
1970	ERR4696041	SPT53683	89.7	98.5	54.76
1970	ERR4696042	SPT53684	85.7	96.3	52.07
1971	ERR4696043	SPT53685	90.5	99.1	129.28
