# Supplementary material for: Major features of parasite adaptation revealed by genomes of Plasmodium falciparum population samples archived for over 50 years
Source: Commun Biol. 2026 Jan 12;9:183. doi: 10.1038/s42003-025-09460-3 (PMC12880971; doi:10.1038/s42003-025-09460-3)
Supplement: Supplementary file 5 — Supplementary Data 2 [file 42003_2025_9460_MOESM5_ESM.xlsx]

## Sheet: gambia1966_72_betaScores
Supplementary Data 2. Genome-wide listing of BetaScore indices for P. falciparum SNPs in the 1966-1971 population analysis based on 54 infections with high coverage sequences
Gene ID	Gene Symbol or description	Chromosome	Gene Start (bp)	Gene End (Bp)	Median Position	BetaScore
PF3D7_0102200	RESA	Pf3D7_01_v3	98819	102282	100551	2.02236
PF3D7_0102200	RESA	Pf3D7_01_v3	98819	102282	100551	2.17937
PF3D7_0102200	RESA	Pf3D7_01_v3	98819	102282	100551	0.836241
PF3D7_0102200	RESA	Pf3D7_01_v3	98819	102282	100551	2.20407
PF3D7_0102200	RESA	Pf3D7_01_v3	98819	102282	100551	1.26094
PF3D7_0102200	RESA	Pf3D7_01_v3	98819	102282	100551	2.07341
PF3D7_0102200	RESA	Pf3D7_01_v3	98819	102282	100551	0.836241
PF3D7_0102500	EBA181	Pf3D7_01_v3	110750	115799	113275	0.102032
PF3D7_0102500	EBA181	Pf3D7_01_v3	110750	115799	113275	0.097779
PF3D7_0102500	EBA181	Pf3D7_01_v3	110750	115799	113275	0.05488
PF3D7_0102500	EBA181	Pf3D7_01_v3	110750	115799	113275	0.042894
PF3D7_0102600	FIKK_family	Pf3D7_01_v3	119041	121249	120145	0.18097
PF3D7_0102600	FIKK_family	Pf3D7_01_v3	119041	121249	120145	0.18097
PF3D7_0102600	FIKK_family	Pf3D7_01_v3	119041	121249	120145	0.112507
PF3D7_0103100	VPS51	Pf3D7_01_v3	134353	139257	136805	0.11884
PF3D7_0103100	VPS51	Pf3D7_01_v3	134353	139257	136805	0.004482
PF3D7_0103100	VPS51	Pf3D7_01_v3	134353	139257	136805	0.116566
PF3D7_0103100	VPS51	Pf3D7_01_v3	134353	139257	136805	0.116566
PF3D7_0103100	VPS51	Pf3D7_01_v3	134353	139257	136805	0.07715
PF3D7_0103200	NT4	Pf3D7_01_v3	140662	142219	141441	0.093414
PF3D7_0103200	NT4	Pf3D7_01_v3	140662	142219	141441	0.0154
PF3D7_0103200	NT4	Pf3D7_01_v3	140662	142219	141441	0.060508
PF3D7_0103300	CP	Pf3D7_01_v3	143640	146396	145018	0.854184
PF3D7_0103300	CP	Pf3D7_01_v3	143640	146396	145018	0.350338
PF3D7_0103300	CP	Pf3D7_01_v3	143640	146396	145018	0.852604
PF3D7_0103400	ZC	Pf3D7_01_v3	147915	152777	150346	0.007617
PF3D7_0103400	ZC	Pf3D7_01_v3	147915	152777	150346	0.038289
PF3D7_0103400	ZC	Pf3D7_01_v3	147915	152777	150346	0.007617
PF3D7_0103500	CPP	Pf3D7_01_v3	154176	160426	157301	1.10287
PF3D7_0103500	CPP	Pf3D7_01_v3	154176	160426	157301	1.09663
PF3D7_0103500	CPP	Pf3D7_01_v3	154176	160426	157301	1.09663
PF3D7_0103500	CPP	Pf3D7_01_v3	154176	160426	157301	0.650372
PF3D7_0103500	CPP	Pf3D7_01_v3	154176	160426	157301	0.883203
PF3D7_0103500	CPP	Pf3D7_01_v3	154176	160426	157301	0.15015
PF3D7_0103500	CPP	Pf3D7_01_v3	154176	160426	157301	0.031808
PF3D7_0103500	CPP	Pf3D7_01_v3	154176	160426	157301	0.030867
PF3D7_0103600	ATPdRh	Pf3D7_01_v3	161131	166229	163680	1.19334
PF3D7_0103600	ATPdRh	Pf3D7_01_v3	161131	166229	163680	2.90942
PF3D7_0103600	ATPdRh	Pf3D7_01_v3	161131	166229	163680	2.73177
PF3D7_0103600	ATPdRh	Pf3D7_01_v3	161131	166229	163680	3.29448
PF3D7_0103600	ATPdRh	Pf3D7_01_v3	161131	166229	163680	2.61132
PF3D7_0103600	ATPdRh	Pf3D7_01_v3	161131	166229	163680	0.48506
PF3D7_0103600	ATPdRh	Pf3D7_01_v3	161131	166229	163680	0.48506
PF3D7_0103600	ATPdRh	Pf3D7_01_v3	161131	166229	163680	3.48465
PF3D7_0103600	ATPdRh	Pf3D7_01_v3	161131	166229	163680	2.7842
PF3D7_0103600	ATPdRh	Pf3D7_01_v3	161131	166229	163680	0.854133
PF3D7_0103600	ATPdRh	Pf3D7_01_v3	161131	166229	163680	1.228
PF3D7_0103700	L-seryl-tRNA(Sec	Pf3D7_01_v3	166513	168687	167600	0.015615
PF3D7_0103700	L-seryl-tRNA(Sec	Pf3D7_01_v3	166513	168687	167600	0.226385
PF3D7_0104100	CPMP	Pf3D7_01_v3	178087	180790	179439	8.65552
PF3D7_0104100	CPMP	Pf3D7_01_v3	178087	180790	179439	0.09597
PF3D7_0104100	CPMP	Pf3D7_01_v3	178087	180790	179439	8.65552
PF3D7_0104100	CPMP	Pf3D7_01_v3	178087	180790	179439	8.15558
PF3D7_0104100	CPMP	Pf3D7_01_v3	178087	180790	179439	4.9525
PF3D7_0104100	CPMP	Pf3D7_01_v3	178087	180790	179439	4.05336
PF3D7_0104100	CPMP	Pf3D7_01_v3	178087	180790	179439	1.50364
PF3D7_0104100	CPMP	Pf3D7_01_v3	178087	180790	179439	2.06602
PF3D7_0104100	CPMP	Pf3D7_01_v3	178087	180790	179439	8.46411
PF3D7_0104100	CPMP	Pf3D7_01_v3	178087	180790	179439	6.72766
PF3D7_0104100	CPMP	Pf3D7_01_v3	178087	180790	179439	7.426
PF3D7_0104100	CPMP	Pf3D7_01_v3	178087	180790	179439	7.426
PF3D7_0104100	CPMP	Pf3D7_01_v3	178087	180790	179439	7.426
PF3D7_0104100	CPMP	Pf3D7_01_v3	178087	180790	179439	8.15558
PF3D7_0104100	CPMP	Pf3D7_01_v3	178087	180790	179439	8.46411
PF3D7_0104100	CPMP	Pf3D7_01_v3	178087	180790	179439	8.18944
PF3D7_0104100	CPMP	Pf3D7_01_v3	178087	180790	179439	8.65552
PF3D7_0104100	CPMP	Pf3D7_01_v3	178087	180790	179439	8.65552
PF3D7_0104100	CPMP	Pf3D7_01_v3	178087	180790	179439	7.78067
PF3D7_0104100	CPMP	Pf3D7_01_v3	178087	180790	179439	1.50364
PF3D7_0104100	CPMP	Pf3D7_01_v3	178087	180790	179439	8.65552
PF3D7_0104100	CPMP	Pf3D7_01_v3	178087	180790	179439	5.84239
PF3D7_0104100	CPMP	Pf3D7_01_v3	178087	180790	179439	0.09597
PF3D7_0104100	CPMP	Pf3D7_01_v3	178087	180790	179439	0.09597
PF3D7_0104100	CPMP	Pf3D7_01_v3	178087	180790	179439	6.72766
PF3D7_0104100	CPMP	Pf3D7_01_v3	178087	180790	179439	2.54703
PF3D7_0104100	CPMP	Pf3D7_01_v3	178087	180790	179439	1.50364
PF3D7_0104300	UCTH1	Pf3D7_01_v3	190269	201230	195750	0.017511
PF3D7_0104300	UCTH1	Pf3D7_01_v3	190269	201230	195750	0.068497
PF3D7_0104300	UCTH1	Pf3D7_01_v3	190269	201230	195750	0.157574
PF3D7_0104300	UCTH1	Pf3D7_01_v3	190269	201230	195750	0.164942
PF3D7_0104300	UCTH1	Pf3D7_01_v3	190269	201230	195750	0.295132
PF3D7_0104300	UCTH1	Pf3D7_01_v3	190269	201230	195750	0.137558
PF3D7_0105600	CPP	Pf3D7_01_v3	230289	234402	232346	0.102032
PF3D7_0105600	CPP	Pf3D7_01_v3	230289	234402	232346	0.044589
PF3D7_0105700	Pfa35-2	Pf3D7_01_v3	238666	247857	243262	0.130222
PF3D7_0105700	Pfa35-2	Pf3D7_01_v3	238666	247857	243262	0.151413
PF3D7_0105700	Pfa35-2	Pf3D7_01_v3	238666	247857	243262	0.074685
PF3D7_0105700	Pfa35-2	Pf3D7_01_v3	238666	247857	243262	0.086038
PF3D7_0106300	calcium-transporting_ATPase	Pf3D7_01_v3	265208	269173	267191	0.345101
PF3D7_0106300	calcium-transporting_ATPase	Pf3D7_01_v3	265208	269173	267191	0.148497
PF3D7_0106300	calcium-transporting_ATPase	Pf3D7_01_v3	265208	269173	267191	0.515652
PF3D7_0106700	AARP2	Pf3D7_01_v3	281155	285459	283307	0.095749
PF3D7_0107500	Niemann-Pick_type_C1-related	Pf3D7_01_v3	304362	309257	306810	0.049596
PF3D7_0107500	Niemann-Pick_type_C1-related	Pf3D7_01_v3	304362	309257	306810	0.15745
PF3D7_0107500	Niemann-Pick_type_C1-related	Pf3D7_01_v3	304362	309257	306810	0.049596
PF3D7_0107500	Niemann-Pick_type_C1-related	Pf3D7_01_v3	304362	309257	306810	0.039379
PF3D7_0107600	eukaryotic_translation_initiation_factor_2-alpha_kinase_2	Pf3D7_01_v3	314618	319405	317012	0.131636
PF3D7_0107600	eukaryotic_translation_initiation_factor_2-alpha_kinase_2	Pf3D7_01_v3	314618	319405	317012	0.124827
PF3D7_0107600	eukaryotic_translation_initiation_factor_2-alpha_kinase_2	Pf3D7_01_v3	314618	319405	317012	0.026005
PF3D7_0107800	MRE11	Pf3D7_01_v3	322371	326072	324222	0.206123
PF3D7_0107800	MRE11	Pf3D7_01_v3	322371	326072	324222	0.156339
PF3D7_0107800	MRE11	Pf3D7_01_v3	322371	326072	324222	0.206123
PF3D7_0110600	phosphatidylinositol-4-phosphate_5-kinase	Pf3D7_01_v3	405739	412169	408954	0.085156
PF3D7_0110600	phosphatidylinositol-4-phosphate_5-kinase	Pf3D7_01_v3	405739	412169	408954	0.176717
PF3D7_0110600	phosphatidylinositol-4-phosphate_5-kinase	Pf3D7_01_v3	405739	412169	408954	0.107189
PF3D7_0113100	SURFIN_1.1	Pf3D7_01_v3	495244	500076	497660	9.18718
PF3D7_0113100	SURFIN_1.1	Pf3D7_01_v3	495244	500076	497660	8.94829
PF3D7_0113100	SURFIN_1.1	Pf3D7_01_v3	495244	500076	497660	9.18718
PF3D7_0113100	SURFIN_1.1	Pf3D7_01_v3	495244	500076	497660	7.62189
PF3D7_0113100	SURFIN_1.1	Pf3D7_01_v3	495244	500076	497660	9.18718
PF3D7_0113100	SURFIN_1.1	Pf3D7_01_v3	495244	500076	497660	9.18718
PF3D7_0113100	SURFIN_1.1	Pf3D7_01_v3	495244	500076	497660	5.21162
PF3D7_0113100	SURFIN_1.1	Pf3D7_01_v3	495244	500076	497660	1.56264
PF3D7_0113100	SURFIN_1.1	Pf3D7_01_v3	495244	500076	497660	5.21162
PF3D7_0113100	SURFIN_1.1	Pf3D7_01_v3	495244	500076	497660	3.54315
PF3D7_0113100	SURFIN_1.1	Pf3D7_01_v3	495244	500076	497660	6.40911
PF3D7_0113100	SURFIN_1.1	Pf3D7_01_v3	495244	500076	497660	7.10311
PF3D7_0113100	SURFIN_1.1	Pf3D7_01_v3	495244	500076	497660	8.92357
PF3D7_0113100	SURFIN_1.1	Pf3D7_01_v3	495244	500076	497660	8.72106
PF3D7_0113100	SURFIN_1.1	Pf3D7_01_v3	495244	500076	497660	8.72106
PF3D7_0113100	SURFIN_1.1	Pf3D7_01_v3	495244	500076	497660	8.72106
PF3D7_0113100	SURFIN_1.1	Pf3D7_01_v3	495244	500076	497660	2.37905
PF3D7_0113100	SURFIN_1.1	Pf3D7_01_v3	495244	500076	497660	2.74959
PF3D7_0113100	SURFIN_1.1	Pf3D7_01_v3	495244	500076	497660	3.43924
PF3D7_0113100	SURFIN_1.1	Pf3D7_01_v3	495244	500076	497660	6.80494
PF3D7_0113100	SURFIN_1.1	Pf3D7_01_v3	495244	500076	497660	2.89579
PF3D7_0113100	SURFIN_1.1	Pf3D7_01_v3	495244	500076	497660	0.481922
PF3D7_0113100	SURFIN_1.1	Pf3D7_01_v3	495244	500076	497660	0.788058
PF3D7_0113800	DBLCP	Pf3D7_01_v3	527107	536351	531729	1.16204
PF3D7_0113800	DBLCP	Pf3D7_01_v3	527107	536351	531729	0.693267
PF3D7_0113800	DBLCP	Pf3D7_01_v3	527107	536351	531729	0.128693
PF3D7_0113800	DBLCP	Pf3D7_01_v3	527107	536351	531729	5.6639
PF3D7_0113800	DBLCP	Pf3D7_01_v3	527107	536351	531729	8.37164
PF3D7_0113800	DBLCP	Pf3D7_01_v3	527107	536351	531729	6.93681
PF3D7_0113800	DBLCP	Pf3D7_01_v3	527107	536351	531729	6.33296
PF3D7_0113800	DBLCP	Pf3D7_01_v3	527107	536351	531729	10.7636
PF3D7_0113800	DBLCP	Pf3D7_01_v3	527107	536351	531729	10.8767
PF3D7_0113800	DBLCP	Pf3D7_01_v3	527107	536351	531729	2.87154
PF3D7_0113800	DBLCP	Pf3D7_01_v3	527107	536351	531729	2.87154
PF3D7_0113800	DBLCP	Pf3D7_01_v3	527107	536351	531729	8.70656
PF3D7_0113800	DBLCP	Pf3D7_01_v3	527107	536351	531729	13.1072
PF3D7_0113800	DBLCP	Pf3D7_01_v3	527107	536351	531729	13.0444
PF3D7_0113800	DBLCP	Pf3D7_01_v3	527107	536351	531729	6.70004
PF3D7_0113800	DBLCP	Pf3D7_01_v3	527107	536351	531729	13.4378
PF3D7_0113800	DBLCP	Pf3D7_01_v3	527107	536351	531729	11.8214
PF3D7_0113800	DBLCP	Pf3D7_01_v3	527107	536351	531729	14.2743
PF3D7_0113800	DBLCP	Pf3D7_01_v3	527107	536351	531729	13.826
PF3D7_0113800	DBLCP	Pf3D7_01_v3	527107	536351	531729	14.8845
PF3D7_0113800	DBLCP	Pf3D7_01_v3	527107	536351	531729	15.3376
PF3D7_0113800	DBLCP	Pf3D7_01_v3	527107	536351	531729	15.3376
PF3D7_0113800	DBLCP	Pf3D7_01_v3	527107	536351	531729	2.16918
PF3D7_0113800	DBLCP	Pf3D7_01_v3	527107	536351	531729	2.16918
PF3D7_0113800	DBLCP	Pf3D7_01_v3	527107	536351	531729	12.2184
PF3D7_0113800	DBLCP	Pf3D7_01_v3	527107	536351	531729	18.9652
PF3D7_0113800	DBLCP	Pf3D7_01_v3	527107	536351	531729	17.1265
PF3D7_0113800	DBLCP	Pf3D7_01_v3	527107	536351	531729	18.1243
PF3D7_0113800	DBLCP	Pf3D7_01_v3	527107	536351	531729	3.57212
PF3D7_0113800	DBLCP	Pf3D7_01_v3	527107	536351	531729	3.57212
PF3D7_0113800	DBLCP	Pf3D7_01_v3	527107	536351	531729	13.4631
PF3D7_0113800	DBLCP	Pf3D7_01_v3	527107	536351	531729	18.0643
PF3D7_0113800	DBLCP	Pf3D7_01_v3	527107	536351	531729	18.8584
PF3D7_0113800	DBLCP	Pf3D7_01_v3	527107	536351	531729	13.4111
PF3D7_0113800	DBLCP	Pf3D7_01_v3	527107	536351	531729	1.31451
PF3D7_0113800	DBLCP	Pf3D7_01_v3	527107	536351	531729	17.46
PF3D7_0113800	DBLCP	Pf3D7_01_v3	527107	536351	531729	19.6612
PF3D7_0113800	DBLCP	Pf3D7_01_v3	527107	536351	531729	19.4329
PF3D7_0113800	DBLCP	Pf3D7_01_v3	527107	536351	531729	9.46307
PF3D7_0113800	DBLCP	Pf3D7_01_v3	527107	536351	531729	1.7632
PF3D7_0113800	DBLCP	Pf3D7_01_v3	527107	536351	531729	18.3083
PF3D7_0113800	DBLCP	Pf3D7_01_v3	527107	536351	531729	18.8901
PF3D7_0113800	DBLCP	Pf3D7_01_v3	527107	536351	531729	16.1047
PF3D7_0113800	DBLCP	Pf3D7_01_v3	527107	536351	531729	20.0407
PF3D7_0113800	DBLCP	Pf3D7_01_v3	527107	536351	531729	14.3909
PF3D7_0113800	DBLCP	Pf3D7_01_v3	527107	536351	531729	17.9283
PF3D7_0113800	DBLCP	Pf3D7_01_v3	527107	536351	531729	14.3909
PF3D7_0113800	DBLCP	Pf3D7_01_v3	527107	536351	531729	14.3909
PF3D7_0113800	DBLCP	Pf3D7_01_v3	527107	536351	531729	6.52558
PF3D7_0113800	DBLCP	Pf3D7_01_v3	527107	536351	531729	19.1895
PF3D7_0113800	DBLCP	Pf3D7_01_v3	527107	536351	531729	17.872
PF3D7_0113800	DBLCP	Pf3D7_01_v3	527107	536351	531729	4.20289
PF3D7_0113800	DBLCP	Pf3D7_01_v3	527107	536351	531729	4.20289
PF3D7_0113800	DBLCP	Pf3D7_01_v3	527107	536351	531729	14.4936
PF3D7_0113800	DBLCP	Pf3D7_01_v3	527107	536351	531729	13.3353
PF3D7_0113800	DBLCP	Pf3D7_01_v3	527107	536351	531729	18.8062
PF3D7_0113800	DBLCP	Pf3D7_01_v3	527107	536351	531729	3.24897
PF3D7_0113800	DBLCP	Pf3D7_01_v3	527107	536351	531729	19.9634
PF3D7_0113800	DBLCP	Pf3D7_01_v3	527107	536351	531729	1.23704
PF3D7_0113800	DBLCP	Pf3D7_01_v3	527107	536351	531729	17.2988
PF3D7_0113800	DBLCP	Pf3D7_01_v3	527107	536351	531729	17.8917
PF3D7_0113800	DBLCP	Pf3D7_01_v3	527107	536351	531729	16.6239
PF3D7_0113800	DBLCP	Pf3D7_01_v3	527107	536351	531729	15.5774
PF3D7_0113800	DBLCP	Pf3D7_01_v3	527107	536351	531729	16.9613
PF3D7_0113800	DBLCP	Pf3D7_01_v3	527107	536351	531729	17.1963
PF3D7_0113800	DBLCP	Pf3D7_01_v3	527107	536351	531729	16.9123
PF3D7_0113800	DBLCP	Pf3D7_01_v3	527107	536351	531729	15.7816
PF3D7_0113800	DBLCP	Pf3D7_01_v3	527107	536351	531729	17.1368
PF3D7_0113800	DBLCP	Pf3D7_01_v3	527107	536351	531729	15.2927
PF3D7_0113800	DBLCP	Pf3D7_01_v3	527107	536351	531729	13.7916
PF3D7_0113800	DBLCP	Pf3D7_01_v3	527107	536351	531729	11.5593
PF3D7_0113800	DBLCP	Pf3D7_01_v3	527107	536351	531729	15.6584
PF3D7_0113800	DBLCP	Pf3D7_01_v3	527107	536351	531729	17.2765
PF3D7_0113800	DBLCP	Pf3D7_01_v3	527107	536351	531729	16.4082
PF3D7_0113800	DBLCP	Pf3D7_01_v3	527107	536351	531729	11.8973
PF3D7_0113800	DBLCP	Pf3D7_01_v3	527107	536351	531729	12.2788
PF3D7_0113800	DBLCP	Pf3D7_01_v3	527107	536351	531729	14.0926
PF3D7_0113800	DBLCP	Pf3D7_01_v3	527107	536351	531729	10.2163
PF3D7_0113800	DBLCP	Pf3D7_01_v3	527107	536351	531729	13.0833
PF3D7_0113800	DBLCP	Pf3D7_01_v3	527107	536351	531729	12.224
PF3D7_0113800	DBLCP	Pf3D7_01_v3	527107	536351	531729	13.3361
PF3D7_0113800	DBLCP	Pf3D7_01_v3	527107	536351	531729	9.97877
PF3D7_0113800	DBLCP	Pf3D7_01_v3	527107	536351	531729	13.7574
PF3D7_0113800	DBLCP	Pf3D7_01_v3	527107	536351	531729	10.7737
PF3D7_0113800	DBLCP	Pf3D7_01_v3	527107	536351	531729	10.2608
PF3D7_0113800	DBLCP	Pf3D7_01_v3	527107	536351	531729	4.98548
PF3D7_0113800	DBLCP	Pf3D7_01_v3	527107	536351	531729	9.80452
PF3D7_0113800	DBLCP	Pf3D7_01_v3	527107	536351	531729	1.53208
PF3D7_0113800	DBLCP	Pf3D7_01_v3	527107	536351	531729	2.63579
PF3D7_0113800	DBLCP	Pf3D7_01_v3	527107	536351	531729	5.45512
PF3D7_0113800	DBLCP	Pf3D7_01_v3	527107	536351	531729	4.6351
PF3D7_0113800	DBLCP	Pf3D7_01_v3	527107	536351	531729	5.70761
PF3D7_0113800	DBLCP	Pf3D7_01_v3	527107	536351	531729	1.53582
PF3D7_0113800	DBLCP	Pf3D7_01_v3	527107	536351	531729	5.57535
PF3D7_0113800	DBLCP	Pf3D7_01_v3	527107	536351	531729	5.43115
PF3D7_0113800	DBLCP	Pf3D7_01_v3	527107	536351	531729	5.04042
PF3D7_0113900	CX3CL1-binding_1	Pf3D7_01_v3	537109	538025	537567	0.399132
PF3D7_0113900	CX3CL1-binding_1	Pf3D7_01_v3	537109	538025	537567	0.399132
PF3D7_0114500	hyp10	Pf3D7_01_v3	558201	558708	558455	1.50397
PF3D7_0114500	hyp10	Pf3D7_01_v3	558201	558708	558455	0.277942
PF3D7_0114500	hyp10	Pf3D7_01_v3	558201	558708	558455	1.63863
PF3D7_0114500	hyp10	Pf3D7_01_v3	558201	558708	558455	1.60865
PF3D7_0114500	hyp10	Pf3D7_01_v3	558201	558708	558455	1.60865
PF3D7_0114700	RIF	Pf3D7_01_v3	563703	564842	564273	0.335468
PF3D7_0114700	RIF	Pf3D7_01_v3	563703	564842	564273	0.259096
PF3D7_0114700	RIF	Pf3D7_01_v3	563703	564842	564273	0.380048
PF3D7_0114700	RIF	Pf3D7_01_v3	563703	564842	564273	0.259096
PF3D7_0114700	RIF	Pf3D7_01_v3	563703	564842	564273	0.380048
PF3D7_0114800	hyp7	Pf3D7_01_v3	569485	570272	569879	0.067722
PF3D7_0114800	hyp7	Pf3D7_01_v3	569485	570272	569879	0.067722
PF3D7_0114800	hyp7	Pf3D7_01_v3	569485	570272	569879	0.067722
PF3D7_0202100	LSA2	Pf3D7_02_v3	109564	110580	110072	1.10228
PF3D7_0202100	LSA2	Pf3D7_02_v3	109564	110580	110072	1.30393
PF3D7_0202100	LSA2	Pf3D7_02_v3	109564	110580	110072	1.32237
PF3D7_0202400	translation-enhancing_factor	Pf3D7_02_v3	120524	124102	122313	0.123239
PF3D7_0202400	translation-enhancing_factor	Pf3D7_02_v3	120524	124102	122313	0.203389
PF3D7_0202400	translation-enhancing_factor	Pf3D7_02_v3	120524	124102	122313	0.19855
PF3D7_0203600	CPP	Pf3D7_02_v3	166144	168051	167098	0.356295
PF3D7_0203600	CPP	Pf3D7_02_v3	166144	168051	167098	0.138174
PF3D7_0204500	aspartate_transaminase	Pf3D7_02_v3	198353	199570	198962	0.363858
PF3D7_0204500	aspartate_transaminase	Pf3D7_02_v3	198353	199570	198962	0.384891
PF3D7_0204500	aspartate_transaminase	Pf3D7_02_v3	198353	199570	198962	0.292548
PF3D7_0204500	aspartate_transaminase	Pf3D7_02_v3	198353	199570	198962	0.384891
PF3D7_0204600	5'-3'_exonuclease	Pf3D7_02_v3	200482	204048	202265	0.029535
PF3D7_0204600	5'-3'_exonuclease	Pf3D7_02_v3	200482	204048	202265	0.0505
PF3D7_0206000	RAD2	Pf3D7_02_v3	239246	243796	241521	0.124827
PF3D7_0206000	RAD2	Pf3D7_02_v3	239246	243796	241521	0.074558
PF3D7_0206000	RAD2	Pf3D7_02_v3	239246	243796	241521	0.366284
PF3D7_0206000	RAD2	Pf3D7_02_v3	239246	243796	241521	0.300466
PF3D7_0206000	RAD2	Pf3D7_02_v3	239246	243796	241521	0.097107
PF3D7_0206800	MSP2	Pf3D7_02_v3	273689	274507	274098	0.267224
PF3D7_0206800	MSP2	Pf3D7_02_v3	273689	274507	274098	0.267224
PF3D7_0206800	MSP2	Pf3D7_02_v3	273689	274507	274098	0.156339
PF3D7_0207100	CPP	Pf3D7_02_v3	281907	287345	284626	0.158802
PF3D7_0207100	CPP	Pf3D7_02_v3	281907	287345	284626	0.131369
PF3D7_0207100	CPP	Pf3D7_02_v3	281907	287345	284626	0.173604
PF3D7_0207100	CPP	Pf3D7_02_v3	281907	287345	284626	0.194532
PF3D7_0207100	CPP	Pf3D7_02_v3	281907	287345	284626	0.194532
PF3D7_0207300	SRA8	Pf3D7_02_v3	290168	292703	291436	1.34445
PF3D7_0207300	SRA8	Pf3D7_02_v3	290168	292703	291436	1.3779
PF3D7_0207300	SRA8	Pf3D7_02_v3	290168	292703	291436	1.28527
PF3D7_0207300	SRA8	Pf3D7_02_v3	290168	292703	291436	0.771045
PF3D7_0207400	SRA7	Pf3D7_02_v3	294273	297616	295945	0.19855
PF3D7_0207400	SRA7	Pf3D7_02_v3	294273	297616	295945	0.245168
PF3D7_0207400	SRA7	Pf3D7_02_v3	294273	297616	295945	0.008318
PF3D7_0207400	SRA7	Pf3D7_02_v3	294273	297616	295945	0.083168
PF3D7_0207500	SRA6	Pf3D7_02_v3	298897	302564	300731	0.07817
PF3D7_0207600	SRA5	Pf3D7_02_v3	303593	307027	305310	0.163158
PF3D7_0207600	SRA5	Pf3D7_02_v3	303593	307027	305310	0.163158
PF3D7_0207600	SRA5	Pf3D7_02_v3	303593	307027	305310	0.190779
PF3D7_0207600	SRA5	Pf3D7_02_v3	303593	307027	305310	0.299906
PF3D7_0207600	SRA5	Pf3D7_02_v3	303593	307027	305310	0.299906
PF3D7_0207600	SRA5	Pf3D7_02_v3	303593	307027	305310	0.032563
PF3D7_0207700	SRA4	Pf3D7_02_v3	308847	312155	310501	1.76087
PF3D7_0207700	SRA4	Pf3D7_02_v3	308847	312155	310501	1.46524
PF3D7_0207700	SRA4	Pf3D7_02_v3	308847	312155	310501	0.306372
PF3D7_0207700	SRA4	Pf3D7_02_v3	308847	312155	310501	0.637459
PF3D7_0207700	SRA4	Pf3D7_02_v3	308847	312155	310501	0.637459
PF3D7_0207700	SRA4	Pf3D7_02_v3	308847	312155	310501	1.70955
PF3D7_0207700	SRA4	Pf3D7_02_v3	308847	312155	310501	0.819935
PF3D7_0207700	SRA4	Pf3D7_02_v3	308847	312155	310501	1.76087
PF3D7_0207900	SRA2	Pf3D7_02_v3	317596	321310	319453	0.992885
PF3D7_0207900	SRA2	Pf3D7_02_v3	317596	321310	319453	0.77671
PF3D7_0207900	SRA2	Pf3D7_02_v3	317596	321310	319453	0.650161
PF3D7_0207900	SRA2	Pf3D7_02_v3	317596	321310	319453	0.155167
PF3D7_0208000	SRA1	Pf3D7_02_v3	322338	325723	324031	0.678953
PF3D7_0208000	SRA1	Pf3D7_02_v3	322338	325723	324031	1.18376
PF3D7_0208000	SRA1	Pf3D7_02_v3	322338	325723	324031	1.23986
PF3D7_0208000	SRA1	Pf3D7_02_v3	322338	325723	324031	1.23986
PF3D7_0208000	SRA1	Pf3D7_02_v3	322338	325723	324031	1.23986
PF3D7_0208000	SRA1	Pf3D7_02_v3	322338	325723	324031	0.099076
PF3D7_0208000	SRA1	Pf3D7_02_v3	322338	325723	324031	0.378843
PF3D7_0208000	SRA1	Pf3D7_02_v3	322338	325723	324031	0.074896
PF3D7_0208300	CPP	Pf3D7_02_v3	337558	342966	340262	0.08732
PF3D7_0208400	CPP	Pf3D7_02_v3	343308	349340	346324	0.296944
PF3D7_0208400	CPP	Pf3D7_02_v3	343308	349340	346324	0.322005
PF3D7_0208400	CPP	Pf3D7_02_v3	343308	349340	346324	0.181452
PF3D7_0208400	CPP	Pf3D7_02_v3	343308	349340	346324	0.268138
PF3D7_0208400	CPP	Pf3D7_02_v3	343308	349340	346324	0.045783
PF3D7_0208900	P230p	Pf3D7_02_v3	360828	368354	364591	0.076232
PF3D7_0208900	P230p	Pf3D7_02_v3	360828	368354	364591	0.185359
PF3D7_0209000	P230	Pf3D7_02_v3	370438	379845	375142	0.717472
PF3D7_0209000	P230	Pf3D7_02_v3	370438	379845	375142	0.364555
PF3D7_0209000	P230	Pf3D7_02_v3	370438	379845	375142	0.553477
PF3D7_0209000	P230	Pf3D7_02_v3	370438	379845	375142	0.585511
PF3D7_0209000	P230	Pf3D7_02_v3	370438	379845	375142	0.203198
PF3D7_0209000	P230	Pf3D7_02_v3	370438	379845	375142	0.273017
PF3D7_0209000	P230	Pf3D7_02_v3	370438	379845	375142	0.396586
PF3D7_0209000	P230	Pf3D7_02_v3	370438	379845	375142	0.087322
PF3D7_0209000	P230	Pf3D7_02_v3	370438	379845	375142	0.359049
PF3D7_0209000	P230	Pf3D7_02_v3	370438	379845	375142	1.32188
PF3D7_0209000	P230	Pf3D7_02_v3	370438	379845	375142	0.529554
PF3D7_0209000	P230	Pf3D7_02_v3	370438	379845	375142	0.087433
PF3D7_0209000	P230	Pf3D7_02_v3	370438	379845	375142	0.349352
PF3D7_0209000	P230	Pf3D7_02_v3	370438	379845	375142	0.151386
PF3D7_0209000	P230	Pf3D7_02_v3	370438	379845	375142	0.076318
PF3D7_0209000	P230	Pf3D7_02_v3	370438	379845	375142	0.207012
PF3D7_0209000	P230	Pf3D7_02_v3	370438	379845	375142	0.189883
PF3D7_0210200	CPP	Pf3D7_02_v3	413278	421137	417208	0.255769
PF3D7_0210200	CPP	Pf3D7_02_v3	413278	421137	417208	0.401254
PF3D7_0210500	CPP	Pf3D7_02_v3	427490	431530	429510	0.140503
PF3D7_0210500	CPP	Pf3D7_02_v3	427490	431530	429510	0.14262
PF3D7_0210500	CPP	Pf3D7_02_v3	427490	431530	429510	0.14262
PF3D7_0210500	CPP	Pf3D7_02_v3	427490	431530	429510	0.010791
PF3D7_0210800	CPP	Pf3D7_02_v3	437755	439002	438379	0.409656
PF3D7_0210800	CPP	Pf3D7_02_v3	437755	439002	438379	0.476465
PF3D7_0211100	CPP	Pf3D7_02_v3	451751	455116	453434	0.058563
PF3D7_0211100	CPP	Pf3D7_02_v3	451751	455116	453434	0.050695
PF3D7_0211100	CPP	Pf3D7_02_v3	451751	455116	453434	0.10235
PF3D7_0211700	tyrosine_kinase-like	Pf3D7_02_v3	469790	473491	471641	0.52694
PF3D7_0211700	tyrosine_kinase-like	Pf3D7_02_v3	469790	473491	471641	0.941652
PF3D7_0211700	tyrosine_kinase-like	Pf3D7_02_v3	469790	473491	471641	0.505035
PF3D7_0211700	tyrosine_kinase-like	Pf3D7_02_v3	469790	473491	471641	0.296765
PF3D7_0211700	tyrosine_kinase-like	Pf3D7_02_v3	469790	473491	471641	0.941652
PF3D7_0212400	CPMP	Pf3D7_02_v3	495166	507854	501510	0.539497
PF3D7_0212400	CPMP	Pf3D7_02_v3	495166	507854	501510	0.660998
PF3D7_0212400	CPMP	Pf3D7_02_v3	495166	507854	501510	1.11149
PF3D7_0212400	CPMP	Pf3D7_02_v3	495166	507854	501510	2.0324
PF3D7_0212400	CPMP	Pf3D7_02_v3	495166	507854	501510	0.967686
PF3D7_0212400	CPMP	Pf3D7_02_v3	495166	507854	501510	1.96093
PF3D7_0212400	CPMP	Pf3D7_02_v3	495166	507854	501510	1.82532
PF3D7_0212400	CPMP	Pf3D7_02_v3	495166	507854	501510	1.1198
PF3D7_0212400	CPMP	Pf3D7_02_v3	495166	507854	501510	1.71261
PF3D7_0212500	CPP	Pf3D7_02_v3	509525	521746	515636	0.174479
PF3D7_0212500	CPP	Pf3D7_02_v3	509525	521746	515636	0.431596
PF3D7_0212500	CPP	Pf3D7_02_v3	509525	521746	515636	0.379484
PF3D7_0212500	CPP	Pf3D7_02_v3	509525	521746	515636	0.117673
PF3D7_0212500	CPP	Pf3D7_02_v3	509525	521746	515636	0.821827
PF3D7_0212500	CPP	Pf3D7_02_v3	509525	521746	515636	1.62384
PF3D7_0212500	CPP	Pf3D7_02_v3	509525	521746	515636	1.62384
PF3D7_0212500	CPP	Pf3D7_02_v3	509525	521746	515636	0.822182
PF3D7_0212500	CPP	Pf3D7_02_v3	509525	521746	515636	0.289271
PF3D7_0213600	CPP	Pf3D7_02_v3	546482	555294	550888	0.307308
PF3D7_0213600	CPP	Pf3D7_02_v3	546482	555294	550888	0.163041
PF3D7_0213600	CPP	Pf3D7_02_v3	546482	555294	550888	0.097132
PF3D7_0213600	CPP	Pf3D7_02_v3	546482	555294	550888	0.281792
PF3D7_0213600	CPP	Pf3D7_02_v3	546482	555294	550888	0.272375
PF3D7_0214300	CPP	Pf3D7_02_v3	578662	586164	582413	0.026535
PF3D7_0214300	CPP	Pf3D7_02_v3	578662	586164	582413	0.026535
PF3D7_0214900	rhoptry_neck_6	Pf3D7_02_v3	610625	615372	612999	0.288269
PF3D7_0214900	rhoptry_neck_6	Pf3D7_02_v3	610625	615372	612999	0.288269
PF3D7_0214900	rhoptry_neck_6	Pf3D7_02_v3	610625	615372	612999	0.381161
PF3D7_0215000	acyl-CoA	Pf3D7_02_v3	616772	619429	618101	0.128728
PF3D7_0215000	acyl-CoA	Pf3D7_02_v3	616772	619429	618101	0.800658
PF3D7_0215000	acyl-CoA	Pf3D7_02_v3	616772	619429	618101	0.978145
PF3D7_0215000	acyl-CoA	Pf3D7_02_v3	616772	619429	618101	0.473729
PF3D7_0215300	acyl-CoA	Pf3D7_02_v3	628642	631308	629975	0.740603
PF3D7_0215300	acyl-CoA	Pf3D7_02_v3	628642	631308	629975	0.491218
PF3D7_0215300	acyl-CoA	Pf3D7_02_v3	628642	631308	629975	0.621288
PF3D7_0215300	acyl-CoA	Pf3D7_02_v3	628642	631308	629975	0.265499
PF3D7_0215300	acyl-CoA	Pf3D7_02_v3	628642	631308	629975	0.265499
PF3D7_0215300	acyl-CoA	Pf3D7_02_v3	628642	631308	629975	0.621288
PF3D7_0215300	acyl-CoA	Pf3D7_02_v3	628642	631308	629975	0.531825
PF3D7_0215300	acyl-CoA	Pf3D7_02_v3	628642	631308	629975	0.265499
PF3D7_0215300	acyl-CoA	Pf3D7_02_v3	628642	631308	629975	0.491218
PF3D7_0216300	CPP	Pf3D7_02_v3	670413	674558	672486	0.172077
PF3D7_0216300	CPP	Pf3D7_02_v3	670413	674558	672486	0.20528
PF3D7_0216300	CPP	Pf3D7_02_v3	670413	674558	672486	0.20528
PF3D7_0216700	ATG11	Pf3D7_02_v3	690311	695783	693047	0.068932
PF3D7_0217000	CPMP	Pf3D7_02_v3	703090	706587	704839	0.848733
PF3D7_0217000	CPMP	Pf3D7_02_v3	703090	706587	704839	0.446021
PF3D7_0217000	CPMP	Pf3D7_02_v3	703090	706587	704839	0.81062
PF3D7_0217600	CPP	Pf3D7_02_v3	723747	729932	726840	0.040893
PF3D7_0217600	CPP	Pf3D7_02_v3	723747	729932	726840	0.12989
PF3D7_0218600	patatin-like_phospholipase	Pf3D7_02_v3	755418	762560	758989	0.126615
PF3D7_0218600	patatin-like_phospholipase	Pf3D7_02_v3	755418	762560	758989	0.069477
PF3D7_0219800	PHISTc	Pf3D7_02_v3	786870	787940	787405	0.125669
PF3D7_0219800	PHISTc	Pf3D7_02_v3	786870	787940	787405	0.058916
PF3D7_0219800	PHISTc	Pf3D7_02_v3	786870	787940	787405	0.106631
PF3D7_0220000	LSA3	Pf3D7_02_v3	796752	801586	799169	0.283291
PF3D7_0220100	DnaJ	Pf3D7_02_v3	804520	807741	806131	0.183459
PF3D7_0220100	DnaJ	Pf3D7_02_v3	804520	807741	806131	0.695467
PF3D7_0220100	DnaJ	Pf3D7_02_v3	804520	807741	806131	0.538144
PF3D7_0220100	DnaJ	Pf3D7_02_v3	804520	807741	806131	0.712283
PF3D7_0220700	hyp9	Pf3D7_02_v3	833805	834688	834247	0.214938
PF3D7_0220700	hyp9	Pf3D7_02_v3	833805	834688	834247	0.214938
PF3D7_0220700	hyp9	Pf3D7_02_v3	833805	834688	834247	0.262607
PF3D7_0220700	hyp9	Pf3D7_02_v3	833805	834688	834247	0.201753
PF3D7_0220800	CLAG2	Pf3D7_02_v3	838843	844116	841480	3.35076
PF3D7_0220800	CLAG2	Pf3D7_02_v3	838843	844116	841480	2.48293
PF3D7_0220800	CLAG2	Pf3D7_02_v3	838843	844116	841480	0.474931
PF3D7_0220800	CLAG2	Pf3D7_02_v3	838843	844116	841480	3.74215
PF3D7_0220800	CLAG2	Pf3D7_02_v3	838843	844116	841480	3.74215
PF3D7_0220800	CLAG2	Pf3D7_02_v3	838843	844116	841480	3.74215
PF3D7_0220800	CLAG2	Pf3D7_02_v3	838843	844116	841480	3.74215
PF3D7_0220800	CLAG2	Pf3D7_02_v3	838843	844116	841480	4.01102
PF3D7_0220800	CLAG2	Pf3D7_02_v3	838843	844116	841480	4.58544
PF3D7_0220800	CLAG2	Pf3D7_02_v3	838843	844116	841480	9.81438
PF3D7_0220800	CLAG2	Pf3D7_02_v3	838843	844116	841480	11.2817
PF3D7_0220800	CLAG2	Pf3D7_02_v3	838843	844116	841480	11.7714
PF3D7_0220800	CLAG2	Pf3D7_02_v3	838843	844116	841480	11.9508
PF3D7_0220800	CLAG2	Pf3D7_02_v3	838843	844116	841480	12.2443
PF3D7_0220800	CLAG2	Pf3D7_02_v3	838843	844116	841480	12.109
PF3D7_0220800	CLAG2	Pf3D7_02_v3	838843	844116	841480	11.1749
PF3D7_0220800	CLAG2	Pf3D7_02_v3	838843	844116	841480	11.6817
PF3D7_0220800	CLAG2	Pf3D7_02_v3	838843	844116	841480	5.25829
PF3D7_0220800	CLAG2	Pf3D7_02_v3	838843	844116	841480	8.30726
PF3D7_0220800	CLAG2	Pf3D7_02_v3	838843	844116	841480	2.99359
PF3D7_0220800	CLAG2	Pf3D7_02_v3	838843	844116	841480	8.31903
PF3D7_0220800	CLAG2	Pf3D7_02_v3	838843	844116	841480	7.25428
PF3D7_0220800	CLAG2	Pf3D7_02_v3	838843	844116	841480	10.541
PF3D7_0220800	CLAG2	Pf3D7_02_v3	838843	844116	841480	0.573025
PF3D7_0220800	CLAG2	Pf3D7_02_v3	838843	844116	841480	4.4759
PF3D7_0220800	CLAG2	Pf3D7_02_v3	838843	844116	841480	7.91203
PF3D7_0220800	CLAG2	Pf3D7_02_v3	838843	844116	841480	9.94355
PF3D7_0220800	CLAG2	Pf3D7_02_v3	838843	844116	841480	3.54326
PF3D7_0221000	PEP	Pf3D7_02_v3	848092	849119	848606	4.91257
PF3D7_0221000	PEP	Pf3D7_02_v3	848092	849119	848606	4.65562
PF3D7_0221000	PEP	Pf3D7_02_v3	848092	849119	848606	3.02625
PF3D7_0221000	PEP	Pf3D7_02_v3	848092	849119	848606	3.02625
PF3D7_0221000	PEP	Pf3D7_02_v3	848092	849119	848606	3.02625
PF3D7_0221000	PEP	Pf3D7_02_v3	848092	849119	848606	3.02625
PF3D7_0221000	PEP	Pf3D7_02_v3	848092	849119	848606	4.74864
PF3D7_0221000	PEP	Pf3D7_02_v3	848092	849119	848606	5.27535
PF3D7_0221000	PEP	Pf3D7_02_v3	848092	849119	848606	5.27535
PF3D7_0221000	PEP	Pf3D7_02_v3	848092	849119	848606	5.27535
PF3D7_0221000	PEP	Pf3D7_02_v3	848092	849119	848606	4.91257
PF3D7_0221000	PEP	Pf3D7_02_v3	848092	849119	848606	4.91257
PF3D7_0221000	PEP	Pf3D7_02_v3	848092	849119	848606	5.27535
PF3D7_0221000	PEP	Pf3D7_02_v3	848092	849119	848606	4.18453
PF3D7_0221000	PEP	Pf3D7_02_v3	848092	849119	848606	4.18453
PF3D7_0221200	hyp15	Pf3D7_02_v3	854966	855738	855352	2.52417
PF3D7_0221200	hyp15	Pf3D7_02_v3	854966	855738	855352	2.37829
PF3D7_0221200	hyp15	Pf3D7_02_v3	854966	855738	855352	2.67747
PF3D7_0221200	hyp15	Pf3D7_02_v3	854966	855738	855352	2.15883
PF3D7_0221200	hyp15	Pf3D7_02_v3	854966	855738	855352	2.67747
PF3D7_0221200	hyp15	Pf3D7_02_v3	854966	855738	855352	2.52417
PF3D7_0221400	stevor	Pf3D7_02_v3	860466	861504	860985	1.13803
PF3D7_0221400	stevor	Pf3D7_02_v3	860466	861504	860985	1.13803
PF3D7_0221400	stevor	Pf3D7_02_v3	860466	861504	860985	1.13803
PF3D7_0221400	stevor	Pf3D7_02_v3	860466	861504	860985	0.764558
PF3D7_0221400	stevor	Pf3D7_02_v3	860466	861504	860985	1.13803
PF3D7_0221400	stevor	Pf3D7_02_v3	860466	861504	860985	1.13803
PF3D7_0221400	stevor	Pf3D7_02_v3	860466	861504	860985	1.13803
PF3D7_0221400	stevor	Pf3D7_02_v3	860466	861504	860985	1.02458
PF3D7_0221400	stevor	Pf3D7_02_v3	860466	861504	860985	0.631037
PF3D7_0221400	stevor	Pf3D7_02_v3	860466	861504	860985	0.93828
PF3D7_0221400	stevor	Pf3D7_02_v3	860466	861504	860985	1.02458
PF3D7_0301000	acyl-CoA	Pf3D7_03_v3	69460	71919	70690	0.90972
PF3D7_0301000	acyl-CoA	Pf3D7_03_v3	69460	71919	70690	1.13515
PF3D7_0301000	acyl-CoA	Pf3D7_03_v3	69460	71919	70690	1.05819
PF3D7_0301900	CP	Pf3D7_03_v3	105913	107109	106511	0.459774
PF3D7_0301900	CP	Pf3D7_03_v3	105913	107109	106511	0.444384
PF3D7_0302000	pre-mRNA-splicing_factor_PRP46	Pf3D7_03_v3	107961	109880	108921	0.499095
PF3D7_0302000	pre-mRNA-splicing_factor_PRP46	Pf3D7_03_v3	107961	109880	108921	0.523006
PF3D7_0302000	pre-mRNA-splicing_factor_PRP46	Pf3D7_03_v3	107961	109880	108921	0.499095
PF3D7_0302000	pre-mRNA-splicing_factor_PRP46	Pf3D7_03_v3	107961	109880	108921	0.523006
PF3D7_0302000	pre-mRNA-splicing_factor_PRP46	Pf3D7_03_v3	107961	109880	108921	0.523006
PF3D7_0302000	pre-mRNA-splicing_factor_PRP46	Pf3D7_03_v3	107961	109880	108921	0.523006
PF3D7_0302000	pre-mRNA-splicing_factor_PRP46	Pf3D7_03_v3	107961	109880	108921	0.499095
PF3D7_0302100	serine/threonine_kinase	Pf3D7_03_v3	114070	118086	116078	0.292548
PF3D7_0302100	serine/threonine_kinase	Pf3D7_03_v3	114070	118086	116078	0.334659
PF3D7_0302100	serine/threonine_kinase	Pf3D7_03_v3	114070	118086	116078	0.279711
PF3D7_0302100	serine/threonine_kinase	Pf3D7_03_v3	114070	118086	116078	0.213912
PF3D7_0302100	serine/threonine_kinase	Pf3D7_03_v3	114070	118086	116078	0.035177
PF3D7_0302100	serine/threonine_kinase	Pf3D7_03_v3	114070	118086	116078	0.024396
PF3D7_0302200	CLAG3.2	Pf3D7_03_v3	119458	124735	122097	1.05499
PF3D7_0302200	CLAG3.2	Pf3D7_03_v3	119458	124735	122097	0.433967
PF3D7_0302200	CLAG3.2	Pf3D7_03_v3	119458	124735	122097	0.650336
PF3D7_0302200	CLAG3.2	Pf3D7_03_v3	119458	124735	122097	1.25517
PF3D7_0302200	CLAG3.2	Pf3D7_03_v3	119458	124735	122097	1.25517
PF3D7_0302200	CLAG3.2	Pf3D7_03_v3	119458	124735	122097	0.752839
PF3D7_0302200	CLAG3.2	Pf3D7_03_v3	119458	124735	122097	1.00187
PF3D7_0302200	CLAG3.2	Pf3D7_03_v3	119458	124735	122097	1.26937
PF3D7_0302200	CLAG3.2	Pf3D7_03_v3	119458	124735	122097	1.34245
PF3D7_0302200	CLAG3.2	Pf3D7_03_v3	119458	124735	122097	1.26785
PF3D7_0302200	CLAG3.2	Pf3D7_03_v3	119458	124735	122097	1.18076
PF3D7_0302200	CLAG3.2	Pf3D7_03_v3	119458	124735	122097	1.19309
PF3D7_0302200	CLAG3.2	Pf3D7_03_v3	119458	124735	122097	2.25708
PF3D7_0302200	CLAG3.2	Pf3D7_03_v3	119458	124735	122097	1.50965
PF3D7_0302200	CLAG3.2	Pf3D7_03_v3	119458	124735	122097	2.3474
PF3D7_0302200	CLAG3.2	Pf3D7_03_v3	119458	124735	122097	0.988669
PF3D7_0302200	CLAG3.2	Pf3D7_03_v3	119458	124735	122097	0.617414
PF3D7_0302200	CLAG3.2	Pf3D7_03_v3	119458	124735	122097	1.66507
PF3D7_0302200	CLAG3.2	Pf3D7_03_v3	119458	124735	122097	0.292392
PF3D7_0302200	CLAG3.2	Pf3D7_03_v3	119458	124735	122097	3.58529
PF3D7_0302200	CLAG3.2	Pf3D7_03_v3	119458	124735	122097	5.2968
PF3D7_0302200	CLAG3.2	Pf3D7_03_v3	119458	124735	122097	0.617813
PF3D7_0302200	CLAG3.2	Pf3D7_03_v3	119458	124735	122097	4.29949
PF3D7_0302200	CLAG3.2	Pf3D7_03_v3	119458	124735	122097	0.136025
PF3D7_0302200	CLAG3.2	Pf3D7_03_v3	119458	124735	122097	4.70708
PF3D7_0302200	CLAG3.2	Pf3D7_03_v3	119458	124735	122097	7.06449
PF3D7_0302200	CLAG3.2	Pf3D7_03_v3	119458	124735	122097	7.06449
PF3D7_0302200	CLAG3.2	Pf3D7_03_v3	119458	124735	122097	4.19687
PF3D7_0302200	CLAG3.2	Pf3D7_03_v3	119458	124735	122097	1.37541
PF3D7_0302200	CLAG3.2	Pf3D7_03_v3	119458	124735	122097	1.37541
PF3D7_0302200	CLAG3.2	Pf3D7_03_v3	119458	124735	122097	1.16234
PF3D7_0302200	CLAG3.2	Pf3D7_03_v3	119458	124735	122097	2.77768
PF3D7_0302200	CLAG3.2	Pf3D7_03_v3	119458	124735	122097	2.77768
PF3D7_0302200	CLAG3.2	Pf3D7_03_v3	119458	124735	122097	5.29528
PF3D7_0302200	CLAG3.2	Pf3D7_03_v3	119458	124735	122097	3.72385
PF3D7_0302200	CLAG3.2	Pf3D7_03_v3	119458	124735	122097	5.29528
PF3D7_0302200	CLAG3.2	Pf3D7_03_v3	119458	124735	122097	5.90908
PF3D7_0302200	CLAG3.2	Pf3D7_03_v3	119458	124735	122097	3.38579
PF3D7_0302200	CLAG3.2	Pf3D7_03_v3	119458	124735	122097	0.651637
PF3D7_0302200	CLAG3.2	Pf3D7_03_v3	119458	124735	122097	3.67347
PF3D7_0302200	CLAG3.2	Pf3D7_03_v3	119458	124735	122097	2.4308
PF3D7_0302200	CLAG3.2	Pf3D7_03_v3	119458	124735	122097	0.550817
PF3D7_0302500	CLAG3.1	Pf3D7_03_v3	135418	140660	138039	2.11015
PF3D7_0302500	CLAG3.1	Pf3D7_03_v3	135418	140660	138039	3.0779
PF3D7_0302500	CLAG3.1	Pf3D7_03_v3	135418	140660	138039	3.45589
PF3D7_0302500	CLAG3.1	Pf3D7_03_v3	135418	140660	138039	1.21142
PF3D7_0302500	CLAG3.1	Pf3D7_03_v3	135418	140660	138039	2.62536
PF3D7_0302500	CLAG3.1	Pf3D7_03_v3	135418	140660	138039	7.51188
PF3D7_0302500	CLAG3.1	Pf3D7_03_v3	135418	140660	138039	3.64849
PF3D7_0302500	CLAG3.1	Pf3D7_03_v3	135418	140660	138039	3.64849
PF3D7_0302500	CLAG3.1	Pf3D7_03_v3	135418	140660	138039	3.64849
PF3D7_0302500	CLAG3.1	Pf3D7_03_v3	135418	140660	138039	4.33844
PF3D7_0302500	CLAG3.1	Pf3D7_03_v3	135418	140660	138039	5.75033
PF3D7_0302500	CLAG3.1	Pf3D7_03_v3	135418	140660	138039	8.77839
PF3D7_0302500	CLAG3.1	Pf3D7_03_v3	135418	140660	138039	8.77839
PF3D7_0302500	CLAG3.1	Pf3D7_03_v3	135418	140660	138039	8.29646
PF3D7_0302500	CLAG3.1	Pf3D7_03_v3	135418	140660	138039	8.77839
PF3D7_0302500	CLAG3.1	Pf3D7_03_v3	135418	140660	138039	8.77839
PF3D7_0302500	CLAG3.1	Pf3D7_03_v3	135418	140660	138039	3.68974
PF3D7_0302500	CLAG3.1	Pf3D7_03_v3	135418	140660	138039	2.36122
PF3D7_0302500	CLAG3.1	Pf3D7_03_v3	135418	140660	138039	3.68974
PF3D7_0302500	CLAG3.1	Pf3D7_03_v3	135418	140660	138039	2.36122
PF3D7_0302500	CLAG3.1	Pf3D7_03_v3	135418	140660	138039	1.18483
PF3D7_0302500	CLAG3.1	Pf3D7_03_v3	135418	140660	138039	12.0536
PF3D7_0302500	CLAG3.1	Pf3D7_03_v3	135418	140660	138039	6.75974
PF3D7_0302500	CLAG3.1	Pf3D7_03_v3	135418	140660	138039	6.75974
PF3D7_0302500	CLAG3.1	Pf3D7_03_v3	135418	140660	138039	5.3127
PF3D7_0302500	CLAG3.1	Pf3D7_03_v3	135418	140660	138039	5.47572
PF3D7_0302500	CLAG3.1	Pf3D7_03_v3	135418	140660	138039	4.03811
PF3D7_0302500	CLAG3.1	Pf3D7_03_v3	135418	140660	138039	7.59692
PF3D7_0302500	CLAG3.1	Pf3D7_03_v3	135418	140660	138039	7.59692
PF3D7_0302500	CLAG3.1	Pf3D7_03_v3	135418	140660	138039	9.38781
PF3D7_0302500	CLAG3.1	Pf3D7_03_v3	135418	140660	138039	5.45837
PF3D7_0302500	CLAG3.1	Pf3D7_03_v3	135418	140660	138039	2.08148
PF3D7_0302500	CLAG3.1	Pf3D7_03_v3	135418	140660	138039	15.5805
PF3D7_0302500	CLAG3.1	Pf3D7_03_v3	135418	140660	138039	12.9132
PF3D7_0302500	CLAG3.1	Pf3D7_03_v3	135418	140660	138039	11.5568
PF3D7_0302500	CLAG3.1	Pf3D7_03_v3	135418	140660	138039	10.5577
PF3D7_0302500	CLAG3.1	Pf3D7_03_v3	135418	140660	138039	10.5577
PF3D7_0302500	CLAG3.1	Pf3D7_03_v3	135418	140660	138039	8.47401
PF3D7_0302500	CLAG3.1	Pf3D7_03_v3	135418	140660	138039	6.91379
PF3D7_0302500	CLAG3.1	Pf3D7_03_v3	135418	140660	138039	8.47401
PF3D7_0302500	CLAG3.1	Pf3D7_03_v3	135418	140660	138039	8.47401
PF3D7_0302500	CLAG3.1	Pf3D7_03_v3	135418	140660	138039	9.15037
PF3D7_0302500	CLAG3.1	Pf3D7_03_v3	135418	140660	138039	8.47401
PF3D7_0302500	CLAG3.1	Pf3D7_03_v3	135418	140660	138039	9.03079
PF3D7_0302500	CLAG3.1	Pf3D7_03_v3	135418	140660	138039	3.52723
PF3D7_0302500	CLAG3.1	Pf3D7_03_v3	135418	140660	138039	3.68438
PF3D7_0302500	CLAG3.1	Pf3D7_03_v3	135418	140660	138039	11.1494
PF3D7_0302500	CLAG3.1	Pf3D7_03_v3	135418	140660	138039	2.03923
PF3D7_0302500	CLAG3.1	Pf3D7_03_v3	135418	140660	138039	7.75663
PF3D7_0302500	CLAG3.1	Pf3D7_03_v3	135418	140660	138039	9.31253
PF3D7_0302500	CLAG3.1	Pf3D7_03_v3	135418	140660	138039	7.75663
PF3D7_0302500	CLAG3.1	Pf3D7_03_v3	135418	140660	138039	11.1494
PF3D7_0302500	CLAG3.1	Pf3D7_03_v3	135418	140660	138039	11.1494
PF3D7_0302500	CLAG3.1	Pf3D7_03_v3	135418	140660	138039	4.97746
PF3D7_0302500	CLAG3.1	Pf3D7_03_v3	135418	140660	138039	4.97746
PF3D7_0302500	CLAG3.1	Pf3D7_03_v3	135418	140660	138039	0.09841
PF3D7_0302500	CLAG3.1	Pf3D7_03_v3	135418	140660	138039	0.819763
PF3D7_0302500	CLAG3.1	Pf3D7_03_v3	135418	140660	138039	6.63411
PF3D7_0302500	CLAG3.1	Pf3D7_03_v3	135418	140660	138039	4.73075
PF3D7_0302500	CLAG3.1	Pf3D7_03_v3	135418	140660	138039	2.34405
PF3D7_0302500	CLAG3.1	Pf3D7_03_v3	135418	140660	138039	2.34405
PF3D7_0302600	ABC_transporter_B_family_member_4	Pf3D7_03_v3	141556	145653	143605	1.2096
PF3D7_0302600	ABC_transporter_B_family_member_4	Pf3D7_03_v3	141556	145653	143605	0.117499
PF3D7_0302600	ABC_transporter_B_family_member_4	Pf3D7_03_v3	141556	145653	143605	2.13321
PF3D7_0302600	ABC_transporter_B_family_member_4	Pf3D7_03_v3	141556	145653	143605	2.94864
PF3D7_0302600	ABC_transporter_B_family_member_4	Pf3D7_03_v3	141556	145653	143605	2.94864
PF3D7_0302600	ABC_transporter_B_family_member_4	Pf3D7_03_v3	141556	145653	143605	0.389253
PF3D7_0302600	ABC_transporter_B_family_member_4	Pf3D7_03_v3	141556	145653	143605	3.02186
PF3D7_0302600	ABC_transporter_B_family_member_4	Pf3D7_03_v3	141556	145653	143605	3.02186
PF3D7_0302600	ABC_transporter_B_family_member_4	Pf3D7_03_v3	141556	145653	143605	3.02186
PF3D7_0302600	ABC_transporter_B_family_member_4	Pf3D7_03_v3	141556	145653	143605	2.28514
PF3D7_0302800	RNA-binding	Pf3D7_03_v3	148046	149305	148676	0.275116
PF3D7_0302800	RNA-binding	Pf3D7_03_v3	148046	149305	148676	0.275116
PF3D7_0302800	RNA-binding	Pf3D7_03_v3	148046	149305	148676	0.275116
PF3D7_0303100	CLP1_P-loop	Pf3D7_03_v3	162778	167103	164941	0.048554
PF3D7_0303100	CLP1_P-loop	Pf3D7_03_v3	162778	167103	164941	0.23003
PF3D7_0303100	CLP1_P-loop	Pf3D7_03_v3	162778	167103	164941	0.150586
PF3D7_0303100	CLP1_P-loop	Pf3D7_03_v3	162778	167103	164941	0.185359
PF3D7_0303500	spindle_pole_body	Pf3D7_03_v3	182731	189411	186071	0.28516
PF3D7_0303500	spindle_pole_body	Pf3D7_03_v3	182731	189411	186071	0.458582
PF3D7_0303700	lipoamide_acyltransferase_component_of_branched-chain_alpha-keto_acid_dehydrogenase_complex	Pf3D7_03_v3	191245	192591	191918	0.152464
PF3D7_0303700	lipoamide_acyltransferase_component_of_branched-chain_alpha-keto_acid_dehydrogenase_complex	Pf3D7_03_v3	191245	192591	191918	0.215728
PF3D7_0303700	lipoamide_acyltransferase_component_of_branched-chain_alpha-keto_acid_dehydrogenase_complex	Pf3D7_03_v3	191245	192591	191918	0.215728
PF3D7_0304100	inner_membrane_complex_1e	Pf3D7_03_v3	204542	206119	205331	0.074065
PF3D7_0304100	inner_membrane_complex_1e	Pf3D7_03_v3	204542	206119	205331	0.12867
PF3D7_0304100	inner_membrane_complex_1e	Pf3D7_03_v3	204542	206119	205331	0.104342
PF3D7_0304600	CSP	Pf3D7_03_v3	221323	222516	221920	1.42874
PF3D7_0304600	CSP	Pf3D7_03_v3	221323	222516	221920	1.95223
PF3D7_0304600	CSP	Pf3D7_03_v3	221323	222516	221920	1.8281
PF3D7_0304600	CSP	Pf3D7_03_v3	221323	222516	221920	1.76321
PF3D7_0304600	CSP	Pf3D7_03_v3	221323	222516	221920	1.33606
PF3D7_0304600	CSP	Pf3D7_03_v3	221323	222516	221920	1.95223
PF3D7_0304700	CPP	Pf3D7_03_v3	224160	225793	224977	0.30404
PF3D7_0304700	CPP	Pf3D7_03_v3	224160	225793	224977	0.104967
PF3D7_0304700	CPP	Pf3D7_03_v3	224160	225793	224977	0.222139
PF3D7_0305100	CPP	Pf3D7_03_v3	236334	248270	242302	0.05108
PF3D7_0305100	CPP	Pf3D7_03_v3	236334	248270	242302	0.136768
PF3D7_0305100	CPP	Pf3D7_03_v3	236334	248270	242302	0.077468
PF3D7_0305100	CPP	Pf3D7_03_v3	236334	248270	242302	0.136768
PF3D7_0305500	CPP	Pf3D7_03_v3	261485	273286	267386	0.130594
PF3D7_0305500	CPP	Pf3D7_03_v3	261485	273286	267386	0.130594
PF3D7_0305800	P-loop_containing_nucleoside_triphosphate_hydrolase	Pf3D7_03_v3	281916	285260	283588	0.52861
PF3D7_0305800	P-loop_containing_nucleoside_triphosphate_hydrolase	Pf3D7_03_v3	281916	285260	283588	0.028902
PF3D7_0305800	P-loop_containing_nucleoside_triphosphate_hydrolase	Pf3D7_03_v3	281916	285260	283588	0.414476
PF3D7_0307700	CPP	Pf3D7_03_v3	328787	335269	332028	0.619425
PF3D7_0307700	CPP	Pf3D7_03_v3	328787	335269	332028	0.746286
PF3D7_0307700	CPP	Pf3D7_03_v3	328787	335269	332028	0.083168
PF3D7_0307900	CPP	Pf3D7_03_v3	340028	351652	345840	0.306096
PF3D7_0307900	CPP	Pf3D7_03_v3	340028	351652	345840	0.308625
PF3D7_0307900	CPP	Pf3D7_03_v3	340028	351652	345840	0.384857
PF3D7_0307900	CPP	Pf3D7_03_v3	340028	351652	345840	0.538645
PF3D7_0307900	CPP	Pf3D7_03_v3	340028	351652	345840	0.353286
PF3D7_0307900	CPP	Pf3D7_03_v3	340028	351652	345840	0.275116
PF3D7_0308100	zinc_finger	Pf3D7_03_v3	356319	361454	358887	0.230794
PF3D7_0308100	zinc_finger	Pf3D7_03_v3	356319	361454	358887	0.648031
PF3D7_0308100	zinc_finger	Pf3D7_03_v3	356319	361454	358887	0.54717
PF3D7_0308100	zinc_finger	Pf3D7_03_v3	356319	361454	358887	1.17104
PF3D7_0308100	zinc_finger	Pf3D7_03_v3	356319	361454	358887	2.39984
PF3D7_0308100	zinc_finger	Pf3D7_03_v3	356319	361454	358887	1.70378
PF3D7_0308100	zinc_finger	Pf3D7_03_v3	356319	361454	358887	1.70378
PF3D7_0308100	zinc_finger	Pf3D7_03_v3	356319	361454	358887	1.42736
PF3D7_0308200	eta	Pf3D7_03_v3	362342	364233	363288	0.264901
PF3D7_0308200	eta	Pf3D7_03_v3	362342	364233	363288	0.124549
PF3D7_0308200	eta	Pf3D7_03_v3	362342	364233	363288	0.366125
PF3D7_0308300	CPP	Pf3D7_03_v3	365659	366672	366166	0.233822
PF3D7_0308300	CPP	Pf3D7_03_v3	365659	366672	366166	0.231126
PF3D7_0308300	CPP	Pf3D7_03_v3	365659	366672	366166	0.12867
PF3D7_0309200	aurora-related_kinase_2	Pf3D7_03_v3	389137	394604	391871	0.17189
PF3D7_0309900	CPP	Pf3D7_03_v3	414234	419673	416954	0.420625
PF3D7_0309900	CPP	Pf3D7_03_v3	414234	419673	416954	0.250977
PF3D7_0310200	phd_finger	Pf3D7_03_v3	427290	440942	434116	0.042318
PF3D7_0310200	phd_finger	Pf3D7_03_v3	427290	440942	434116	0.188306
PF3D7_0310200	phd_finger	Pf3D7_03_v3	427290	440942	434116	0.200355
PF3D7_0310200	phd_finger	Pf3D7_03_v3	427290	440942	434116	0.209134
PF3D7_0310500	ATPdRh_DHX57	Pf3D7_03_v3	452297	459106	455702	0.038159
PF3D7_0310500	ATPdRh_DHX57	Pf3D7_03_v3	452297	459106	455702	0.060508
PF3D7_0310500	ATPdRh_DHX57	Pf3D7_03_v3	452297	459106	455702	0.074685
PF3D7_0310500	ATPdRh_DHX57	Pf3D7_03_v3	452297	459106	455702	0.086038
PF3D7_0311200	valine--tRNA_ligase	Pf3D7_03_v3	474788	479086	476937	0.215728
PF3D7_0311200	valine--tRNA_ligase	Pf3D7_03_v3	474788	479086	476937	0.214938
PF3D7_0311200	valine--tRNA_ligase	Pf3D7_03_v3	474788	479086	476937	0.395338
PF3D7_0311200	valine--tRNA_ligase	Pf3D7_03_v3	474788	479086	476937	0.334663
PF3D7_0311200	valine--tRNA_ligase	Pf3D7_03_v3	474788	479086	476937	0.270045
PF3D7_0311400	kinase-related_PKRP	Pf3D7_03_v3	488804	496510	492657	0.090153
PF3D7_0311400	kinase-related_PKRP	Pf3D7_03_v3	488804	496510	492657	0.008381
PF3D7_0311400	kinase-related_PKRP	Pf3D7_03_v3	488804	496510	492657	0.008381
PF3D7_0311400	kinase-related_PKRP	Pf3D7_03_v3	488804	496510	492657	0.349376
PF3D7_0311400	kinase-related_PKRP	Pf3D7_03_v3	488804	496510	492657	0.306506
PF3D7_0311600	OST1	Pf3D7_03_v3	499602	502353	500978	0.63677
PF3D7_0311600	OST1	Pf3D7_03_v3	499602	502353	500978	0.63677
PF3D7_0311600	OST1	Pf3D7_03_v3	499602	502353	500978	0.610473
PF3D7_0311600	OST1	Pf3D7_03_v3	499602	502353	500978	0.177193
PF3D7_0311900	heptatricopeptide_repeat-containing	Pf3D7_03_v3	509291	511597	510444	0.621925
PF3D7_0311900	heptatricopeptide_repeat-containing	Pf3D7_03_v3	509291	511597	510444	0.3891
PF3D7_0311900	heptatricopeptide_repeat-containing	Pf3D7_03_v3	509291	511597	510444	0.391724
PF3D7_0312100	E3_ubiquitin-protein_ligase	Pf3D7_03_v3	513752	516262	515007	0.029262
PF3D7_0313500	Ras-like_G	Pf3D7_03_v3	548718	551453	550086	0.001083
PF3D7_0313500	Ras-like_G	Pf3D7_03_v3	548718	551453	550086	0.108046
PF3D7_0313500	Ras-like_G	Pf3D7_03_v3	548718	551453	550086	0.108046
PF3D7_0313600	CPP	Pf3D7_03_v3	552001	554621	553311	0.525616
PF3D7_0313600	CPP	Pf3D7_03_v3	552001	554621	553311	0.302676
PF3D7_0313600	CPP	Pf3D7_03_v3	552001	554621	553311	0.029795
PF3D7_0313600	CPP	Pf3D7_03_v3	552001	554621	553311	0.433452
PF3D7_0313600	CPP	Pf3D7_03_v3	552001	554621	553311	0.557262
PF3D7_0314200	CPP	Pf3D7_03_v3	572666	576823	574745	0.232627
PF3D7_0314200	CPP	Pf3D7_03_v3	572666	576823	574745	0.214378
PF3D7_0314200	CPP	Pf3D7_03_v3	572666	576823	574745	0.232627
PF3D7_0314700	RING_finger_RNF1	Pf3D7_03_v3	589002	592547	590775	0.363858
PF3D7_0314700	RING_finger_RNF1	Pf3D7_03_v3	589002	592547	590775	0.235859
PF3D7_0314700	RING_finger_RNF1	Pf3D7_03_v3	589002	592547	590775	0.320739
PF3D7_0314700	RING_finger_RNF1	Pf3D7_03_v3	589002	592547	590775	0.349697
PF3D7_0315200	CTRP	Pf3D7_03_v3	616472	622816	619644	0.513913
PF3D7_0315200	CTRP	Pf3D7_03_v3	616472	622816	619644	0.716933
PF3D7_0315200	CTRP	Pf3D7_03_v3	616472	622816	619644	1.95319
PF3D7_0315200	CTRP	Pf3D7_03_v3	616472	622816	619644	0.584036
PF3D7_0315200	CTRP	Pf3D7_03_v3	616472	622816	619644	0.464537
PF3D7_0315200	CTRP	Pf3D7_03_v3	616472	622816	619644	0.135076
PF3D7_0316200	CPP	Pf3D7_03_v3	649849	657247	653548	0.076232
PF3D7_0316200	CPP	Pf3D7_03_v3	649849	657247	653548	0.47112
PF3D7_0316200	CPP	Pf3D7_03_v3	649849	657247	653548	0.552396
PF3D7_0316200	CPP	Pf3D7_03_v3	649849	657247	653548	0.707033
PF3D7_0316900	E3_ubiquitin-protein_ligase	Pf3D7_03_v3	679234	681277	680256	0.136768
PF3D7_0316900	E3_ubiquitin-protein_ligase	Pf3D7_03_v3	679234	681277	680256	0.077468
PF3D7_0316900	E3_ubiquitin-protein_ligase	Pf3D7_03_v3	679234	681277	680256	0.136768
PF3D7_0317100	6-cp	Pf3D7_03_v3	686282	689482	687882	0.240468
PF3D7_0317100	6-cp	Pf3D7_03_v3	686282	689482	687882	0.207584
PF3D7_0317100	6-cp	Pf3D7_03_v3	686282	689482	687882	0.115344
PF3D7_0317100	6-cp	Pf3D7_03_v3	686282	689482	687882	0.232651
PF3D7_0317300	CPP	Pf3D7_03_v3	699544	709728	704636	0.240932
PF3D7_0317300	CPP	Pf3D7_03_v3	699544	709728	704636	0.240932
PF3D7_0317500	kinesin-5	Pf3D7_03_v3	716523	721831	719177	0.202285
PF3D7_0317500	kinesin-5	Pf3D7_03_v3	716523	721831	719177	0.074551
PF3D7_0317500	kinesin-5	Pf3D7_03_v3	716523	721831	719177	0.074551
PF3D7_0317500	kinesin-5	Pf3D7_03_v3	716523	721831	719177	0.369236
PF3D7_0317500	kinesin-5	Pf3D7_03_v3	716523	721831	719177	0.116024
PF3D7_0317500	kinesin-5	Pf3D7_03_v3	716523	721831	719177	0.3727
PF3D7_0317500	kinesin-5	Pf3D7_03_v3	716523	721831	719177	0.050371
PF3D7_0317700	CPSF_(cleavage_and_polyadenylation_specific_factor,_subunit_A	Pf3D7_03_v3	728259	738076	733168	0.145347
PF3D7_0317700	CPSF_(cleavage_and_polyadenylation_specific_factor,_subunit_A	Pf3D7_03_v3	728259	738076	733168	0.106399
PF3D7_0317700	CPSF_(cleavage_and_polyadenylation_specific_factor,_subunit_A	Pf3D7_03_v3	728259	738076	733168	0.118716
PF3D7_0318200	RPB1	Pf3D7_03_v3	748465	755838	752152	1.6091
PF3D7_0318200	RPB1	Pf3D7_03_v3	748465	755838	752152	1.39694
PF3D7_0318200	RPB1	Pf3D7_03_v3	748465	755838	752152	1.04786
PF3D7_0318200	RPB1	Pf3D7_03_v3	748465	755838	752152	0.206123
PF3D7_0318300	CPP	Pf3D7_03_v3	756491	760292	758392	0.596454
PF3D7_0318300	CPP	Pf3D7_03_v3	756491	760292	758392	0.581648
PF3D7_0318300	CPP	Pf3D7_03_v3	756491	760292	758392	0.466961
PF3D7_0318300	CPP	Pf3D7_03_v3	756491	760292	758392	0.467494
PF3D7_0318300	CPP	Pf3D7_03_v3	756491	760292	758392	0.261799
PF3D7_0318300	CPP	Pf3D7_03_v3	756491	760292	758392	0.596454
PF3D7_0318300	CPP	Pf3D7_03_v3	756491	760292	758392	0.596454
PF3D7_0318300	CPP	Pf3D7_03_v3	756491	760292	758392	0.467494
PF3D7_0318500	CPP	Pf3D7_03_v3	767815	782760	775288	0.102032
PF3D7_0318500	CPP	Pf3D7_03_v3	767815	782760	775288	0.185359
PF3D7_0318500	CPP	Pf3D7_03_v3	767815	782760	775288	0.076232
PF3D7_0318700	CPP	Pf3D7_03_v3	788453	788812	788633	0.122767
PF3D7_0318700	CPP	Pf3D7_03_v3	788453	788812	788633	0.105327
PF3D7_0319000	P-type_ATPase	Pf3D7_03_v3	795577	801171	798374	0.186608
PF3D7_0319000	P-type_ATPase	Pf3D7_03_v3	795577	801171	798374	0.163648
PF3D7_0319000	P-type_ATPase	Pf3D7_03_v3	795577	801171	798374	0.163648
PF3D7_0319000	P-type_ATPase	Pf3D7_03_v3	795577	801171	798374	0.252374
PF3D7_0319000	P-type_ATPase	Pf3D7_03_v3	795577	801171	798374	0.004129
PF3D7_0320400	oocyst_capsule_Cap380	Pf3D7_03_v3	848247	857504	852876	1.08714
PF3D7_0320400	oocyst_capsule_Cap380	Pf3D7_03_v3	848247	857504	852876	2.07717
PF3D7_0320400	oocyst_capsule_Cap380	Pf3D7_03_v3	848247	857504	852876	2.26489
PF3D7_0320400	oocyst_capsule_Cap380	Pf3D7_03_v3	848247	857504	852876	0.877908
PF3D7_0320400	oocyst_capsule_Cap380	Pf3D7_03_v3	848247	857504	852876	0.376133
PF3D7_0320400	oocyst_capsule_Cap380	Pf3D7_03_v3	848247	857504	852876	2.04613
PF3D7_0320400	oocyst_capsule_Cap380	Pf3D7_03_v3	848247	857504	852876	1.73146
PF3D7_0320400	oocyst_capsule_Cap380	Pf3D7_03_v3	848247	857504	852876	0.191382
PF3D7_0320400	oocyst_capsule_Cap380	Pf3D7_03_v3	848247	857504	852876	0.331801
PF3D7_0320400	oocyst_capsule_Cap380	Pf3D7_03_v3	848247	857504	852876	0.716597
PF3D7_0320400	oocyst_capsule_Cap380	Pf3D7_03_v3	848247	857504	852876	0.758699
PF3D7_0320400	oocyst_capsule_Cap380	Pf3D7_03_v3	848247	857504	852876	0.505174
PF3D7_0321100	CPP	Pf3D7_03_v3	879959	885493	882726	0.33766
PF3D7_0321100	CPP	Pf3D7_03_v3	879959	885493	882726	0.206258
PF3D7_0321100	CPP	Pf3D7_03_v3	879959	885493	882726	0.206258
PF3D7_0321200	UDP	Pf3D7_03_v3	886962	888976	887969	0.026834
PF3D7_0321200	UDP	Pf3D7_03_v3	886962	888976	887969	0.089245
PF3D7_0321300	CPP	Pf3D7_03_v3	890014	892764	891389	0.115508
PF3D7_0321300	CPP	Pf3D7_03_v3	890014	892764	891389	0.198427
PF3D7_0321300	CPP	Pf3D7_03_v3	890014	892764	891389	0.241223
PF3D7_0321300	CPP	Pf3D7_03_v3	890014	892764	891389	0.753593
PF3D7_0321300	CPP	Pf3D7_03_v3	890014	892764	891389	0.753593
PF3D7_0321300	CPP	Pf3D7_03_v3	890014	892764	891389	0.865457
PF3D7_0321300	CPP	Pf3D7_03_v3	890014	892764	891389	0.589227
PF3D7_0321500	peptidase	Pf3D7_03_v3	896546	899770	898158	0.072128
PF3D7_0321500	peptidase	Pf3D7_03_v3	896546	899770	898158	0.039775
PF3D7_0321500	peptidase	Pf3D7_03_v3	896546	899770	898158	0.063093
PF3D7_0321600	ATPdRh_DDX42	Pf3D7_03_v3	900857	903369	902113	0.185359
PF3D7_0321600	ATPdRh_DDX42	Pf3D7_03_v3	900857	903369	902113	0.178735
PF3D7_0321600	ATPdRh_DDX42	Pf3D7_03_v3	900857	903369	902113	0.204064
PF3D7_0321800	WD_repeat-containing	Pf3D7_03_v3	912916	921036	916976	0.236396
PF3D7_0321800	WD_repeat-containing	Pf3D7_03_v3	912916	921036	916976	0.191403
PF3D7_0321800	WD_repeat-containing	Pf3D7_03_v3	912916	921036	916976	0.18444
PF3D7_0321800	WD_repeat-containing	Pf3D7_03_v3	912916	921036	916976	0.573903
PF3D7_0321900	cyclic_amine_resistance_locus	Pf3D7_03_v3	922974	927942	925458	0.273172
PF3D7_0321900	cyclic_amine_resistance_locus	Pf3D7_03_v3	922974	927942	925458	0.273172
PF3D7_0321900	cyclic_amine_resistance_locus	Pf3D7_03_v3	922974	927942	925458	0.109659
PF3D7_0321900	cyclic_amine_resistance_locus	Pf3D7_03_v3	922974	927942	925458	0.152361
PF3D7_0322600	CPP	Pf3D7_03_v3	948374	952693	950534	0.125837
PF3D7_0322600	CPP	Pf3D7_03_v3	948374	952693	950534	0.093043
PF3D7_0322700	CPP	Pf3D7_03_v3	952964	962367	957666	0.241386
PF3D7_0322700	CPP	Pf3D7_03_v3	952964	962367	957666	0.311102
PF3D7_0323100	CPP	Pf3D7_03_v3	971166	975794	973480	0.004129
PF3D7_0323100	CPP	Pf3D7_03_v3	971166	975794	973480	0.058916
PF3D7_0323100	CPP	Pf3D7_03_v3	971166	975794	973480	0.154232
PF3D7_0323100	CPP	Pf3D7_03_v3	971166	975794	973480	0.130594
PF3D7_0323400	Rh5_interacting	Pf3D7_03_v3	980706	983966	982336	0.013851
PF3D7_0323400	Rh5_interacting	Pf3D7_03_v3	980706	983966	982336	0.013851
PF3D7_0323600	CPP	Pf3D7_03_v3	988631	990882	989757	0.495114
PF3D7_0323600	CPP	Pf3D7_03_v3	988631	990882	989757	0.46349
PF3D7_0401600	RIF	Pf3D7_04_v3	92576	93809	93193	1.04753
PF3D7_0401600	RIF	Pf3D7_04_v3	92576	93809	93193	1.53708
PF3D7_0401600	RIF	Pf3D7_04_v3	92576	93809	93193	1.53708
PF3D7_0401600	RIF	Pf3D7_04_v3	92576	93809	93193	1.53708
PF3D7_0401600	RIF	Pf3D7_04_v3	92576	93809	93193	1.44381
PF3D7_0401600	RIF	Pf3D7_04_v3	92576	93809	93193	0.272203
PF3D7_0401600	RIF	Pf3D7_04_v3	92576	93809	93193	0.272203
PF3D7_0401600	RIF	Pf3D7_04_v3	92576	93809	93193	0.272203
PF3D7_0401600	RIF	Pf3D7_04_v3	92576	93809	93193	0.272203
PF3D7_0401600	RIF	Pf3D7_04_v3	92576	93809	93193	1.22567
PF3D7_0401600	RIF	Pf3D7_04_v3	92576	93809	93193	1.41297
PF3D7_0401600	RIF	Pf3D7_04_v3	92576	93809	93193	1.22567
PF3D7_0401600	RIF	Pf3D7_04_v3	92576	93809	93193	1.41297
PF3D7_0401600	RIF	Pf3D7_04_v3	92576	93809	93193	1.22567
PF3D7_0401600	RIF	Pf3D7_04_v3	92576	93809	93193	0.570665
PF3D7_0401600	RIF	Pf3D7_04_v3	92576	93809	93193	0.570665
PF3D7_0401600	RIF	Pf3D7_04_v3	92576	93809	93193	0.866935
PF3D7_0401600	RIF	Pf3D7_04_v3	92576	93809	93193	1.22567
PF3D7_0401800	PHISTb	Pf3D7_04_v3	103742	105603	104673	0.614075
PF3D7_0401800	PHISTb	Pf3D7_04_v3	103742	105603	104673	0.666024
PF3D7_0401900	acyl-CoA	Pf3D7_04_v3	108380	111295	109838	2.06696
PF3D7_0401900	acyl-CoA	Pf3D7_04_v3	108380	111295	109838	2.07096
PF3D7_0401900	acyl-CoA	Pf3D7_04_v3	108380	111295	109838	2.06696
PF3D7_0401900	acyl-CoA	Pf3D7_04_v3	108380	111295	109838	2.06696
PF3D7_0402000	PHISTa	Pf3D7_04_v3	114601	116058	115330	0.04095
PF3D7_0402300	RH1	Pf3D7_04_v3	137640	146653	142147	0.280682
PF3D7_0402300	RH1	Pf3D7_04_v3	137640	146653	142147	0.199433
PF3D7_0402300	RH1	Pf3D7_04_v3	137640	146653	142147	0.7031
PF3D7_0402300	RH1	Pf3D7_04_v3	137640	146653	142147	1.36738
PF3D7_0402300	RH1	Pf3D7_04_v3	137640	146653	142147	0.61154
PF3D7_0402300	RH1	Pf3D7_04_v3	137640	146653	142147	0.946071
PF3D7_0402300	RH1	Pf3D7_04_v3	137640	146653	142147	1.4985
PF3D7_0402300	RH1	Pf3D7_04_v3	137640	146653	142147	0.999817
PF3D7_0402300	RH1	Pf3D7_04_v3	137640	146653	142147	2.2927
PF3D7_0402300	RH1	Pf3D7_04_v3	137640	146653	142147	2.50133
PF3D7_0402300	RH1	Pf3D7_04_v3	137640	146653	142147	2.63168
PF3D7_0402300	RH1	Pf3D7_04_v3	137640	146653	142147	1.50974
PF3D7_0402300	RH1	Pf3D7_04_v3	137640	146653	142147	1.50974
PF3D7_0402300	RH1	Pf3D7_04_v3	137640	146653	142147	2.21429
PF3D7_0402300	RH1	Pf3D7_04_v3	137640	146653	142147	2.01708
PF3D7_0402400	PEP	Pf3D7_04_v3	147490	148380	147935	0.170394
PF3D7_0402400	PEP	Pf3D7_04_v3	147490	148380	147935	0.069357
PF3D7_0402400	PEP	Pf3D7_04_v3	147490	148380	147935	0.07771
PF3D7_0402400	PEP	Pf3D7_04_v3	147490	148380	147935	0.07771
PF3D7_0402400	PEP	Pf3D7_04_v3	147490	148380	147935	0.170394
PF3D7_0402400	PEP	Pf3D7_04_v3	147490	148380	147935	0.07771
PF3D7_0403400	CPP	Pf3D7_04_v3	182870	194712	188791	0.138679
PF3D7_0403400	CPP	Pf3D7_04_v3	182870	194712	188791	0.145347
PF3D7_0403400	CPP	Pf3D7_04_v3	182870	194712	188791	0.050268
PF3D7_0403400	CPP	Pf3D7_04_v3	182870	194712	188791	0.27278
PF3D7_0403400	CPP	Pf3D7_04_v3	182870	194712	188791	0.106826
PF3D7_0403400	CPP	Pf3D7_04_v3	182870	194712	188791	0.075638
PF3D7_0404600	CPMP	Pf3D7_04_v3	247731	260147	253939	0.410061
PF3D7_0404600	CPMP	Pf3D7_04_v3	247731	260147	253939	0.035602
PF3D7_0404600	CPMP	Pf3D7_04_v3	247731	260147	253939	0.337486
PF3D7_0404600	CPMP	Pf3D7_04_v3	247731	260147	253939	0.399281
PF3D7_0404600	CPMP	Pf3D7_04_v3	247731	260147	253939	0.376132
PF3D7_0404600	CPMP	Pf3D7_04_v3	247731	260147	253939	0.297723
PF3D7_0404600	CPMP	Pf3D7_04_v3	247731	260147	253939	0.297723
PF3D7_0405100	protein_transport_Sec24B	Pf3D7_04_v3	272255	276824	274540	0.087304
PF3D7_0405100	protein_transport_Sec24B	Pf3D7_04_v3	272255	276824	274540	0.031808
PF3D7_0405300	liver_specific_2	Pf3D7_04_v3	282403	288297	285350	0.018865
PF3D7_0405300	liver_specific_2	Pf3D7_04_v3	282403	288297	285350	0.02564
PF3D7_0405300	liver_specific_2	Pf3D7_04_v3	282403	288297	285350	0.095644
PF3D7_0405300	liver_specific_2	Pf3D7_04_v3	282403	288297	285350	0.007421
PF3D7_0405300	liver_specific_2	Pf3D7_04_v3	282403	288297	285350	0.063104
PF3D7_0405300	liver_specific_2	Pf3D7_04_v3	282403	288297	285350	0.020239
PF3D7_0405300	liver_specific_2	Pf3D7_04_v3	282403	288297	285350	0.075299
PF3D7_0405300	liver_specific_2	Pf3D7_04_v3	282403	288297	285350	0.131772
PF3D7_0405400	pre-mRNA-processing-splicing_factor_8	Pf3D7_04_v3	291251	300976	296114	0.083297
PF3D7_0405400	pre-mRNA-processing-splicing_factor_8	Pf3D7_04_v3	291251	300976	296114	0.139678
PF3D7_0405400	pre-mRNA-processing-splicing_factor_8	Pf3D7_04_v3	291251	300976	296114	0.051008
PF3D7_0405700	lysine_decarboxylase	Pf3D7_04_v3	305746	312993	309370	0.122481
PF3D7_0405700	lysine_decarboxylase	Pf3D7_04_v3	305746	312993	309370	0.072128
PF3D7_0405700	lysine_decarboxylase	Pf3D7_04_v3	305746	312993	309370	0.122481
PF3D7_0406500	NYN	Pf3D7_04_v3	334282	344054	339168	0.079982
PF3D7_0406500	NYN	Pf3D7_04_v3	334282	344054	339168	0.027996
PF3D7_0406900	CPP	Pf3D7_04_v3	353655	359878	356767	0.016847
PF3D7_0406900	CPP	Pf3D7_04_v3	353655	359878	356767	0.466991
PF3D7_0406900	CPP	Pf3D7_04_v3	353655	359878	356767	0.507565
PF3D7_0407800	protein_CINCH	Pf3D7_04_v3	384924	390806	387865	0.05752
PF3D7_0407800	protein_CINCH	Pf3D7_04_v3	384924	390806	387865	0.256998
PF3D7_0407800	protein_CINCH	Pf3D7_04_v3	384924	390806	387865	0.032473
PF3D7_0407800	protein_CINCH	Pf3D7_04_v3	384924	390806	387865	0.174661
PF3D7_0407800	protein_CINCH	Pf3D7_04_v3	384924	390806	387865	0.54154
PF3D7_0407800	protein_CINCH	Pf3D7_04_v3	384924	390806	387865	0.085244
PF3D7_0407800	protein_CINCH	Pf3D7_04_v3	384924	390806	387865	0.319483
PF3D7_0407800	protein_CINCH	Pf3D7_04_v3	384924	390806	387865	0.199071
PF3D7_0408600	SIAP1	Pf3D7_04_v3	413403	416357	414880	0.137369
PF3D7_0408600	SIAP1	Pf3D7_04_v3	413403	416357	414880	0.179958
PF3D7_0408700	perforin-like_1	Pf3D7_04_v3	417372	420824	419098	0.176865
PF3D7_0408700	perforin-like_1	Pf3D7_04_v3	417372	420824	419098	0.126738
PF3D7_0408700	perforin-like_1	Pf3D7_04_v3	417372	420824	419098	0.05318
PF3D7_0408900	KAE1	Pf3D7_04_v3	424300	427194	425747	0.176717
PF3D7_0408900	KAE1	Pf3D7_04_v3	424300	427194	425747	0.196224
PF3D7_0408900	KAE1	Pf3D7_04_v3	424300	427194	425747	0.205005
PF3D7_0409000	CPP	Pf3D7_04_v3	427664	435367	431516	0.272786
PF3D7_0409000	CPP	Pf3D7_04_v3	427664	435367	431516	0.157321
PF3D7_0409000	CPP	Pf3D7_04_v3	427664	435367	431516	0.424922
PF3D7_0409000	CPP	Pf3D7_04_v3	427664	435367	431516	0.424922
PF3D7_0409000	CPP	Pf3D7_04_v3	427664	435367	431516	0.307312
PF3D7_0409000	CPP	Pf3D7_04_v3	427664	435367	431516	0.403013
PF3D7_0409000	CPP	Pf3D7_04_v3	427664	435367	431516	0.403013
PF3D7_0409000	CPP	Pf3D7_04_v3	427664	435367	431516	0.403013
PF3D7_0409000	CPP	Pf3D7_04_v3	427664	435367	431516	0.403013
PF3D7_0409300	methyltransferase	Pf3D7_04_v3	440968	444242	442605	0.246112
PF3D7_0409300	methyltransferase	Pf3D7_04_v3	440968	444242	442605	0.043177
PF3D7_0409300	methyltransferase	Pf3D7_04_v3	440968	444242	442605	0.980884
PF3D7_0409300	methyltransferase	Pf3D7_04_v3	440968	444242	442605	1.12295
PF3D7_0409300	methyltransferase	Pf3D7_04_v3	440968	444242	442605	1.12295
PF3D7_0409300	methyltransferase	Pf3D7_04_v3	440968	444242	442605	0.980884
PF3D7_0409800	zinc_finger	Pf3D7_04_v3	459710	461437	460574	0.596615
PF3D7_0409800	zinc_finger	Pf3D7_04_v3	459710	461437	460574	0.596615
PF3D7_0409800	zinc_finger	Pf3D7_04_v3	459710	461437	460574	0.038166
PF3D7_0409800	zinc_finger	Pf3D7_04_v3	459710	461437	460574	0.206875
PF3D7_0410800	CPP	Pf3D7_04_v3	485832	489728	487780	0.142292
PF3D7_0410800	CPP	Pf3D7_04_v3	485832	489728	487780	0.098259
PF3D7_0410800	CPP	Pf3D7_04_v3	485832	489728	487780	0.489085
PF3D7_0410800	CPP	Pf3D7_04_v3	485832	489728	487780	0.315544
PF3D7_0410800	CPP	Pf3D7_04_v3	485832	489728	487780	0.393701
PF3D7_0411000	CPP	Pf3D7_04_v3	499168	503880	501524	0.426547
PF3D7_0411000	CPP	Pf3D7_04_v3	499168	503880	501524	0.350481
PF3D7_0411000	CPP	Pf3D7_04_v3	499168	503880	501524	0.502981
PF3D7_0411200	PP-loop_family	Pf3D7_04_v3	505933	509670	507802	0.234742
PF3D7_0411200	PP-loop_family	Pf3D7_04_v3	505933	509670	507802	0.157546
PF3D7_0411200	PP-loop_family	Pf3D7_04_v3	505933	509670	507802	0.227389
PF3D7_0411200	PP-loop_family	Pf3D7_04_v3	505933	509670	507802	0.054377
PF3D7_0411300	CPP	Pf3D7_04_v3	510380	512548	511464	0.232393
PF3D7_0411300	CPP	Pf3D7_04_v3	510380	512548	511464	0.204064
PF3D7_0411300	CPP	Pf3D7_04_v3	510380	512548	511464	0.232393
PF3D7_0411400	DEAD_box_ATPdRh	Pf3D7_04_v3	513154	517068	515111	0.996157
PF3D7_0411400	DEAD_box_ATPdRh	Pf3D7_04_v3	513154	517068	515111	0.758783
PF3D7_0411400	DEAD_box_ATPdRh	Pf3D7_04_v3	513154	517068	515111	0.339315
PF3D7_0411400	DEAD_box_ATPdRh	Pf3D7_04_v3	513154	517068	515111	0.996157
PF3D7_0411400	DEAD_box_ATPdRh	Pf3D7_04_v3	513154	517068	515111	0.595454
PF3D7_0411400	DEAD_box_ATPdRh	Pf3D7_04_v3	513154	517068	515111	0.454329
PF3D7_0411400	DEAD_box_ATPdRh	Pf3D7_04_v3	513154	517068	515111	0.958633
PF3D7_0411400	DEAD_box_ATPdRh	Pf3D7_04_v3	513154	517068	515111	0.025372
PF3D7_0411400	DEAD_box_ATPdRh	Pf3D7_04_v3	513154	517068	515111	1.04228
PF3D7_0411400	DEAD_box_ATPdRh	Pf3D7_04_v3	513154	517068	515111	0.950658
PF3D7_0411400	DEAD_box_ATPdRh	Pf3D7_04_v3	513154	517068	515111	1.04228
PF3D7_0411800	CPP	Pf3D7_04_v3	519832	525618	522725	0.663995
PF3D7_0411800	CPP	Pf3D7_04_v3	519832	525618	522725	0.663995
PF3D7_0411800	CPP	Pf3D7_04_v3	519832	525618	522725	0.562484
PF3D7_0411800	CPP	Pf3D7_04_v3	519832	525618	522725	0.208486
PF3D7_0411800	CPP	Pf3D7_04_v3	519832	525618	522725	0.208486
PF3D7_0411800	CPP	Pf3D7_04_v3	519832	525618	522725	0.327735
PF3D7_0411800	CPP	Pf3D7_04_v3	519832	525618	522725	0.138679
PF3D7_0411800	CPP	Pf3D7_04_v3	519832	525618	522725	0.199668
PF3D7_0411800	CPP	Pf3D7_04_v3	519832	525618	522725	0.226233
PF3D7_0411900	DNA_polymerase_alpha_catalytic_subunit_A	Pf3D7_04_v3	528192	534485	531339	0.602494
PF3D7_0411900	DNA_polymerase_alpha_catalytic_subunit_A	Pf3D7_04_v3	528192	534485	531339	1.35332
PF3D7_0411900	DNA_polymerase_alpha_catalytic_subunit_A	Pf3D7_04_v3	528192	534485	531339	1.20061
PF3D7_0411900	DNA_polymerase_alpha_catalytic_subunit_A	Pf3D7_04_v3	528192	534485	531339	1.08232
PF3D7_0411900	DNA_polymerase_alpha_catalytic_subunit_A	Pf3D7_04_v3	528192	534485	531339	0.443606
PF3D7_0411900	DNA_polymerase_alpha_catalytic_subunit_A	Pf3D7_04_v3	528192	534485	531339	1.59813
PF3D7_0411900	DNA_polymerase_alpha_catalytic_subunit_A	Pf3D7_04_v3	528192	534485	531339	0.128076
PF3D7_0411900	DNA_polymerase_alpha_catalytic_subunit_A	Pf3D7_04_v3	528192	534485	531339	0.170472
PF3D7_0412000	LITAF-like_zinc_finger	Pf3D7_04_v3	536774	539110	537942	0.139811
PF3D7_0412000	LITAF-like_zinc_finger	Pf3D7_04_v3	536774	539110	537942	0.583638
PF3D7_0412000	LITAF-like_zinc_finger	Pf3D7_04_v3	536774	539110	537942	0.392112
PF3D7_0412200	CPP	Pf3D7_04_v3	541811	542809	542310	1.69593
PF3D7_0412200	CPP	Pf3D7_04_v3	541811	542809	542310	1.69593
PF3D7_0412200	CPP	Pf3D7_04_v3	541811	542809	542310	1.37249
PF3D7_0412200	CPP	Pf3D7_04_v3	541811	542809	542310	1.61055
PF3D7_0412300	PCS	Pf3D7_04_v3	543625	545247	544436	1.8079
PF3D7_0412300	PCS	Pf3D7_04_v3	543625	545247	544436	1.8079
PF3D7_0412300	PCS	Pf3D7_04_v3	543625	545247	544436	1.57673
PF3D7_0412300	PCS	Pf3D7_04_v3	543625	545247	544436	1.72132
PF3D7_0412300	PCS	Pf3D7_04_v3	543625	545247	544436	1.11512
PF3D7_0412300	PCS	Pf3D7_04_v3	543625	545247	544436	1.11512
PF3D7_0413500	phosphoglucomutase-2	Pf3D7_04_v3	615356	616243	615800	0.342512
PF3D7_0413500	phosphoglucomutase-2	Pf3D7_04_v3	615356	616243	615800	0.342512
PF3D7_0413500	phosphoglucomutase-2	Pf3D7_04_v3	615356	616243	615800	0.318951
PF3D7_0413500	phosphoglucomutase-2	Pf3D7_04_v3	615356	616243	615800	0.207673
PF3D7_0413500	phosphoglucomutase-2	Pf3D7_04_v3	615356	616243	615800	0.175101
PF3D7_0413900	UCTH13	Pf3D7_04_v3	623168	626226	624697	0.978071
PF3D7_0413900	UCTH13	Pf3D7_04_v3	623168	626226	624697	0.235181
PF3D7_0413900	UCTH13	Pf3D7_04_v3	623168	626226	624697	0.978071
PF3D7_0414000	structural_maintenance_of_chromosomes_3	Pf3D7_04_v3	626891	633126	630009	0.04095
PF3D7_0414000	structural_maintenance_of_chromosomes_3	Pf3D7_04_v3	626891	633126	630009	1.42448
PF3D7_0414000	structural_maintenance_of_chromosomes_3	Pf3D7_04_v3	626891	633126	630009	0.956748
PF3D7_0414000	structural_maintenance_of_chromosomes_3	Pf3D7_04_v3	626891	633126	630009	3.28032
PF3D7_0414000	structural_maintenance_of_chromosomes_3	Pf3D7_04_v3	626891	633126	630009	3.28032
PF3D7_0414000	structural_maintenance_of_chromosomes_3	Pf3D7_04_v3	626891	633126	630009	0.404048
PF3D7_0414000	structural_maintenance_of_chromosomes_3	Pf3D7_04_v3	626891	633126	630009	3.28032
PF3D7_0414000	structural_maintenance_of_chromosomes_3	Pf3D7_04_v3	626891	633126	630009	3.28032
PF3D7_0414000	structural_maintenance_of_chromosomes_3	Pf3D7_04_v3	626891	633126	630009	1.0704
PF3D7_0414100	CPMP	Pf3D7_04_v3	634029	638905	636467	2.45664
PF3D7_0414100	CPMP	Pf3D7_04_v3	634029	638905	636467	3.35472
PF3D7_0414100	CPMP	Pf3D7_04_v3	634029	638905	636467	1.04446
PF3D7_0414100	CPMP	Pf3D7_04_v3	634029	638905	636467	0.454275
PF3D7_0414100	CPMP	Pf3D7_04_v3	634029	638905	636467	0.760853
PF3D7_0414100	CPMP	Pf3D7_04_v3	634029	638905	636467	0.454275
PF3D7_0414100	CPMP	Pf3D7_04_v3	634029	638905	636467	2.76599
PF3D7_0414100	CPMP	Pf3D7_04_v3	634029	638905	636467	2.76599
PF3D7_0414100	CPMP	Pf3D7_04_v3	634029	638905	636467	2.76599
PF3D7_0414100	CPMP	Pf3D7_04_v3	634029	638905	636467	2.78393
PF3D7_0414200	CLP	Pf3D7_04_v3	647389	648388	647889	0.94014
PF3D7_0414200	CLP	Pf3D7_04_v3	647389	648388	647889	1.02615
PF3D7_0414200	CLP	Pf3D7_04_v3	647389	648388	647889	1.06621
PF3D7_0415200	CPP	Pf3D7_04_v3	672500	679138	675819	0.430509
PF3D7_0415200	CPP	Pf3D7_04_v3	672500	679138	675819	0.414141
PF3D7_0415200	CPP	Pf3D7_04_v3	672500	679138	675819	0.660053
PF3D7_0415200	CPP	Pf3D7_04_v3	672500	679138	675819	0.660053
PF3D7_0415200	CPP	Pf3D7_04_v3	672500	679138	675819	0.360139
PF3D7_0415200	CPP	Pf3D7_04_v3	672500	679138	675819	0.28099
PF3D7_0415200	CPP	Pf3D7_04_v3	672500	679138	675819	0.460322
PF3D7_0415200	CPP	Pf3D7_04_v3	672500	679138	675819	0.472386
PF3D7_0415200	CPP	Pf3D7_04_v3	672500	679138	675819	0.437384
PF3D7_0415200	CPP	Pf3D7_04_v3	672500	679138	675819	0.160722
PF3D7_0415300	CDK-related_kinase_3	Pf3D7_04_v3	681810	685968	683889	0.201294
PF3D7_0415300	CDK-related_kinase_3	Pf3D7_04_v3	681810	685968	683889	0.238403
PF3D7_0415300	CDK-related_kinase_3	Pf3D7_04_v3	681810	685968	683889	0.208715
PF3D7_0415300	CDK-related_kinase_3	Pf3D7_04_v3	681810	685968	683889	0.208715
PF3D7_0415800	RING_zinc_finger	Pf3D7_04_v3	693906	696533	695220	0.067081
PF3D7_0415800	RING_zinc_finger	Pf3D7_04_v3	693906	696533	695220	0.052154
PF3D7_0415800	RING_zinc_finger	Pf3D7_04_v3	693906	696533	695220	0.052154
PF3D7_0415800	RING_zinc_finger	Pf3D7_04_v3	693906	696533	695220	0.093933
PF3D7_0415800	RING_zinc_finger	Pf3D7_04_v3	693906	696533	695220	0.144295
PF3D7_0416900	CPP	Pf3D7_04_v3	732452	739872	736162	0.095897
PF3D7_0416900	CPP	Pf3D7_04_v3	732452	739872	736162	0.204275
PF3D7_0416900	CPP	Pf3D7_04_v3	732452	739872	736162	0.043967
PF3D7_0416900	CPP	Pf3D7_04_v3	732452	739872	736162	0.016018
PF3D7_0417400	CPP	Pf3D7_04_v3	756294	776603	766449	0.264565
PF3D7_0417400	CPP	Pf3D7_04_v3	756294	776603	766449	0.298705
PF3D7_0417400	CPP	Pf3D7_04_v3	756294	776603	766449	0.161119
PF3D7_0417400	CPP	Pf3D7_04_v3	756294	776603	766449	0.33617
PF3D7_0417400	CPP	Pf3D7_04_v3	756294	776603	766449	0.33617
PF3D7_0417400	CPP	Pf3D7_04_v3	756294	776603	766449	0.219835
PF3D7_0417400	CPP	Pf3D7_04_v3	756294	776603	766449	0.33617
PF3D7_0417400	CPP	Pf3D7_04_v3	756294	776603	766449	0.212199
PF3D7_0417400	CPP	Pf3D7_04_v3	756294	776603	766449	0.24792
PF3D7_0417400	CPP	Pf3D7_04_v3	756294	776603	766449	0.015757
PF3D7_0417400	CPP	Pf3D7_04_v3	756294	776603	766449	0.017417
PF3D7_0417900	CPP	Pf3D7_04_v3	790724	792985	791855	0.122167
PF3D7_0417900	CPP	Pf3D7_04_v3	790724	792985	791855	0.880445
PF3D7_0417900	CPP	Pf3D7_04_v3	790724	792985	791855	1.05174
PF3D7_0417900	CPP	Pf3D7_04_v3	790724	792985	791855	1.05174
PF3D7_0418000	CPP	Pf3D7_04_v3	793827	810070	801949	0.787369
PF3D7_0418000	CPP	Pf3D7_04_v3	793827	810070	801949	0.457826
PF3D7_0418000	CPP	Pf3D7_04_v3	793827	810070	801949	0.457826
PF3D7_0418000	CPP	Pf3D7_04_v3	793827	810070	801949	1.49553
PF3D7_0418000	CPP	Pf3D7_04_v3	793827	810070	801949	4.36788
PF3D7_0418000	CPP	Pf3D7_04_v3	793827	810070	801949	4.36788
PF3D7_0418000	CPP	Pf3D7_04_v3	793827	810070	801949	1.20566
PF3D7_0418000	CPP	Pf3D7_04_v3	793827	810070	801949	0.537217
PF3D7_0418000	CPP	Pf3D7_04_v3	793827	810070	801949	3.34588
PF3D7_0418000	CPP	Pf3D7_04_v3	793827	810070	801949	3.06351
PF3D7_0418000	CPP	Pf3D7_04_v3	793827	810070	801949	3.07961
PF3D7_0418000	CPP	Pf3D7_04_v3	793827	810070	801949	1.52263
PF3D7_0418000	CPP	Pf3D7_04_v3	793827	810070	801949	3.44515
PF3D7_0418000	CPP	Pf3D7_04_v3	793827	810070	801949	0.622985
PF3D7_0418000	CPP	Pf3D7_04_v3	793827	810070	801949	0.362697
PF3D7_0418000	CPP	Pf3D7_04_v3	793827	810070	801949	0.050695
PF3D7_0418000	CPP	Pf3D7_04_v3	793827	810070	801949	0.053181
PF3D7_0418200	eukaryotic_translation_initiation_factor_3_subunit_M	Pf3D7_04_v3	817400	818689	818045	0.080361
PF3D7_0418200	eukaryotic_translation_initiation_factor_3_subunit_M	Pf3D7_04_v3	817400	818689	818045	0.093069
PF3D7_0418200	eukaryotic_translation_initiation_factor_3_subunit_M	Pf3D7_04_v3	817400	818689	818045	0.12867
PF3D7_0418300	CPP	Pf3D7_04_v3	819362	822340	820851	0.161461
PF3D7_0418300	CPP	Pf3D7_04_v3	819362	822340	820851	0.161461
PF3D7_0418300	CPP	Pf3D7_04_v3	819362	822340	820851	0.173343
PF3D7_0418300	CPP	Pf3D7_04_v3	819362	822340	820851	0.005272
PF3D7_0418600	regulator_of_chromosome_condensation	Pf3D7_04_v3	834394	840429	837412	2.14808
PF3D7_0418600	regulator_of_chromosome_condensation	Pf3D7_04_v3	834394	840429	837412	1.77643
PF3D7_0418600	regulator_of_chromosome_condensation	Pf3D7_04_v3	834394	840429	837412	2.13189
PF3D7_0418600	regulator_of_chromosome_condensation	Pf3D7_04_v3	834394	840429	837412	2.36474
PF3D7_0418600	regulator_of_chromosome_condensation	Pf3D7_04_v3	834394	840429	837412	2.54591
PF3D7_0418600	regulator_of_chromosome_condensation	Pf3D7_04_v3	834394	840429	837412	0.36357
PF3D7_0418600	regulator_of_chromosome_condensation	Pf3D7_04_v3	834394	840429	837412	0.649664
PF3D7_0419000	CPP	Pf3D7_04_v3	849793	852242	851018	0.072319
PF3D7_0419000	CPP	Pf3D7_04_v3	849793	852242	851018	0.082779
PF3D7_0419000	CPP	Pf3D7_04_v3	849793	852242	851018	0.118617
PF3D7_0419400	CPP	Pf3D7_04_v3	857998	865957	861978	0.170271
PF3D7_0419400	CPP	Pf3D7_04_v3	857998	865957	861978	0.274097
PF3D7_0419400	CPP	Pf3D7_04_v3	857998	865957	861978	0.410837
PF3D7_0419400	CPP	Pf3D7_04_v3	857998	865957	861978	0.330177
PF3D7_0419400	CPP	Pf3D7_04_v3	857998	865957	861978	0.322922
PF3D7_0419400	CPP	Pf3D7_04_v3	857998	865957	861978	0.322922
PF3D7_0419400	CPP	Pf3D7_04_v3	857998	865957	861978	0.074106
PF3D7_0419500	CPMP	Pf3D7_04_v3	866501	868111	867306	0.231126
PF3D7_0419500	CPMP	Pf3D7_04_v3	866501	868111	867306	0.234701
PF3D7_0419500	CPMP	Pf3D7_04_v3	866501	868111	867306	0.185359
PF3D7_0419900	phosphatidylinositol_4-kinase	Pf3D7_04_v3	878022	893866	885944	0.132835
PF3D7_0419900	phosphatidylinositol_4-kinase	Pf3D7_04_v3	878022	893866	885944	1.56792
PF3D7_0419900	phosphatidylinositol_4-kinase	Pf3D7_04_v3	878022	893866	885944	2.27615
PF3D7_0419900	phosphatidylinositol_4-kinase	Pf3D7_04_v3	878022	893866	885944	2.43262
PF3D7_0419900	phosphatidylinositol_4-kinase	Pf3D7_04_v3	878022	893866	885944	2.43262
PF3D7_0419900	phosphatidylinositol_4-kinase	Pf3D7_04_v3	878022	893866	885944	0.577479
PF3D7_0419900	phosphatidylinositol_4-kinase	Pf3D7_04_v3	878022	893866	885944	0.599674
PF3D7_0419900	phosphatidylinositol_4-kinase	Pf3D7_04_v3	878022	893866	885944	1.15375
PF3D7_0419900	phosphatidylinositol_4-kinase	Pf3D7_04_v3	878022	893866	885944	0.840015
PF3D7_0419900	phosphatidylinositol_4-kinase	Pf3D7_04_v3	878022	893866	885944	2.05365
PF3D7_0419900	phosphatidylinositol_4-kinase	Pf3D7_04_v3	878022	893866	885944	2.36056
PF3D7_0419900	phosphatidylinositol_4-kinase	Pf3D7_04_v3	878022	893866	885944	1.00056
PF3D7_0419900	phosphatidylinositol_4-kinase	Pf3D7_04_v3	878022	893866	885944	1.57251
PF3D7_0419900	phosphatidylinositol_4-kinase	Pf3D7_04_v3	878022	893866	885944	1.77255
PF3D7_0419900	phosphatidylinositol_4-kinase	Pf3D7_04_v3	878022	893866	885944	2.12849
PF3D7_0419900	phosphatidylinositol_4-kinase	Pf3D7_04_v3	878022	893866	885944	2.01644
PF3D7_0419900	phosphatidylinositol_4-kinase	Pf3D7_04_v3	878022	893866	885944	1.20714
PF3D7_0419900	phosphatidylinositol_4-kinase	Pf3D7_04_v3	878022	893866	885944	2.35387
PF3D7_0419900	phosphatidylinositol_4-kinase	Pf3D7_04_v3	878022	893866	885944	2.20004
PF3D7_0419900	phosphatidylinositol_4-kinase	Pf3D7_04_v3	878022	893866	885944	0.209445
PF3D7_0419900	phosphatidylinositol_4-kinase	Pf3D7_04_v3	878022	893866	885944	0.513952
PF3D7_0419900	phosphatidylinositol_4-kinase	Pf3D7_04_v3	878022	893866	885944	0.424905
PF3D7_0419900	phosphatidylinositol_4-kinase	Pf3D7_04_v3	878022	893866	885944	0.449728
PF3D7_0419900	phosphatidylinositol_4-kinase	Pf3D7_04_v3	878022	893866	885944	0.489916
PF3D7_0419900	phosphatidylinositol_4-kinase	Pf3D7_04_v3	878022	893866	885944	0.489916
PF3D7_0419900	phosphatidylinositol_4-kinase	Pf3D7_04_v3	878022	893866	885944	0.489916
PF3D7_0419900	phosphatidylinositol_4-kinase	Pf3D7_04_v3	878022	893866	885944	0.335977
PF3D7_0419900	phosphatidylinositol_4-kinase	Pf3D7_04_v3	878022	893866	885944	0.519023
PF3D7_0420000	zinc_finger	Pf3D7_04_v3	894612	904724	899668	0.813208
PF3D7_0420000	zinc_finger	Pf3D7_04_v3	894612	904724	899668	0.763039
PF3D7_0420000	zinc_finger	Pf3D7_04_v3	894612	904724	899668	0.490431
PF3D7_0420000	zinc_finger	Pf3D7_04_v3	894612	904724	899668	1.46886
PF3D7_0420000	zinc_finger	Pf3D7_04_v3	894612	904724	899668	0.992282
PF3D7_0420000	zinc_finger	Pf3D7_04_v3	894612	904724	899668	1.66063
PF3D7_0420000	zinc_finger	Pf3D7_04_v3	894612	904724	899668	3.44512
PF3D7_0420000	zinc_finger	Pf3D7_04_v3	894612	904724	899668	4.14484
PF3D7_0420000	zinc_finger	Pf3D7_04_v3	894612	904724	899668	3.08431
PF3D7_0420000	zinc_finger	Pf3D7_04_v3	894612	904724	899668	2.2042
PF3D7_0420000	zinc_finger	Pf3D7_04_v3	894612	904724	899668	4.4722
PF3D7_0420000	zinc_finger	Pf3D7_04_v3	894612	904724	899668	4.07447
PF3D7_0420000	zinc_finger	Pf3D7_04_v3	894612	904724	899668	3.55562
PF3D7_0420000	zinc_finger	Pf3D7_04_v3	894612	904724	899668	3.55307
PF3D7_0420000	zinc_finger	Pf3D7_04_v3	894612	904724	899668	3.11971
PF3D7_0420000	zinc_finger	Pf3D7_04_v3	894612	904724	899668	3.24917
PF3D7_0420000	zinc_finger	Pf3D7_04_v3	894612	904724	899668	2.57425
PF3D7_0420000	zinc_finger	Pf3D7_04_v3	894612	904724	899668	2.79693
PF3D7_0420000	zinc_finger	Pf3D7_04_v3	894612	904724	899668	1.38854
PF3D7_0420000	zinc_finger	Pf3D7_04_v3	894612	904724	899668	3.31738
PF3D7_0420100	RIO2	Pf3D7_04_v3	907056	908801	907929	1.13282
PF3D7_0420100	RIO2	Pf3D7_04_v3	907056	908801	907929	0.460177
PF3D7_0420100	RIO2	Pf3D7_04_v3	907056	908801	907929	1.14419
PF3D7_0420100	RIO2	Pf3D7_04_v3	907056	908801	907929	1.14419
PF3D7_0420200	HACPS	Pf3D7_04_v3	910187	911971	911079	3.24635
PF3D7_0420200	HACPS	Pf3D7_04_v3	910187	911971	911079	1.91532
PF3D7_0420200	HACPS	Pf3D7_04_v3	910187	911971	911079	5.12275
PF3D7_0420200	HACPS	Pf3D7_04_v3	910187	911971	911079	5.12275
PF3D7_0420200	HACPS	Pf3D7_04_v3	910187	911971	911079	5.77777
PF3D7_0420200	HACPS	Pf3D7_04_v3	910187	911971	911079	3.81576
PF3D7_0420200	HACPS	Pf3D7_04_v3	910187	911971	911079	5.77777
PF3D7_0420200	HACPS	Pf3D7_04_v3	910187	911971	911079	5.34355
PF3D7_0420200	HACPS	Pf3D7_04_v3	910187	911971	911079	5.81079
PF3D7_0420200	HACPS	Pf3D7_04_v3	910187	911971	911079	4.27814
PF3D7_0420300	AP2_domain_transcription_factor	Pf3D7_04_v3	917990	928411	923201	0.851542
PF3D7_0420300	AP2_domain_transcription_factor	Pf3D7_04_v3	917990	928411	923201	0.851542
PF3D7_0420300	AP2_domain_transcription_factor	Pf3D7_04_v3	917990	928411	923201	1.26852
PF3D7_0420300	AP2_domain_transcription_factor	Pf3D7_04_v3	917990	928411	923201	1.22121
PF3D7_0420300	AP2_domain_transcription_factor	Pf3D7_04_v3	917990	928411	923201	0.666996
PF3D7_0420300	AP2_domain_transcription_factor	Pf3D7_04_v3	917990	928411	923201	0.909662
PF3D7_0420300	AP2_domain_transcription_factor	Pf3D7_04_v3	917990	928411	923201	1.71943
PF3D7_0420300	AP2_domain_transcription_factor	Pf3D7_04_v3	917990	928411	923201	2.09027
PF3D7_0420300	AP2_domain_transcription_factor	Pf3D7_04_v3	917990	928411	923201	1.71943
PF3D7_0420300	AP2_domain_transcription_factor	Pf3D7_04_v3	917990	928411	923201	2.15299
PF3D7_0420400	ribosome-recycling_factor	Pf3D7_04_v3	929340	930140	929740	0.506663
PF3D7_0420400	ribosome-recycling_factor	Pf3D7_04_v3	929340	930140	929740	0.280619
PF3D7_0420400	ribosome-recycling_factor	Pf3D7_04_v3	929340	930140	929740	0.538165
PF3D7_0420400	ribosome-recycling_factor	Pf3D7_04_v3	929340	930140	929740	0.280619
PF3D7_0420400	ribosome-recycling_factor	Pf3D7_04_v3	929340	930140	929740	0.301409
PF3D7_0420600	CPP	Pf3D7_04_v3	932463	934244	933354	0.73558
PF3D7_0420600	CPP	Pf3D7_04_v3	932463	934244	933354	0.182762
PF3D7_0420600	CPP	Pf3D7_04_v3	932463	934244	933354	0.73558
PF3D7_0420600	CPP	Pf3D7_04_v3	932463	934244	933354	0.4732
PF3D7_0420600	CPP	Pf3D7_04_v3	932463	934244	933354	0.73558
PF3D7_0420600	CPP	Pf3D7_04_v3	932463	934244	933354	0.613923
PF3D7_0420600	CPP	Pf3D7_04_v3	932463	934244	933354	0.319758
PF3D7_0421700	CPP	Pf3D7_04_v3	987842	994360	991101	1.47126
PF3D7_0421700	CPP	Pf3D7_04_v3	987842	994360	991101	0.783208
PF3D7_0421700	CPP	Pf3D7_04_v3	987842	994360	991101	0.596094
PF3D7_0421700	CPP	Pf3D7_04_v3	987842	994360	991101	0.938699
PF3D7_0421700	CPP	Pf3D7_04_v3	987842	994360	991101	0.741263
PF3D7_0421700	CPP	Pf3D7_04_v3	987842	994360	991101	1.84298
PF3D7_0421700	CPP	Pf3D7_04_v3	987842	994360	991101	2.55592
PF3D7_0421700	CPP	Pf3D7_04_v3	987842	994360	991101	3.46959
PF3D7_0421700	CPP	Pf3D7_04_v3	987842	994360	991101	3.68419
PF3D7_0421700	CPP	Pf3D7_04_v3	987842	994360	991101	1.3952
PF3D7_0421700	CPP	Pf3D7_04_v3	987842	994360	991101	4.29911
PF3D7_0421700	CPP	Pf3D7_04_v3	987842	994360	991101	1.13046
PF3D7_0421700	CPP	Pf3D7_04_v3	987842	994360	991101	0.790093
PF3D7_0421700	CPP	Pf3D7_04_v3	987842	994360	991101	2.8329
PF3D7_0421700	CPP	Pf3D7_04_v3	987842	994360	991101	1.5932
PF3D7_0421700	CPP	Pf3D7_04_v3	987842	994360	991101	3.31665
PF3D7_0421700	CPP	Pf3D7_04_v3	987842	994360	991101	1.5932
PF3D7_0421700	CPP	Pf3D7_04_v3	987842	994360	991101	3.31815
PF3D7_0421700	CPP	Pf3D7_04_v3	987842	994360	991101	3.65599
PF3D7_0421700	CPP	Pf3D7_04_v3	987842	994360	991101	1.67124
PF3D7_0421700	CPP	Pf3D7_04_v3	987842	994360	991101	3.03447
PF3D7_0421700	CPP	Pf3D7_04_v3	987842	994360	991101	3.68315
PF3D7_0421700	CPP	Pf3D7_04_v3	987842	994360	991101	3.87828
PF3D7_0421700	CPP	Pf3D7_04_v3	987842	994360	991101	4.27722
PF3D7_0421700	CPP	Pf3D7_04_v3	987842	994360	991101	4.29073
PF3D7_0421700	CPP	Pf3D7_04_v3	987842	994360	991101	4.26999
PF3D7_0421700	CPP	Pf3D7_04_v3	987842	994360	991101	1.61557
PF3D7_0421700	CPP	Pf3D7_04_v3	987842	994360	991101	3.37044
PF3D7_0421700	CPP	Pf3D7_04_v3	987842	994360	991101	1.29274
PF3D7_0421700	CPP	Pf3D7_04_v3	987842	994360	991101	3.34661
PF3D7_0421700	CPP	Pf3D7_04_v3	987842	994360	991101	3.69338
PF3D7_0421700	CPP	Pf3D7_04_v3	987842	994360	991101	0.417627
PF3D7_0421700	CPP	Pf3D7_04_v3	987842	994360	991101	4.26384
PF3D7_0421700	CPP	Pf3D7_04_v3	987842	994360	991101	4.47386
PF3D7_0421700	CPP	Pf3D7_04_v3	987842	994360	991101	4.26384
PF3D7_0421700	CPP	Pf3D7_04_v3	987842	994360	991101	3.85594
PF3D7_0421700	CPP	Pf3D7_04_v3	987842	994360	991101	0.429711
PF3D7_0421700	CPP	Pf3D7_04_v3	987842	994360	991101	4.5515
PF3D7_0422000	SD	Pf3D7_04_v3	998647	1000185	999416	0.025711
PF3D7_0422200	PfEMA	Pf3D7_04_v3	1004462	1017247	1010855	4.81229
PF3D7_0422200	PfEMA	Pf3D7_04_v3	1004462	1017247	1010855	5.11124
PF3D7_0422200	PfEMA	Pf3D7_04_v3	1004462	1017247	1010855	4.18518
PF3D7_0422200	PfEMA	Pf3D7_04_v3	1004462	1017247	1010855	5.11124
PF3D7_0422200	PfEMA	Pf3D7_04_v3	1004462	1017247	1010855	5.11124
PF3D7_0422200	PfEMA	Pf3D7_04_v3	1004462	1017247	1010855	3.84179
PF3D7_0422200	PfEMA	Pf3D7_04_v3	1004462	1017247	1010855	1.9977
PF3D7_0422200	PfEMA	Pf3D7_04_v3	1004462	1017247	1010855	2.01418
PF3D7_0422200	PfEMA	Pf3D7_04_v3	1004462	1017247	1010855	3.36621
PF3D7_0422200	PfEMA	Pf3D7_04_v3	1004462	1017247	1010855	0.126007
PF3D7_0422200	PfEMA	Pf3D7_04_v3	1004462	1017247	1010855	0.265438
PF3D7_0422200	PfEMA	Pf3D7_04_v3	1004462	1017247	1010855	0.136768
PF3D7_0422500	BRR2	Pf3D7_04_v3	1029329	1037953	1033641	1.30759
PF3D7_0422500	BRR2	Pf3D7_04_v3	1029329	1037953	1033641	1.30759
PF3D7_0422500	BRR2	Pf3D7_04_v3	1029329	1037953	1033641	0.391825
PF3D7_0422500	BRR2	Pf3D7_04_v3	1029329	1037953	1033641	1.3144
PF3D7_0422500	BRR2	Pf3D7_04_v3	1029329	1037953	1033641	1.53524
PF3D7_0422500	BRR2	Pf3D7_04_v3	1029329	1037953	1033641	0.161782
PF3D7_0422500	BRR2	Pf3D7_04_v3	1029329	1037953	1033641	1.23529
PF3D7_0422500	BRR2	Pf3D7_04_v3	1029329	1037953	1033641	2.49264
PF3D7_0422500	BRR2	Pf3D7_04_v3	1029329	1037953	1033641	3.27762
PF3D7_0422500	BRR2	Pf3D7_04_v3	1029329	1037953	1033641	2.40425
PF3D7_0422500	BRR2	Pf3D7_04_v3	1029329	1037953	1033641	2.21925
PF3D7_0422500	BRR2	Pf3D7_04_v3	1029329	1037953	1033641	2.01901
PF3D7_0422800	SR	Pf3D7_04_v3	1042564	1044896	1043730	2.71466
PF3D7_0422800	SR	Pf3D7_04_v3	1042564	1044896	1043730	2.57486
PF3D7_0422800	SR	Pf3D7_04_v3	1042564	1044896	1043730	2.70598
PF3D7_0422800	SR	Pf3D7_04_v3	1042564	1044896	1043730	1.97483
PF3D7_0422800	SR	Pf3D7_04_v3	1042564	1044896	1043730	1.24642
PF3D7_0423600	CPP	Pf3D7_04_v3	1061790	1066628	1064209	0.047022
PF3D7_0423600	CPP	Pf3D7_04_v3	1061790	1066628	1064209	0.06893
PF3D7_0423600	CPP	Pf3D7_04_v3	1061790	1066628	1064209	0.020186
PF3D7_0423600	CPP	Pf3D7_04_v3	1061790	1066628	1064209	0.06893
PF3D7_0423700	ETRAMP4	Pf3D7_04_v3	1071435	1071845	1071640	0.104342
PF3D7_0423700	ETRAMP4	Pf3D7_04_v3	1071435	1071845	1071640	0.031489
PF3D7_0423700	ETRAMP4	Pf3D7_04_v3	1071435	1071845	1071640	0.068108
PF3D7_0424100	RH5	Pf3D7_04_v3	1082363	1084150	1083257	0.101969
PF3D7_0424100	RH5	Pf3D7_04_v3	1082363	1084150	1083257	0.014659
PF3D7_0424100	RH5	Pf3D7_04_v3	1082363	1084150	1083257	0.084833
PF3D7_0424400	SURFIN_4.2	Pf3D7_04_v3	1099811	1107111	1103461	7.0728
PF3D7_0424400	SURFIN_4.2	Pf3D7_04_v3	1099811	1107111	1103461	25.0254
PF3D7_0424400	SURFIN_4.2	Pf3D7_04_v3	1099811	1107111	1103461	25.3589
PF3D7_0424400	SURFIN_4.2	Pf3D7_04_v3	1099811	1107111	1103461	26.0066
PF3D7_0424400	SURFIN_4.2	Pf3D7_04_v3	1099811	1107111	1103461	22.0588
PF3D7_0424400	SURFIN_4.2	Pf3D7_04_v3	1099811	1107111	1103461	16.1278
PF3D7_0424400	SURFIN_4.2	Pf3D7_04_v3	1099811	1107111	1103461	25.5615
PF3D7_0424400	SURFIN_4.2	Pf3D7_04_v3	1099811	1107111	1103461	26.0482
PF3D7_0424400	SURFIN_4.2	Pf3D7_04_v3	1099811	1107111	1103461	23.9567
PF3D7_0424400	SURFIN_4.2	Pf3D7_04_v3	1099811	1107111	1103461	17.786
PF3D7_0424400	SURFIN_4.2	Pf3D7_04_v3	1099811	1107111	1103461	3.66774
PF3D7_0424400	SURFIN_4.2	Pf3D7_04_v3	1099811	1107111	1103461	25.4606
PF3D7_0424400	SURFIN_4.2	Pf3D7_04_v3	1099811	1107111	1103461	20.9166
PF3D7_0424400	SURFIN_4.2	Pf3D7_04_v3	1099811	1107111	1103461	11.7816
PF3D7_0424400	SURFIN_4.2	Pf3D7_04_v3	1099811	1107111	1103461	26.0482
PF3D7_0424400	SURFIN_4.2	Pf3D7_04_v3	1099811	1107111	1103461	25.8395
PF3D7_0424400	SURFIN_4.2	Pf3D7_04_v3	1099811	1107111	1103461	25.9767
PF3D7_0424400	SURFIN_4.2	Pf3D7_04_v3	1099811	1107111	1103461	3.66774
PF3D7_0424400	SURFIN_4.2	Pf3D7_04_v3	1099811	1107111	1103461	6.91452
PF3D7_0424400	SURFIN_4.2	Pf3D7_04_v3	1099811	1107111	1103461	3.16523
PF3D7_0424400	SURFIN_4.2	Pf3D7_04_v3	1099811	1107111	1103461	22.0314
PF3D7_0424400	SURFIN_4.2	Pf3D7_04_v3	1099811	1107111	1103461	22.0314
PF3D7_0424400	SURFIN_4.2	Pf3D7_04_v3	1099811	1107111	1103461	11.6517
PF3D7_0424400	SURFIN_4.2	Pf3D7_04_v3	1099811	1107111	1103461	26.7288
PF3D7_0424400	SURFIN_4.2	Pf3D7_04_v3	1099811	1107111	1103461	17.1414
PF3D7_0424400	SURFIN_4.2	Pf3D7_04_v3	1099811	1107111	1103461	17.1414
PF3D7_0424400	SURFIN_4.2	Pf3D7_04_v3	1099811	1107111	1103461	0.609665
PF3D7_0424400	SURFIN_4.2	Pf3D7_04_v3	1099811	1107111	1103461	26.6624
PF3D7_0424400	SURFIN_4.2	Pf3D7_04_v3	1099811	1107111	1103461	25.7844
PF3D7_0424400	SURFIN_4.2	Pf3D7_04_v3	1099811	1107111	1103461	26.9118
PF3D7_0424400	SURFIN_4.2	Pf3D7_04_v3	1099811	1107111	1103461	26.6624
PF3D7_0424400	SURFIN_4.2	Pf3D7_04_v3	1099811	1107111	1103461	26.6624
PF3D7_0424400	SURFIN_4.2	Pf3D7_04_v3	1099811	1107111	1103461	25.2424
PF3D7_0424400	SURFIN_4.2	Pf3D7_04_v3	1099811	1107111	1103461	23.9074
PF3D7_0424400	SURFIN_4.2	Pf3D7_04_v3	1099811	1107111	1103461	26.7218
PF3D7_0424400	SURFIN_4.2	Pf3D7_04_v3	1099811	1107111	1103461	11.5929
PF3D7_0424400	SURFIN_4.2	Pf3D7_04_v3	1099811	1107111	1103461	19.3049
PF3D7_0424400	SURFIN_4.2	Pf3D7_04_v3	1099811	1107111	1103461	22.4361
PF3D7_0424400	SURFIN_4.2	Pf3D7_04_v3	1099811	1107111	1103461	22.4361
PF3D7_0424400	SURFIN_4.2	Pf3D7_04_v3	1099811	1107111	1103461	22.4361
PF3D7_0424400	SURFIN_4.2	Pf3D7_04_v3	1099811	1107111	1103461	7.03747
PF3D7_0424400	SURFIN_4.2	Pf3D7_04_v3	1099811	1107111	1103461	25.2424
PF3D7_0424400	SURFIN_4.2	Pf3D7_04_v3	1099811	1107111	1103461	23.9074
PF3D7_0424400	SURFIN_4.2	Pf3D7_04_v3	1099811	1107111	1103461	26.0995
PF3D7_0424400	SURFIN_4.2	Pf3D7_04_v3	1099811	1107111	1103461	0.63377
PF3D7_0424400	SURFIN_4.2	Pf3D7_04_v3	1099811	1107111	1103461	20.9778
PF3D7_0424400	SURFIN_4.2	Pf3D7_04_v3	1099811	1107111	1103461	20.9778
PF3D7_0424400	SURFIN_4.2	Pf3D7_04_v3	1099811	1107111	1103461	20.9778
PF3D7_0424400	SURFIN_4.2	Pf3D7_04_v3	1099811	1107111	1103461	20.9778
PF3D7_0424400	SURFIN_4.2	Pf3D7_04_v3	1099811	1107111	1103461	17.9132
PF3D7_0424400	SURFIN_4.2	Pf3D7_04_v3	1099811	1107111	1103461	26.7218
PF3D7_0424400	SURFIN_4.2	Pf3D7_04_v3	1099811	1107111	1103461	11.5929
PF3D7_0424400	SURFIN_4.2	Pf3D7_04_v3	1099811	1107111	1103461	25.6104
PF3D7_0424400	SURFIN_4.2	Pf3D7_04_v3	1099811	1107111	1103461	16.2162
PF3D7_0424400	SURFIN_4.2	Pf3D7_04_v3	1099811	1107111	1103461	25.2424
PF3D7_0424400	SURFIN_4.2	Pf3D7_04_v3	1099811	1107111	1103461	26.4692
PF3D7_0424400	SURFIN_4.2	Pf3D7_04_v3	1099811	1107111	1103461	26.5429
PF3D7_0424400	SURFIN_4.2	Pf3D7_04_v3	1099811	1107111	1103461	20.9778
PF3D7_0424400	SURFIN_4.2	Pf3D7_04_v3	1099811	1107111	1103461	11.5929
PF3D7_0424400	SURFIN_4.2	Pf3D7_04_v3	1099811	1107111	1103461	0.63377
PF3D7_0424400	SURFIN_4.2	Pf3D7_04_v3	1099811	1107111	1103461	25.6104
PF3D7_0424400	SURFIN_4.2	Pf3D7_04_v3	1099811	1107111	1103461	22.1321
PF3D7_0424400	SURFIN_4.2	Pf3D7_04_v3	1099811	1107111	1103461	0.63377
PF3D7_0424400	SURFIN_4.2	Pf3D7_04_v3	1099811	1107111	1103461	0.63377
PF3D7_0424400	SURFIN_4.2	Pf3D7_04_v3	1099811	1107111	1103461	7.03747
PF3D7_0424400	SURFIN_4.2	Pf3D7_04_v3	1099811	1107111	1103461	26.4692
PF3D7_0424400	SURFIN_4.2	Pf3D7_04_v3	1099811	1107111	1103461	11.5929
PF3D7_0424400	SURFIN_4.2	Pf3D7_04_v3	1099811	1107111	1103461	26.5429
PF3D7_0424400	SURFIN_4.2	Pf3D7_04_v3	1099811	1107111	1103461	25.6104
PF3D7_0424400	SURFIN_4.2	Pf3D7_04_v3	1099811	1107111	1103461	26.0995
PF3D7_0424400	SURFIN_4.2	Pf3D7_04_v3	1099811	1107111	1103461	26.4692
PF3D7_0424400	SURFIN_4.2	Pf3D7_04_v3	1099811	1107111	1103461	25.2424
PF3D7_0424400	SURFIN_4.2	Pf3D7_04_v3	1099811	1107111	1103461	23.9074
PF3D7_0424400	SURFIN_4.2	Pf3D7_04_v3	1099811	1107111	1103461	22.1321
PF3D7_0424400	SURFIN_4.2	Pf3D7_04_v3	1099811	1107111	1103461	16.2162
PF3D7_0424400	SURFIN_4.2	Pf3D7_04_v3	1099811	1107111	1103461	11.5929
PF3D7_0424400	SURFIN_4.2	Pf3D7_04_v3	1099811	1107111	1103461	25.6104
PF3D7_0424400	SURFIN_4.2	Pf3D7_04_v3	1099811	1107111	1103461	22.1321
PF3D7_0424400	SURFIN_4.2	Pf3D7_04_v3	1099811	1107111	1103461	11.5929
PF3D7_0424400	SURFIN_4.2	Pf3D7_04_v3	1099811	1107111	1103461	22.1321
PF3D7_0424400	SURFIN_4.2	Pf3D7_04_v3	1099811	1107111	1103461	11.5929
PF3D7_0424400	SURFIN_4.2	Pf3D7_04_v3	1099811	1107111	1103461	11.5929
PF3D7_0424400	SURFIN_4.2	Pf3D7_04_v3	1099811	1107111	1103461	11.5929
PF3D7_0424400	SURFIN_4.2	Pf3D7_04_v3	1099811	1107111	1103461	7.03747
PF3D7_0424400	SURFIN_4.2	Pf3D7_04_v3	1099811	1107111	1103461	26.614
PF3D7_0424400	SURFIN_4.2	Pf3D7_04_v3	1099811	1107111	1103461	25.7751
PF3D7_0424400	SURFIN_4.2	Pf3D7_04_v3	1099811	1107111	1103461	25.7111
PF3D7_0424400	SURFIN_4.2	Pf3D7_04_v3	1099811	1107111	1103461	20.0996
PF3D7_0424400	SURFIN_4.2	Pf3D7_04_v3	1099811	1107111	1103461	14.9945
PF3D7_0424400	SURFIN_4.2	Pf3D7_04_v3	1099811	1107111	1103461	20.0791
PF3D7_0424400	SURFIN_4.2	Pf3D7_04_v3	1099811	1107111	1103461	1.51075
PF3D7_0424600	PHISTb	Pf3D7_04_v3	1113345	1114486	1113916	0.225271
PF3D7_0424600	PHISTb	Pf3D7_04_v3	1113345	1114486	1113916	0.323118
PF3D7_0424700	FIKK_family	Pf3D7_04_v3	1118430	1122414	1120422	0.278686
PF3D7_0424700	FIKK_family	Pf3D7_04_v3	1118430	1122414	1120422	0.319428
PF3D7_0424700	FIKK_family	Pf3D7_04_v3	1118430	1122414	1120422	0.319428
PF3D7_0424700	FIKK_family	Pf3D7_04_v3	1118430	1122414	1120422	0.103875
PF3D7_0424700	FIKK_family	Pf3D7_04_v3	1118430	1122414	1120422	0.177216
PF3D7_0424900	PHISTa	Pf3D7_04_v3	1127779	1128802	1128291	0.400772
PF3D7_0424900	PHISTa	Pf3D7_04_v3	1127779	1128802	1128291	0.610338
PF3D7_0424900	PHISTa	Pf3D7_04_v3	1127779	1128802	1128291	0.610338
PF3D7_0424900	PHISTa	Pf3D7_04_v3	1127779	1128802	1128291	0.610338
PF3D7_0424900	PHISTa	Pf3D7_04_v3	1127779	1128802	1128291	0.610338
PF3D7_0424900	PHISTa	Pf3D7_04_v3	1127779	1128802	1128291	0.512512
PF3D7_0425100	hyp6	Pf3D7_04_v3	1134415	1135175	1134795	8.44629
PF3D7_0425100	hyp6	Pf3D7_04_v3	1134415	1135175	1134795	8.44629
PF3D7_0425100	hyp6	Pf3D7_04_v3	1134415	1135175	1134795	8.15677
PF3D7_0425100	hyp6	Pf3D7_04_v3	1134415	1135175	1134795	11.4781
PF3D7_0425100	hyp6	Pf3D7_04_v3	1134415	1135175	1134795	11.4781
PF3D7_0425100	hyp6	Pf3D7_04_v3	1134415	1135175	1134795	10.1586
PF3D7_0425100	hyp6	Pf3D7_04_v3	1134415	1135175	1134795	11.4781
PF3D7_0425100	hyp6	Pf3D7_04_v3	1134415	1135175	1134795	6.09817
PF3D7_0425100	hyp6	Pf3D7_04_v3	1134415	1135175	1134795	8.44629
PF3D7_0425100	hyp6	Pf3D7_04_v3	1134415	1135175	1134795	7.23844
PF3D7_0425100	hyp6	Pf3D7_04_v3	1134415	1135175	1134795	11.4781
PF3D7_0425100	hyp6	Pf3D7_04_v3	1134415	1135175	1134795	0.50173
PF3D7_0425100	hyp6	Pf3D7_04_v3	1134415	1135175	1134795	11.4093
PF3D7_0425100	hyp6	Pf3D7_04_v3	1134415	1135175	1134795	10.1586
PF3D7_0425100	hyp6	Pf3D7_04_v3	1134415	1135175	1134795	11.4093
PF3D7_0425100	hyp6	Pf3D7_04_v3	1134415	1135175	1134795	11.4781
PF3D7_0425100	hyp6	Pf3D7_04_v3	1134415	1135175	1134795	11.4093
PF3D7_0425100	hyp6	Pf3D7_04_v3	1134415	1135175	1134795	11.4781
PF3D7_0425100	hyp6	Pf3D7_04_v3	1134415	1135175	1134795	10.7043
PF3D7_0425100	hyp6	Pf3D7_04_v3	1134415	1135175	1134795	6.90949
PF3D7_0425100	hyp6	Pf3D7_04_v3	1134415	1135175	1134795	9.52147
PF3D7_0425100	hyp6	Pf3D7_04_v3	1134415	1135175	1134795	9.52147
PF3D7_0425100	hyp6	Pf3D7_04_v3	1134415	1135175	1134795	8.79245
PF3D7_0425100	hyp6	Pf3D7_04_v3	1134415	1135175	1134795	11.4093
PF3D7_0425100	hyp6	Pf3D7_04_v3	1134415	1135175	1134795	6.58653
PF3D7_0425100	hyp6	Pf3D7_04_v3	1134415	1135175	1134795	11.4781
PF3D7_0425100	hyp6	Pf3D7_04_v3	1134415	1135175	1134795	11.4781
PF3D7_0425200	hyp15	Pf3D7_04_v3	1136586	1137385	1136986	2.7678
PF3D7_0425200	hyp15	Pf3D7_04_v3	1136586	1137385	1136986	3.28602
PF3D7_0425200	hyp15	Pf3D7_04_v3	1136586	1137385	1136986	3.41462
PF3D7_0425200	hyp15	Pf3D7_04_v3	1136586	1137385	1136986	3.28602
PF3D7_0425200	hyp15	Pf3D7_04_v3	1136586	1137385	1136986	1.70823
PF3D7_0425200	hyp15	Pf3D7_04_v3	1136586	1137385	1136986	3.38173
PF3D7_0425200	hyp15	Pf3D7_04_v3	1136586	1137385	1136986	1.70823
PF3D7_0425200	hyp15	Pf3D7_04_v3	1136586	1137385	1136986	3.28602
PF3D7_0501400	interspersed_repeat_antigen	Pf3D7_05_v3	74509	79842	77176	1.35074
PF3D7_0501400	interspersed_repeat_antigen	Pf3D7_05_v3	74509	79842	77176	1.4721
PF3D7_0501400	interspersed_repeat_antigen	Pf3D7_05_v3	74509	79842	77176	1.4721
PF3D7_0501400	interspersed_repeat_antigen	Pf3D7_05_v3	74509	79842	77176	0.725764
PF3D7_0501400	interspersed_repeat_antigen	Pf3D7_05_v3	74509	79842	77176	0.135387
PF3D7_0501400	interspersed_repeat_antigen	Pf3D7_05_v3	74509	79842	77176	0.135387
PF3D7_0501800	chromatin_assembly_factor_1_subunit_A	Pf3D7_05_v3	91361	94591	92976	0.112106
PF3D7_0501800	chromatin_assembly_factor_1_subunit_A	Pf3D7_05_v3	91361	94591	92976	0.023554
PF3D7_0501800	chromatin_assembly_factor_1_subunit_A	Pf3D7_05_v3	91361	94591	92976	0.111844
PF3D7_0501800	chromatin_assembly_factor_1_subunit_A	Pf3D7_05_v3	91361	94591	92976	0.281719
PF3D7_0502000	VPSA11	Pf3D7_05_v3	97657	101895	99776	0.30204
PF3D7_0502000	VPSA11	Pf3D7_05_v3	97657	101895	99776	0.403021
PF3D7_0502000	VPSA11	Pf3D7_05_v3	97657	101895	99776	0.207264
PF3D7_0502400	MSP8	Pf3D7_05_v3	109898	111691	110795	0.253241
PF3D7_0502400	MSP8	Pf3D7_05_v3	109898	111691	110795	0.253241
PF3D7_0502600	CPP	Pf3D7_05_v3	116451	119969	118210	0.060129
PF3D7_0502600	CPP	Pf3D7_05_v3	116451	119969	118210	0.128858
PF3D7_0503100	4-diphosphocytidyl-2-C-methyl-D-erythritol_kinase	Pf3D7_05_v3	127064	128677	127871	0.244747
PF3D7_0503100	4-diphosphocytidyl-2-C-methyl-D-erythritol_kinase	Pf3D7_05_v3	127064	128677	127871	0.244747
PF3D7_0503100	4-diphosphocytidyl-2-C-methyl-D-erythritol_kinase	Pf3D7_05_v3	127064	128677	127871	0.204064
PF3D7_0503200	CPP	Pf3D7_05_v3	130453	133392	131923	1.28452
PF3D7_0503200	CPP	Pf3D7_05_v3	130453	133392	131923	2.46368
PF3D7_0503200	CPP	Pf3D7_05_v3	130453	133392	131923	2.46368
PF3D7_0503200	CPP	Pf3D7_05_v3	130453	133392	131923	2.46368
PF3D7_0503200	CPP	Pf3D7_05_v3	130453	133392	131923	1.67549
PF3D7_0503200	CPP	Pf3D7_05_v3	130453	133392	131923	2.13821
PF3D7_0503500	protein_kinase	Pf3D7_05_v3	142871	145423	144147	0.296633
PF3D7_0503500	protein_kinase	Pf3D7_05_v3	142871	145423	144147	0.354492
PF3D7_0503500	protein_kinase	Pf3D7_05_v3	142871	145423	144147	0.030896
PF3D7_0503600	myosin_B	Pf3D7_05_v3	146639	150131	148385	0.288734
PF3D7_0503600	myosin_B	Pf3D7_05_v3	146639	150131	148385	0.270327
PF3D7_0504000	cation_transporting_P-ATPase	Pf3D7_05_v3	157625	164968	161297	0.137799
PF3D7_0504000	cation_transporting_P-ATPase	Pf3D7_05_v3	157625	164968	161297	0.03582
PF3D7_0504000	cation_transporting_P-ATPase	Pf3D7_05_v3	157625	164968	161297	0.040502
PF3D7_0504800	CPP	Pf3D7_05_v3	187813	204732	196273	0.399737
PF3D7_0504800	CPP	Pf3D7_05_v3	187813	204732	196273	0.384891
PF3D7_0504800	CPP	Pf3D7_05_v3	187813	204732	196273	0.412887
PF3D7_0504800	CPP	Pf3D7_05_v3	187813	204732	196273	0.408329
PF3D7_0504800	CPP	Pf3D7_05_v3	187813	204732	196273	0.502265
PF3D7_0504800	CPP	Pf3D7_05_v3	187813	204732	196273	0.404034
PF3D7_0504800	CPP	Pf3D7_05_v3	187813	204732	196273	0.331247
PF3D7_0504800	CPP	Pf3D7_05_v3	187813	204732	196273	0.326983
PF3D7_0505000	MMS19-like	Pf3D7_05_v3	209062	218189	213626	0.15019
PF3D7_0505000	MMS19-like	Pf3D7_05_v3	209062	218189	213626	0.188617
PF3D7_0505000	MMS19-like	Pf3D7_05_v3	209062	218189	213626	0.015734
PF3D7_0505000	MMS19-like	Pf3D7_05_v3	209062	218189	213626	0.174791
PF3D7_0505000	MMS19-like	Pf3D7_05_v3	209062	218189	213626	0.045499
PF3D7_0506500	CPP	Pf3D7_05_v3	265595	278345	271970	0.515024
PF3D7_0506500	CPP	Pf3D7_05_v3	265595	278345	271970	0.515024
PF3D7_0506500	CPP	Pf3D7_05_v3	265595	278345	271970	0.38023
PF3D7_0506500	CPP	Pf3D7_05_v3	265595	278345	271970	0.491972
PF3D7_0506500	CPP	Pf3D7_05_v3	265595	278345	271970	0.515024
PF3D7_0506500	CPP	Pf3D7_05_v3	265595	278345	271970	0.515024
PF3D7_0506500	CPP	Pf3D7_05_v3	265595	278345	271970	0.063055
PF3D7_0506900	ROM4	Pf3D7_05_v3	288776	291055	289916	0.686244
PF3D7_0506900	ROM4	Pf3D7_05_v3	288776	291055	289916	0.33569
PF3D7_0506900	ROM4	Pf3D7_05_v3	288776	291055	289916	0.730392
PF3D7_0506900	ROM4	Pf3D7_05_v3	288776	291055	289916	0.730392
PF3D7_0507500	subtilisin-like_protease_1	Pf3D7_05_v3	307490	309556	308523	0.05376
PF3D7_0507500	subtilisin-like_protease_1	Pf3D7_05_v3	307490	309556	308523	0.120547
PF3D7_0507500	subtilisin-like_protease_1	Pf3D7_05_v3	307490	309556	308523	0.133397
PF3D7_0507800	CP	Pf3D7_05_v3	322239	326822	324531	0.381997
PF3D7_0507800	CP	Pf3D7_05_v3	322239	326822	324531	0.381997
PF3D7_0507800	CP	Pf3D7_05_v3	322239	326822	324531	0.317883
PF3D7_0507800	CP	Pf3D7_05_v3	322239	326822	324531	0.256326
PF3D7_0507800	CP	Pf3D7_05_v3	322239	326822	324531	0.358587
PF3D7_0508000	6-cp	Pf3D7_05_v3	328666	329715	329191	0.88346
PF3D7_0508000	6-cp	Pf3D7_05_v3	328666	329715	329191	1.08325
PF3D7_0508000	6-cp	Pf3D7_05_v3	328666	329715	329191	1.08325
PF3D7_0508000	6-cp	Pf3D7_05_v3	328666	329715	329191	0.063089
PF3D7_0508000	6-cp	Pf3D7_05_v3	328666	329715	329191	0.010428
PF3D7_0508500	guanidine_nucleotide_exchange_factor	Pf3D7_05_v3	347219	355039	351129	0.404221
PF3D7_0508500	guanidine_nucleotide_exchange_factor	Pf3D7_05_v3	347219	355039	351129	0.053476
PF3D7_0508500	guanidine_nucleotide_exchange_factor	Pf3D7_05_v3	347219	355039	351129	0.376408
PF3D7_0508700	ATPdRh_PRP5	Pf3D7_05_v3	358261	362733	360497	0.0154
PF3D7_0508700	ATPdRh_PRP5	Pf3D7_05_v3	358261	362733	360497	0.060508
PF3D7_0508700	ATPdRh_PRP5	Pf3D7_05_v3	358261	362733	360497	0.093414
PF3D7_0508800	ssDNA	Pf3D7_05_v3	363588	364442	364015	0.197152
PF3D7_0508800	ssDNA	Pf3D7_05_v3	363588	364442	364015	0.514656
PF3D7_0508800	ssDNA	Pf3D7_05_v3	363588	364442	364015	0.514656
PF3D7_0508900	CPP	Pf3D7_05_v3	367022	376426	371724	2.44624
PF3D7_0508900	CPP	Pf3D7_05_v3	367022	376426	371724	2.02906
PF3D7_0508900	CPP	Pf3D7_05_v3	367022	376426	371724	0.11853
PF3D7_0508900	CPP	Pf3D7_05_v3	367022	376426	371724	3.41449
PF3D7_0508900	CPP	Pf3D7_05_v3	367022	376426	371724	1.66265
PF3D7_0508900	CPP	Pf3D7_05_v3	367022	376426	371724	3.28215
PF3D7_0508900	CPP	Pf3D7_05_v3	367022	376426	371724	3.60732
PF3D7_0508900	CPP	Pf3D7_05_v3	367022	376426	371724	2.87231
PF3D7_0508900	CPP	Pf3D7_05_v3	367022	376426	371724	2.40456
PF3D7_0508900	CPP	Pf3D7_05_v3	367022	376426	371724	0.329734
PF3D7_0508900	CPP	Pf3D7_05_v3	367022	376426	371724	0.370718
PF3D7_0508900	CPP	Pf3D7_05_v3	367022	376426	371724	0.018507
PF3D7_0508900	CPP	Pf3D7_05_v3	367022	376426	371724	0.067203
PF3D7_0509100	structural_maintenance_of_chromosomes_4	Pf3D7_05_v3	381077	386203	383640	0.1317
PF3D7_0509100	structural_maintenance_of_chromosomes_4	Pf3D7_05_v3	381077	386203	383640	0.471417
PF3D7_0509100	structural_maintenance_of_chromosomes_4	Pf3D7_05_v3	381077	386203	383640	0.106116
PF3D7_0509100	structural_maintenance_of_chromosomes_4	Pf3D7_05_v3	381077	386203	383640	0.456135
PF3D7_0509100	structural_maintenance_of_chromosomes_4	Pf3D7_05_v3	381077	386203	383640	0.106116
PF3D7_0509100	structural_maintenance_of_chromosomes_4	Pf3D7_05_v3	381077	386203	383640	0.780879
PF3D7_0509400	RNA_polymerase_I	Pf3D7_05_v3	389914	398997	394456	0.846855
PF3D7_0509400	RNA_polymerase_I	Pf3D7_05_v3	389914	398997	394456	0.421915
PF3D7_0509400	RNA_polymerase_I	Pf3D7_05_v3	389914	398997	394456	0.417323
PF3D7_0509400	RNA_polymerase_I	Pf3D7_05_v3	389914	398997	394456	0.533465
PF3D7_0509600	asparagine--tRNA_ligase	Pf3D7_05_v3	403342	405642	404492	0.09625
PF3D7_0509600	asparagine--tRNA_ligase	Pf3D7_05_v3	403342	405642	404492	0.444056
PF3D7_0509600	asparagine--tRNA_ligase	Pf3D7_05_v3	403342	405642	404492	0.487713
PF3D7_0510100	CP	Pf3D7_05_v3	422746	430353	426550	0.052295
PF3D7_0510100	CP	Pf3D7_05_v3	422746	430353	426550	0.314433
PF3D7_0510100	CP	Pf3D7_05_v3	422746	430353	426550	0.081788
PF3D7_0510100	CP	Pf3D7_05_v3	422746	430353	426550	0.346932
PF3D7_0510100	CP	Pf3D7_05_v3	422746	430353	426550	0.346724
PF3D7_0511300	MORN	Pf3D7_05_v3	474487	478882	476685	0.454732
PF3D7_0511300	MORN	Pf3D7_05_v3	474487	478882	476685	1.95097
PF3D7_0511300	MORN	Pf3D7_05_v3	474487	478882	476685	2.03964
PF3D7_0511300	MORN	Pf3D7_05_v3	474487	478882	476685	1.98191
PF3D7_0511300	MORN	Pf3D7_05_v3	474487	478882	476685	1.13898
PF3D7_0511300	MORN	Pf3D7_05_v3	474487	478882	476685	1.72008
PF3D7_0511300	MORN	Pf3D7_05_v3	474487	478882	476685	1.72008
PF3D7_0511300	MORN	Pf3D7_05_v3	474487	478882	476685	0.453426
PF3D7_0511300	MORN	Pf3D7_05_v3	474487	478882	476685	0.442297
PF3D7_0511300	MORN	Pf3D7_05_v3	474487	478882	476685	0.555921
PF3D7_0511300	MORN	Pf3D7_05_v3	474487	478882	476685	1.05729
PF3D7_0511400	CPP	Pf3D7_05_v3	481423	482568	481996	0.50825
PF3D7_0511400	CPP	Pf3D7_05_v3	481423	482568	481996	0.458195
PF3D7_0511500	RNA_pseudouridylate_synthase	Pf3D7_05_v3	486602	516787	501695	0.011059
PF3D7_0512200	glutathione_synthetase	Pf3D7_05_v3	529934	531901	530918	0.961264
PF3D7_0512200	glutathione_synthetase	Pf3D7_05_v3	529934	531901	530918	1.0591
PF3D7_0512200	glutathione_synthetase	Pf3D7_05_v3	529934	531901	530918	1.0591
PF3D7_0512800	CPP	Pf3D7_05_v3	548406	553340	550873	0.510817
PF3D7_0512800	CPP	Pf3D7_05_v3	548406	553340	550873	0.345664
PF3D7_0512800	CPP	Pf3D7_05_v3	548406	553340	550873	0.148562
PF3D7_0512800	CPP	Pf3D7_05_v3	548406	553340	550873	0.059259
PF3D7_0513200	CPP	Pf3D7_05_v3	559513	568384	563949	0.268902
PF3D7_0513200	CPP	Pf3D7_05_v3	559513	568384	563949	0.164399
PF3D7_0513200	CPP	Pf3D7_05_v3	559513	568384	563949	0.218187
PF3D7_0513200	CPP	Pf3D7_05_v3	559513	568384	563949	0.250437
PF3D7_0513200	CPP	Pf3D7_05_v3	559513	568384	563949	0.171905
PF3D7_0513200	CPP	Pf3D7_05_v3	559513	568384	563949	0.08301
PF3D7_0513200	CPP	Pf3D7_05_v3	559513	568384	563949	0.187929
PF3D7_0513200	CPP	Pf3D7_05_v3	559513	568384	563949	0.109426
PF3D7_0513200	CPP	Pf3D7_05_v3	559513	568384	563949	0.308692
PF3D7_0513400	GTP-binding	Pf3D7_05_v3	571058	572661	571860	0.10235
PF3D7_0513400	GTP-binding	Pf3D7_05_v3	571058	572661	571860	0.058563
PF3D7_0513400	GTP-binding	Pf3D7_05_v3	571058	572661	571860	0.050695
PF3D7_0513700	secreted_ookinete	Pf3D7_05_v3	581227	584124	582676	0.010812
PF3D7_0513700	secreted_ookinete	Pf3D7_05_v3	581227	584124	582676	0.062102
PF3D7_0514300	AST	Pf3D7_05_v3	600047	603433	601740	0.172683
PF3D7_0514300	AST	Pf3D7_05_v3	600047	603433	601740	0.208274
PF3D7_0514700	MORN	Pf3D7_05_v3	610089	614771	612430	0.343932
PF3D7_0514700	MORN	Pf3D7_05_v3	610089	614771	612430	0.213939
PF3D7_0514700	MORN	Pf3D7_05_v3	610089	614771	612430	0.2891
PF3D7_0514700	MORN	Pf3D7_05_v3	610089	614771	612430	0.228096
PF3D7_0514800	inositol_polyphosphate_multikinase	Pf3D7_05_v3	615282	617993	616638	0.446181
PF3D7_0514800	inositol_polyphosphate_multikinase	Pf3D7_05_v3	615282	617993	616638	0.446181
PF3D7_0514800	inositol_polyphosphate_multikinase	Pf3D7_05_v3	615282	617993	616638	0.076758
PF3D7_0515000	CWC2	Pf3D7_05_v3	620810	623356	622083	0.08425
PF3D7_0515000	CWC2	Pf3D7_05_v3	620810	623356	622083	0.281821
PF3D7_0515000	CWC2	Pf3D7_05_v3	620810	623356	622083	0.30204
PF3D7_0515500	amino_acid_transporter	Pf3D7_05_v3	641137	644685	642911	0.092954
PF3D7_0515500	amino_acid_transporter	Pf3D7_05_v3	641137	644685	642911	0.504089
PF3D7_0515500	amino_acid_transporter	Pf3D7_05_v3	641137	644685	642911	0.286172
PF3D7_0515500	amino_acid_transporter	Pf3D7_05_v3	641137	644685	642911	0.352751
PF3D7_0515500	amino_acid_transporter	Pf3D7_05_v3	641137	644685	642911	0.021273
PF3D7_0515500	amino_acid_transporter	Pf3D7_05_v3	641137	644685	642911	0.156884
PF3D7_0515600	CPP	Pf3D7_05_v3	646659	652106	649383	0.09154
PF3D7_0515600	CPP	Pf3D7_05_v3	646659	652106	649383	0.14262
PF3D7_0515600	CPP	Pf3D7_05_v3	646659	652106	649383	0.010791
PF3D7_0515600	CPP	Pf3D7_05_v3	646659	652106	649383	0.257854
PF3D7_0515600	CPP	Pf3D7_05_v3	646659	652106	649383	0.185359
PF3D7_0515600	CPP	Pf3D7_05_v3	646659	652106	649383	0.127312
PF3D7_0516100	cation-transporting_ATPase_1	Pf3D7_05_v3	667486	674861	671174	0.637762
PF3D7_0516100	cation-transporting_ATPase_1	Pf3D7_05_v3	667486	674861	671174	1.15362
PF3D7_0516100	cation-transporting_ATPase_1	Pf3D7_05_v3	667486	674861	671174	1.10462
PF3D7_0516100	cation-transporting_ATPase_1	Pf3D7_05_v3	667486	674861	671174	0.863197
PF3D7_0516100	cation-transporting_ATPase_1	Pf3D7_05_v3	667486	674861	671174	0.204868
PF3D7_0516100	cation-transporting_ATPase_1	Pf3D7_05_v3	667486	674861	671174	1.78013
PF3D7_0516100	cation-transporting_ATPase_1	Pf3D7_05_v3	667486	674861	671174	0.583929
PF3D7_0516100	cation-transporting_ATPase_1	Pf3D7_05_v3	667486	674861	671174	0.665325
PF3D7_0516300	tRNA_PS	Pf3D7_05_v3	678910	680955	679933	2.36887
PF3D7_0516300	tRNA_PS	Pf3D7_05_v3	678910	680955	679933	2.7525
PF3D7_0516300	tRNA_PS	Pf3D7_05_v3	678910	680955	679933	3.17158
PF3D7_0516300	tRNA_PS	Pf3D7_05_v3	678910	680955	679933	3.14961
PF3D7_0516300	tRNA_PS	Pf3D7_05_v3	678910	680955	679933	3.14961
PF3D7_0516300	tRNA_PS	Pf3D7_05_v3	678910	680955	679933	3.14961
PF3D7_0516300	tRNA_PS	Pf3D7_05_v3	678910	680955	679933	3.07449
PF3D7_0516300	tRNA_PS	Pf3D7_05_v3	678910	680955	679933	0.229202
PF3D7_0516600	MB2	Pf3D7_05_v3	686810	691642	689226	0.052136
PF3D7_0516600	MB2	Pf3D7_05_v3	686810	691642	689226	0.114034
PF3D7_0516600	MB2	Pf3D7_05_v3	686810	691642	689226	0.080523
PF3D7_0516800	AP2-O2	Pf3D7_05_v3	700120	707256	703688	0.281117
PF3D7_0516800	AP2-O2	Pf3D7_05_v3	700120	707256	703688	0.281117
PF3D7_0516800	AP2-O2	Pf3D7_05_v3	700120	707256	703688	0.248018
PF3D7_0516800	AP2-O2	Pf3D7_05_v3	700120	707256	703688	0.316728
PF3D7_0516800	AP2-O2	Pf3D7_05_v3	700120	707256	703688	0.328424
PF3D7_0518100	protein_AMR2	Pf3D7_05_v3	753298	757544	755421	0.21299
PF3D7_0518100	protein_AMR2	Pf3D7_05_v3	753298	757544	755421	0.161588
PF3D7_0518100	protein_AMR2	Pf3D7_05_v3	753298	757544	755421	0.21299
PF3D7_0518100	protein_AMR2	Pf3D7_05_v3	753298	757544	755421	0.125972
PF3D7_0518100	protein_AMR2	Pf3D7_05_v3	753298	757544	755421	0.096246
PF3D7_0519300	protoheme_IX_farnesyltransferase	Pf3D7_05_v3	795527	797473	796500	1.15413
PF3D7_0519300	protoheme_IX_farnesyltransferase	Pf3D7_05_v3	795527	797473	796500	1.42471
PF3D7_0519300	protoheme_IX_farnesyltransferase	Pf3D7_05_v3	795527	797473	796500	1.35392
PF3D7_0519300	protoheme_IX_farnesyltransferase	Pf3D7_05_v3	795527	797473	796500	1.42336
PF3D7_0519300	protoheme_IX_farnesyltransferase	Pf3D7_05_v3	795527	797473	796500	1.42336
PF3D7_0519500	CCR4_1	Pf3D7_05_v3	801450	809127	805289	1.29584
PF3D7_0519500	CCR4_1	Pf3D7_05_v3	801450	809127	805289	1.27577
PF3D7_0519500	CCR4_1	Pf3D7_05_v3	801450	809127	805289	1.29584
PF3D7_0520700	CDC73	Pf3D7_05_v3	845843	848767	847305	0.022881
PF3D7_0520700	CDC73	Pf3D7_05_v3	845843	848767	847305	0.092055
PF3D7_0520700	CDC73	Pf3D7_05_v3	845843	848767	847305	0.133724
PF3D7_0520700	CDC73	Pf3D7_05_v3	845843	848767	847305	0.133724
PF3D7_0520800	CP	Pf3D7_05_v3	849862	856026	852944	0.229567
PF3D7_0520800	CP	Pf3D7_05_v3	849862	856026	852944	0.294423
PF3D7_0520800	CP	Pf3D7_05_v3	849862	856026	852944	0.294423
PF3D7_0520800	CP	Pf3D7_05_v3	849862	856026	852944	0.209008
PF3D7_0520800	CP	Pf3D7_05_v3	849862	856026	852944	0.458106
PF3D7_0520800	CP	Pf3D7_05_v3	849862	856026	852944	0.161738
PF3D7_0520800	CP	Pf3D7_05_v3	849862	856026	852944	0.120281
PF3D7_0522400	CPP	Pf3D7_05_v3	907837	936315	922076	0.140394
PF3D7_0522400	CPP	Pf3D7_05_v3	907837	936315	922076	0.065221
PF3D7_0522400	CPP	Pf3D7_05_v3	907837	936315	922076	0.234701
PF3D7_0522400	CPP	Pf3D7_05_v3	907837	936315	922076	0.244747
PF3D7_0522400	CPP	Pf3D7_05_v3	907837	936315	922076	0.244747
PF3D7_0522400	CPP	Pf3D7_05_v3	907837	936315	922076	1.96937
PF3D7_0522400	CPP	Pf3D7_05_v3	907837	936315	922076	2.03836
PF3D7_0522400	CPP	Pf3D7_05_v3	907837	936315	922076	2.07414
PF3D7_0522400	CPP	Pf3D7_05_v3	907837	936315	922076	1.84926
PF3D7_0522400	CPP	Pf3D7_05_v3	907837	936315	922076	0.178735
PF3D7_0522400	CPP	Pf3D7_05_v3	907837	936315	922076	0.204064
PF3D7_0522400	CPP	Pf3D7_05_v3	907837	936315	922076	0.146662
PF3D7_0522400	CPP	Pf3D7_05_v3	907837	936315	922076	0.572436
PF3D7_0522400	CPP	Pf3D7_05_v3	907837	936315	922076	0.800882
PF3D7_0522400	CPP	Pf3D7_05_v3	907837	936315	922076	0.243022
PF3D7_0522900	zinc_finger	Pf3D7_05_v3	948951	953609	951280	0.107189
PF3D7_0522900	zinc_finger	Pf3D7_05_v3	948951	953609	951280	0.102032
PF3D7_0523200	heptatricopeptide_repeat-containing	Pf3D7_05_v3	966123	969737	967930	0.186415
PF3D7_0523200	heptatricopeptide_repeat-containing	Pf3D7_05_v3	966123	969737	967930	0.078381
PF3D7_0523200	heptatricopeptide_repeat-containing	Pf3D7_05_v3	966123	969737	967930	0.041071
PF3D7_0523200	heptatricopeptide_repeat-containing	Pf3D7_05_v3	966123	969737	967930	0.108322
PF3D7_0523200	heptatricopeptide_repeat-containing	Pf3D7_05_v3	966123	969737	967930	0.041071
PF3D7_0523700	CPMP	Pf3D7_05_v3	980754	985354	983054	0.098394
PF3D7_0523700	CPMP	Pf3D7_05_v3	980754	985354	983054	0.163773
PF3D7_0524100	CPP	Pf3D7_05_v3	1004237	1008108	1006173	0.060494
PF3D7_0524100	CPP	Pf3D7_05_v3	1004237	1008108	1006173	0.060494
PF3D7_0524100	CPP	Pf3D7_05_v3	1004237	1008108	1006173	0.265883
PF3D7_0524100	CPP	Pf3D7_05_v3	1004237	1008108	1006173	0.012473
PF3D7_0525000	zinc_finger	Pf3D7_05_v3	1036229	1038343	1037286	0.351936
PF3D7_0525000	zinc_finger	Pf3D7_05_v3	1036229	1038343	1037286	0.351936
PF3D7_0525000	zinc_finger	Pf3D7_05_v3	1036229	1038343	1037286	0.334659
PF3D7_0525000	zinc_finger	Pf3D7_05_v3	1036229	1038343	1037286	0.334659
PF3D7_0525100	acyl-CoA	Pf3D7_05_v3	1041745	1043766	1042756	1.04928
PF3D7_0525100	acyl-CoA	Pf3D7_05_v3	1041745	1043766	1042756	0.746911
PF3D7_0525100	acyl-CoA	Pf3D7_05_v3	1041745	1043766	1042756	1.114
PF3D7_0525100	acyl-CoA	Pf3D7_05_v3	1041745	1043766	1042756	0.369672
PF3D7_0525100	acyl-CoA	Pf3D7_05_v3	1041745	1043766	1042756	1.15689
PF3D7_0525200	structural_maintenance_of_chromosomes_6	Pf3D7_05_v3	1045462	1051253	1048358	0.20528
PF3D7_0525200	structural_maintenance_of_chromosomes_6	Pf3D7_05_v3	1045462	1051253	1048358	0.172077
PF3D7_0525200	structural_maintenance_of_chromosomes_6	Pf3D7_05_v3	1045462	1051253	1048358	0.20528
PF3D7_0525500	WD_repeat-containing	Pf3D7_05_v3	1059918	1065509	1062714	0.120555
PF3D7_0525500	WD_repeat-containing	Pf3D7_05_v3	1059918	1065509	1062714	0.259445
PF3D7_0525500	WD_repeat-containing	Pf3D7_05_v3	1059918	1065509	1062714	0.103125
PF3D7_0525500	WD_repeat-containing	Pf3D7_05_v3	1059918	1065509	1062714	0.076736
PF3D7_0525500	WD_repeat-containing	Pf3D7_05_v3	1059918	1065509	1062714	0.661595
PF3D7_0525500	WD_repeat-containing	Pf3D7_05_v3	1059918	1065509	1062714	0.688131
PF3D7_0525500	WD_repeat-containing	Pf3D7_05_v3	1059918	1065509	1062714	0.674423
PF3D7_0526600	CPP	Pf3D7_05_v3	1101203	1114777	1107990	0.182645
PF3D7_0526600	CPP	Pf3D7_05_v3	1101203	1114777	1107990	0.182645
PF3D7_0526600	CPP	Pf3D7_05_v3	1101203	1114777	1107990	0.182645
PF3D7_0526600	CPP	Pf3D7_05_v3	1101203	1114777	1107990	0.332844
PF3D7_0526600	CPP	Pf3D7_05_v3	1101203	1114777	1107990	0.859834
PF3D7_0526600	CPP	Pf3D7_05_v3	1101203	1114777	1107990	0.270555
PF3D7_0526600	CPP	Pf3D7_05_v3	1101203	1114777	1107990	0.525277
PF3D7_0526600	CPP	Pf3D7_05_v3	1101203	1114777	1107990	0.411686
PF3D7_0526600	CPP	Pf3D7_05_v3	1101203	1114777	1107990	0.909712
PF3D7_0526600	CPP	Pf3D7_05_v3	1101203	1114777	1107990	0.327659
PF3D7_0526600	CPP	Pf3D7_05_v3	1101203	1114777	1107990	0.114978
PF3D7_0526600	CPP	Pf3D7_05_v3	1101203	1114777	1107990	0.459356
PF3D7_0526600	CPP	Pf3D7_05_v3	1101203	1114777	1107990	0.10963
PF3D7_0526600	CPP	Pf3D7_05_v3	1101203	1114777	1107990	0.10963
PF3D7_0526600	CPP	Pf3D7_05_v3	1101203	1114777	1107990	0.494421
PF3D7_0528400	palmitoyltransferase_DHHC7	Pf3D7_05_v3	1171659	1173890	1172775	0.091663
PF3D7_0528400	palmitoyltransferase_DHHC7	Pf3D7_05_v3	1171659	1173890	1172775	0.234435
PF3D7_0528400	palmitoyltransferase_DHHC7	Pf3D7_05_v3	1171659	1173890	1172775	0.03926
PF3D7_0529000	CPP	Pf3D7_05_v3	1186787	1188946	1187867	0.833122
PF3D7_0529000	CPP	Pf3D7_05_v3	1186787	1188946	1187867	1.09895
PF3D7_0529000	CPP	Pf3D7_05_v3	1186787	1188946	1187867	1.53395
PF3D7_0529000	CPP	Pf3D7_05_v3	1186787	1188946	1187867	1.55625
PF3D7_0529000	CPP	Pf3D7_05_v3	1186787	1188946	1187867	1.62386
PF3D7_0529200	sugar_transporter	Pf3D7_05_v3	1192973	1195332	1194153	0.522963
PF3D7_0529200	sugar_transporter	Pf3D7_05_v3	1192973	1195332	1194153	0.557297
PF3D7_0529800	CPP	Pf3D7_05_v3	1213533	1219376	1216455	0.140309
PF3D7_0529800	CPP	Pf3D7_05_v3	1213533	1219376	1216455	0.008514
PF3D7_0529800	CPP	Pf3D7_05_v3	1213533	1219376	1216455	0.0771
PF3D7_0529800	CPP	Pf3D7_05_v3	1213533	1219376	1216455	0.357241
PF3D7_0529800	CPP	Pf3D7_05_v3	1213533	1219376	1216455	0.123497
PF3D7_0529800	CPP	Pf3D7_05_v3	1213533	1219376	1216455	0.112987
PF3D7_0530300	CPMP	Pf3D7_05_v3	1233401	1238086	1235744	0.203832
PF3D7_0530300	CPMP	Pf3D7_05_v3	1233401	1238086	1235744	0.213144
PF3D7_0530300	CPMP	Pf3D7_05_v3	1233401	1238086	1235744	0.203832
PF3D7_0530700	CPP	Pf3D7_05_v3	1250737	1254190	1252464	0.203389
PF3D7_0530700	CPP	Pf3D7_05_v3	1250737	1254190	1252464	0.167697
PF3D7_0530700	CPP	Pf3D7_05_v3	1250737	1254190	1252464	0.112844
PF3D7_0530900	formin_1	Pf3D7_05_v3	1257723	1265750	1261737	0.027996
PF3D7_0530900	formin_1	Pf3D7_05_v3	1257723	1265750	1261737	0.332149
PF3D7_0530900	formin_1	Pf3D7_05_v3	1257723	1265750	1261737	0.178922
PF3D7_0530900	formin_1	Pf3D7_05_v3	1257723	1265750	1261737	0.144778
PF3D7_0531100	CPP	Pf3D7_05_v3	1270388	1278484	1274436	0.487213
PF3D7_0531100	CPP	Pf3D7_05_v3	1270388	1278484	1274436	0.619983
PF3D7_0531100	CPP	Pf3D7_05_v3	1270388	1278484	1274436	0.312474
PF3D7_0531100	CPP	Pf3D7_05_v3	1270388	1278484	1274436	0.046781
PF3D7_0531100	CPP	Pf3D7_05_v3	1270388	1278484	1274436	0.076232
PF3D7_0532200	PHISTc	Pf3D7_05_v3	1303662	1304526	1304094	0.236396
PF3D7_0532200	PHISTc	Pf3D7_05_v3	1303662	1304526	1304094	0.267348
PF3D7_0532200	PHISTc	Pf3D7_05_v3	1303662	1304526	1304094	0.236396
PF3D7_0532200	PHISTc	Pf3D7_05_v3	1303662	1304526	1304094	0.197484
PF3D7_0532200	PHISTc	Pf3D7_05_v3	1303662	1304526	1304094	0.265861
PF3D7_0532300	PHISTb	Pf3D7_05_v3	1308278	1309940	1309109	1.89497
PF3D7_0532300	PHISTb	Pf3D7_05_v3	1308278	1309940	1309109	0.647037
PF3D7_0532300	PHISTb	Pf3D7_05_v3	1308278	1309940	1309109	2.08953
PF3D7_0532300	PHISTb	Pf3D7_05_v3	1308278	1309940	1309109	2.08953
PF3D7_0532300	PHISTb	Pf3D7_05_v3	1308278	1309940	1309109	0.643447
PF3D7_0532300	PHISTb	Pf3D7_05_v3	1308278	1309940	1309109	2.08953
PF3D7_0532300	PHISTb	Pf3D7_05_v3	1308278	1309940	1309109	2.08953
PF3D7_0532600	PEP	Pf3D7_05_v3	1318531	1319229	1318880	0.755546
PF3D7_0532600	PEP	Pf3D7_05_v3	1318531	1319229	1318880	1.09034
PF3D7_0532600	PEP	Pf3D7_05_v3	1318531	1319229	1318880	1.12119
PF3D7_0602100	ATPdRh	Pf3D7_06_v3	92506	96668	94587	0.131636
PF3D7_0602100	ATPdRh	Pf3D7_06_v3	92506	96668	94587	0.026005
PF3D7_0602100	ATPdRh	Pf3D7_06_v3	92506	96668	94587	0.243542
PF3D7_0602100	ATPdRh	Pf3D7_06_v3	92506	96668	94587	0.106399
PF3D7_0602100	ATPdRh	Pf3D7_06_v3	92506	96668	94587	0.145347
PF3D7_0602600	SAC3	Pf3D7_06_v3	107037	111664	109351	0.347666
PF3D7_0602600	SAC3	Pf3D7_06_v3	107037	111664	109351	0.231862
PF3D7_0602600	SAC3	Pf3D7_06_v3	107037	111664	109351	0.347666
PF3D7_0602700	CPP	Pf3D7_06_v3	113824	115224	114524	2.29126
PF3D7_0602700	CPP	Pf3D7_06_v3	113824	115224	114524	2.44861
PF3D7_0602700	CPP	Pf3D7_06_v3	113824	115224	114524	2.08967
PF3D7_0602700	CPP	Pf3D7_06_v3	113824	115224	114524	1.12027
PF3D7_0602700	CPP	Pf3D7_06_v3	113824	115224	114524	2.46804
PF3D7_0602800	JmjC	Pf3D7_06_v3	116084	118024	117054	0.282755
PF3D7_0602800	JmjC	Pf3D7_06_v3	116084	118024	117054	1.66612
PF3D7_0602800	JmjC	Pf3D7_06_v3	116084	118024	117054	2.01433
PF3D7_0602800	JmjC	Pf3D7_06_v3	116084	118024	117054	2.01433
PF3D7_0602800	JmjC	Pf3D7_06_v3	116084	118024	117054	1.84057
PF3D7_0602800	JmjC	Pf3D7_06_v3	116084	118024	117054	1.79873
PF3D7_0602900	CPP	Pf3D7_06_v3	118638	120203	119421	0.147484
PF3D7_0602900	CPP	Pf3D7_06_v3	118638	120203	119421	0.147484
PF3D7_0603600	AT-rich_interactive	Pf3D7_06_v3	141418	148943	145181	0.266154
PF3D7_0603600	AT-rich_interactive	Pf3D7_06_v3	141418	148943	145181	0.032709
PF3D7_0603600	AT-rich_interactive	Pf3D7_06_v3	141418	148943	145181	0.299172
PF3D7_0603600	AT-rich_interactive	Pf3D7_06_v3	141418	148943	145181	0.299172
PF3D7_0603600	AT-rich_interactive	Pf3D7_06_v3	141418	148943	145181	0.299172
PF3D7_0603600	AT-rich_interactive	Pf3D7_06_v3	141418	148943	145181	0.108833
PF3D7_0603800	centrosomal_CEP76	Pf3D7_06_v3	152541	160455	156498	0.000959
PF3D7_0605800	RAD50	Pf3D7_06_v3	237811	244521	241166	0.006495
PF3D7_0605800	RAD50	Pf3D7_06_v3	237811	244521	241166	0.049596
PF3D7_0605800	RAD50	Pf3D7_06_v3	237811	244521	241166	0.049596
PF3D7_0606100	RNA-binding	Pf3D7_06_v3	257604	259974	258789	0.28118
PF3D7_0606100	RNA-binding	Pf3D7_06_v3	257604	259974	258789	0.28118
PF3D7_0606100	RNA-binding	Pf3D7_06_v3	257604	259974	258789	0.292548
PF3D7_0606100	RNA-binding	Pf3D7_06_v3	257604	259974	258789	0.23003
PF3D7_0606600	CPP	Pf3D7_06_v3	270332	277762	274047	0.921942
PF3D7_0606600	CPP	Pf3D7_06_v3	270332	277762	274047	0.500701
PF3D7_0606600	CPP	Pf3D7_06_v3	270332	277762	274047	0.79897
PF3D7_0606700	coatomer_alpha_subunit	Pf3D7_06_v3	282049	287017	284533	0.397855
PF3D7_0606700	coatomer_alpha_subunit	Pf3D7_06_v3	282049	287017	284533	0.459368
PF3D7_0607500	4-hydroxybenzoate_polyprenyltransferase	Pf3D7_06_v3	311550	313115	312333	0.541736
PF3D7_0607500	4-hydroxybenzoate_polyprenyltransferase	Pf3D7_06_v3	311550	313115	312333	0.523053
PF3D7_0607500	4-hydroxybenzoate_polyprenyltransferase	Pf3D7_06_v3	311550	313115	312333	0.018515
PF3D7_0607700	CPP	Pf3D7_06_v3	320740	328998	324869	0.258115
PF3D7_0607700	CPP	Pf3D7_06_v3	320740	328998	324869	0.335874
PF3D7_0607700	CPP	Pf3D7_06_v3	320740	328998	324869	0.335874
PF3D7_0607700	CPP	Pf3D7_06_v3	320740	328998	324869	0.335874
PF3D7_0607700	CPP	Pf3D7_06_v3	320740	328998	324869	0.020699
PF3D7_0607700	CPP	Pf3D7_06_v3	320740	328998	324869	0.020699
PF3D7_0608100	CPP	Pf3D7_06_v3	337792	341760	339776	0.275116
PF3D7_0608100	CPP	Pf3D7_06_v3	337792	341760	339776	0.275116
PF3D7_0608100	CPP	Pf3D7_06_v3	337792	341760	339776	0.275116
PF3D7_0608300	heptatricopeptide_repeat-containing	Pf3D7_06_v3	343212	347507	345360	0.117069
PF3D7_0608300	heptatricopeptide_repeat-containing	Pf3D7_06_v3	343212	347507	345360	0.023554
PF3D7_0608300	heptatricopeptide_repeat-containing	Pf3D7_06_v3	343212	347507	345360	0.066932
PF3D7_0609000	nucleoporin_NUP637	Pf3D7_06_v3	370261	388494	379378	0.103671
PF3D7_0609000	nucleoporin_NUP637	Pf3D7_06_v3	370261	388494	379378	0.250845
PF3D7_0609000	nucleoporin_NUP637	Pf3D7_06_v3	370261	388494	379378	0.322917
PF3D7_0609000	nucleoporin_NUP637	Pf3D7_06_v3	370261	388494	379378	0.290954
PF3D7_0609000	nucleoporin_NUP637	Pf3D7_06_v3	370261	388494	379378	0.203544
PF3D7_0609000	nucleoporin_NUP637	Pf3D7_06_v3	370261	388494	379378	0.322917
PF3D7_0609100	zinc_transporter_ZIP1	Pf3D7_06_v3	388915	390748	389832	0.275709
PF3D7_0609100	zinc_transporter_ZIP1	Pf3D7_06_v3	388915	390748	389832	0.250845
PF3D7_0609300	CPP	Pf3D7_06_v3	396242	399289	397766	0.30038
PF3D7_0609300	CPP	Pf3D7_06_v3	396242	399289	397766	0.30038
PF3D7_0609300	CPP	Pf3D7_06_v3	396242	399289	397766	0.30038
PF3D7_0609600	CPP	Pf3D7_06_v3	408041	412002	410022	0.645089
PF3D7_0609600	CPP	Pf3D7_06_v3	408041	412002	410022	0.372085
PF3D7_0609600	CPP	Pf3D7_06_v3	408041	412002	410022	0.372085
PF3D7_0609600	CPP	Pf3D7_06_v3	408041	412002	410022	0.256048
PF3D7_0609600	CPP	Pf3D7_06_v3	408041	412002	410022	0.38878
PF3D7_0609600	CPP	Pf3D7_06_v3	408041	412002	410022	0.521511
PF3D7_0609600	CPP	Pf3D7_06_v3	408041	412002	410022	0.819222
PF3D7_0609600	CPP	Pf3D7_06_v3	408041	412002	410022	0.689245
PF3D7_0609600	CPP	Pf3D7_06_v3	408041	412002	410022	1.09297
PF3D7_0609600	CPP	Pf3D7_06_v3	408041	412002	410022	0.336973
PF3D7_0609600	CPP	Pf3D7_06_v3	408041	412002	410022	0.182804
PF3D7_0609600	CPP	Pf3D7_06_v3	408041	412002	410022	0.131091
PF3D7_0609700	CPP	Pf3D7_06_v3	413652	419781	416717	0.057075
PF3D7_0609700	CPP	Pf3D7_06_v3	413652	419781	416717	1.05715
PF3D7_0609700	CPP	Pf3D7_06_v3	413652	419781	416717	0.960752
PF3D7_0609700	CPP	Pf3D7_06_v3	413652	419781	416717	1.40748
PF3D7_0609900	CPP	Pf3D7_06_v3	425805	431858	428832	0.076232
PF3D7_0609900	CPP	Pf3D7_06_v3	425805	431858	428832	0.263529
PF3D7_0609900	CPP	Pf3D7_06_v3	425805	431858	428832	0.204064
PF3D7_0609900	CPP	Pf3D7_06_v3	425805	431858	428832	0.178735
PF3D7_0610200	RNA-binding_25	Pf3D7_06_v3	437663	440545	439104	0.117117
PF3D7_0610200	RNA-binding_25	Pf3D7_06_v3	437663	440545	439104	0.135266
PF3D7_0610200	RNA-binding_25	Pf3D7_06_v3	437663	440545	439104	0.135266
PF3D7_0610200	RNA-binding_25	Pf3D7_06_v3	437663	440545	439104	0.15476
PF3D7_0611600	basal_complex_transmembrane_1	Pf3D7_06_v3	485114	487066	486090	0.112507
PF3D7_0611600	basal_complex_transmembrane_1	Pf3D7_06_v3	485114	487066	486090	0.18097
PF3D7_0611600	basal_complex_transmembrane_1	Pf3D7_06_v3	485114	487066	486090	0.18097
PF3D7_0611800	CPP	Pf3D7_06_v3	490858	501140	495999	0.174096
PF3D7_0611800	CPP	Pf3D7_06_v3	490858	501140	495999	0.205654
PF3D7_0611800	CPP	Pf3D7_06_v3	490858	501140	495999	0.007726
PF3D7_0611800	CPP	Pf3D7_06_v3	490858	501140	495999	0.205654
PF3D7_0611800	CPP	Pf3D7_06_v3	490858	501140	495999	0.205654
PF3D7_0612100	eukaryotic_translation_initiation_factor_3_subunit_L	Pf3D7_06_v3	509160	511130	510145	0.063768
PF3D7_0612100	eukaryotic_translation_initiation_factor_3_subunit_L	Pf3D7_06_v3	509160	511130	510145	0.144386
PF3D7_0612100	eukaryotic_translation_initiation_factor_3_subunit_L	Pf3D7_06_v3	509160	511130	510145	0.035956
PF3D7_0612100	eukaryotic_translation_initiation_factor_3_subunit_L	Pf3D7_06_v3	509160	511130	510145	0.019257
PF3D7_0612200	leucine-rich_repeat	Pf3D7_06_v3	512972	519548	516260	1.36239
PF3D7_0612200	leucine-rich_repeat	Pf3D7_06_v3	512972	519548	516260	1.36239
PF3D7_0612200	leucine-rich_repeat	Pf3D7_06_v3	512972	519548	516260	0.771083
PF3D7_0612200	leucine-rich_repeat	Pf3D7_06_v3	512972	519548	516260	0.048396
PF3D7_0612200	leucine-rich_repeat	Pf3D7_06_v3	512972	519548	516260	0.771083
PF3D7_0612200	leucine-rich_repeat	Pf3D7_06_v3	512972	519548	516260	1.05769
PF3D7_0612800	6-cp	Pf3D7_06_v3	528060	529175	528618	0.275668
PF3D7_0612800	6-cp	Pf3D7_06_v3	528060	529175	528618	1.18143
PF3D7_0612800	6-cp	Pf3D7_06_v3	528060	529175	528618	1.1877
PF3D7_0612800	6-cp	Pf3D7_06_v3	528060	529175	528618	0.613016
PF3D7_0612900	nucleolar_GTP-binding_1	Pf3D7_06_v3	531126	533186	532156	1.28406
PF3D7_0612900	nucleolar_GTP-binding_1	Pf3D7_06_v3	531126	533186	532156	1.25288
PF3D7_0612900	nucleolar_GTP-binding_1	Pf3D7_06_v3	531126	533186	532156	1.28406
PF3D7_0613300	rhoptry_ROP14	Pf3D7_06_v3	540077	544798	542438	0.260164
PF3D7_0613300	rhoptry_ROP14	Pf3D7_06_v3	540077	544798	542438	0.061398
PF3D7_0613300	rhoptry_ROP14	Pf3D7_06_v3	540077	544798	542438	0.363037
PF3D7_0613300	rhoptry_ROP14	Pf3D7_06_v3	540077	544798	542438	0.269884
PF3D7_0613300	rhoptry_ROP14	Pf3D7_06_v3	540077	544798	542438	0.317538
PF3D7_0613800	AP2_domain_transcription_factor	Pf3D7_06_v3	566139	578993	572566	0.203389
PF3D7_0613800	AP2_domain_transcription_factor	Pf3D7_06_v3	566139	578993	572566	0.321567
PF3D7_0613800	AP2_domain_transcription_factor	Pf3D7_06_v3	566139	578993	572566	0.175312
PF3D7_0613800	AP2_domain_transcription_factor	Pf3D7_06_v3	566139	578993	572566	0.100627
PF3D7_0613800	AP2_domain_transcription_factor	Pf3D7_06_v3	566139	578993	572566	0.190858
PF3D7_0613800	AP2_domain_transcription_factor	Pf3D7_06_v3	566139	578993	572566	0.129254
PF3D7_0613800	AP2_domain_transcription_factor	Pf3D7_06_v3	566139	578993	572566	1.05355
PF3D7_0613800	AP2_domain_transcription_factor	Pf3D7_06_v3	566139	578993	572566	0.998477
PF3D7_0613800	AP2_domain_transcription_factor	Pf3D7_06_v3	566139	578993	572566	0.011562
PF3D7_0613900	myosin_E	Pf3D7_06_v3	579435	585896	582666	0.076232
PF3D7_0613900	myosin_E	Pf3D7_06_v3	579435	585896	582666	0.215728
PF3D7_0613900	myosin_E	Pf3D7_06_v3	579435	585896	582666	0.137558
PF3D7_0614100	CPP	Pf3D7_06_v3	589457	592264	590861	2.28804
PF3D7_0614100	CPP	Pf3D7_06_v3	589457	592264	590861	2.28804
PF3D7_0614100	CPP	Pf3D7_06_v3	589457	592264	590861	2.28804
PF3D7_0614100	CPP	Pf3D7_06_v3	589457	592264	590861	1.74537
PF3D7_0614900	CPMP	Pf3D7_06_v3	617762	621536	619649	0.130531
PF3D7_0614900	CPMP	Pf3D7_06_v3	617762	621536	619649	0.072315
PF3D7_0614900	CPMP	Pf3D7_06_v3	617762	621536	619649	0.261126
PF3D7_0614900	CPMP	Pf3D7_06_v3	617762	621536	619649	0.130531
PF3D7_0615100	enoyl-acyl_carrier_reductase	Pf3D7_06_v3	623023	624321	623672	0.075777
PF3D7_0615100	enoyl-acyl_carrier_reductase	Pf3D7_06_v3	623023	624321	623672	0.230917
PF3D7_0615100	enoyl-acyl_carrier_reductase	Pf3D7_06_v3	623023	624321	623672	0.053049
PF3D7_0615400	ribonuclease	Pf3D7_06_v3	630956	640174	635565	0.160853
PF3D7_0615400	ribonuclease	Pf3D7_06_v3	630956	640174	635565	0.060518
PF3D7_0615400	ribonuclease	Pf3D7_06_v3	630956	640174	635565	0.902066
PF3D7_0615400	ribonuclease	Pf3D7_06_v3	630956	640174	635565	1.45228
PF3D7_0615400	ribonuclease	Pf3D7_06_v3	630956	640174	635565	1.28413
PF3D7_0615400	ribonuclease	Pf3D7_06_v3	630956	640174	635565	0.003272
PF3D7_0615400	ribonuclease	Pf3D7_06_v3	630956	640174	635565	0.653869
PF3D7_0615400	ribonuclease	Pf3D7_06_v3	630956	640174	635565	0.085264
PF3D7_0615600	zinc_finger	Pf3D7_06_v3	646637	655596	651117	0.142003
PF3D7_0615600	zinc_finger	Pf3D7_06_v3	646637	655596	651117	0.181161
PF3D7_0615600	zinc_finger	Pf3D7_06_v3	646637	655596	651117	0.189128
PF3D7_0615600	zinc_finger	Pf3D7_06_v3	646637	655596	651117	0.057741
PF3D7_0615900	protein_phosphatase	Pf3D7_06_v3	662435	667855	665145	0.049444
PF3D7_0615900	protein_phosphatase	Pf3D7_06_v3	662435	667855	665145	0.013948
PF3D7_0615900	protein_phosphatase	Pf3D7_06_v3	662435	667855	665145	0.232603
PF3D7_0615900	protein_phosphatase	Pf3D7_06_v3	662435	667855	665145	0.086535
PF3D7_0615900	protein_phosphatase	Pf3D7_06_v3	662435	667855	665145	0.018438
PF3D7_0616400	CPP	Pf3D7_06_v3	678387	683429	680908	1.50138
PF3D7_0616400	CPP	Pf3D7_06_v3	678387	683429	680908	0.355968
PF3D7_0616400	CPP	Pf3D7_06_v3	678387	683429	680908	0.973444
PF3D7_0616400	CPP	Pf3D7_06_v3	678387	683429	680908	1.49812
PF3D7_0616400	CPP	Pf3D7_06_v3	678387	683429	680908	1.54137
PF3D7_0616400	CPP	Pf3D7_06_v3	678387	683429	680908	1.12983
PF3D7_0616500	TRAP-like	Pf3D7_06_v3	684742	688857	686800	0.052073
PF3D7_0616500	TRAP-like	Pf3D7_06_v3	684742	688857	686800	0.175312
PF3D7_0616500	TRAP-like	Pf3D7_06_v3	684742	688857	686800	0.28313
PF3D7_0616500	TRAP-like	Pf3D7_06_v3	684742	688857	686800	0.233552
PF3D7_0616500	TRAP-like	Pf3D7_06_v3	684742	688857	686800	0.259642
PF3D7_0618800	heptatricopeptide_repeat-containing	Pf3D7_06_v3	779849	783296	781573	0.07817
PF3D7_0619200	CPP	Pf3D7_06_v3	799397	802789	801093	0.32394
PF3D7_0619200	CPP	Pf3D7_06_v3	799397	802789	801093	0.35589
PF3D7_0619300	CPP	Pf3D7_06_v3	803374	814552	808963	0.232393
PF3D7_0619300	CPP	Pf3D7_06_v3	803374	814552	808963	0.222136
PF3D7_0619300	CPP	Pf3D7_06_v3	803374	814552	808963	0.308625
PF3D7_0619300	CPP	Pf3D7_06_v3	803374	814552	808963	0.07817
PF3D7_0619500	acyl-CoA	Pf3D7_06_v3	820069	824247	822158	0.028234
PF3D7_0619500	acyl-CoA	Pf3D7_06_v3	820069	824247	822158	0.008438
PF3D7_0619500	acyl-CoA	Pf3D7_06_v3	820069	824247	822158	0.769924
PF3D7_0619500	acyl-CoA	Pf3D7_06_v3	820069	824247	822158	0.70671
PF3D7_0619500	acyl-CoA	Pf3D7_06_v3	820069	824247	822158	0.681584
PF3D7_0619600	CPP	Pf3D7_06_v3	825157	827772	826465	3.56342
PF3D7_0619600	CPP	Pf3D7_06_v3	825157	827772	826465	3.68937
PF3D7_0619600	CPP	Pf3D7_06_v3	825157	827772	826465	2.26353
PF3D7_0619600	CPP	Pf3D7_06_v3	825157	827772	826465	3.68937
PF3D7_0619600	CPP	Pf3D7_06_v3	825157	827772	826465	3.64321
PF3D7_0619600	CPP	Pf3D7_06_v3	825157	827772	826465	2.26353
PF3D7_0619600	CPP	Pf3D7_06_v3	825157	827772	826465	3.68937
PF3D7_0619600	CPP	Pf3D7_06_v3	825157	827772	826465	3.56342
PF3D7_0619600	CPP	Pf3D7_06_v3	825157	827772	826465	2.73909
PF3D7_0619700	CP	Pf3D7_06_v3	828199	830389	829294	0.638776
PF3D7_0619700	CP	Pf3D7_06_v3	828199	830389	829294	0.625129
PF3D7_0619800	CPMP	Pf3D7_06_v3	831286	839033	835160	0.165859
PF3D7_0619800	CPMP	Pf3D7_06_v3	831286	839033	835160	0.138931
PF3D7_0619800	CPMP	Pf3D7_06_v3	831286	839033	835160	1.92213
PF3D7_0619800	CPMP	Pf3D7_06_v3	831286	839033	835160	0.96723
PF3D7_0619800	CPMP	Pf3D7_06_v3	831286	839033	835160	0.96723
PF3D7_0619800	CPMP	Pf3D7_06_v3	831286	839033	835160	0.96723
PF3D7_0619800	CPMP	Pf3D7_06_v3	831286	839033	835160	1.00286
PF3D7_0619800	CPMP	Pf3D7_06_v3	831286	839033	835160	1.40764
PF3D7_0619800	CPMP	Pf3D7_06_v3	831286	839033	835160	1.26468
PF3D7_0619800	CPMP	Pf3D7_06_v3	831286	839033	835160	0.262409
PF3D7_0619800	CPMP	Pf3D7_06_v3	831286	839033	835160	1.97872
PF3D7_0620400	MSP10	Pf3D7_06_v3	851378	852955	852167	0.488213
PF3D7_0620400	MSP10	Pf3D7_06_v3	851378	852955	852167	0.396936
PF3D7_0620400	MSP10	Pf3D7_06_v3	851378	852955	852167	0.488213
PF3D7_0620400	MSP10	Pf3D7_06_v3	851378	852955	852167	0.396936
PF3D7_0620400	MSP10	Pf3D7_06_v3	851378	852955	852167	0.396936
PF3D7_0620400	MSP10	Pf3D7_06_v3	851378	852955	852167	0.488213
PF3D7_0620400	MSP10	Pf3D7_06_v3	851378	852955	852167	0.28741
PF3D7_0620400	MSP10	Pf3D7_06_v3	851378	852955	852167	0.250459
PF3D7_0621100	CPP	Pf3D7_06_v3	865845	869909	867877	0.013416
PF3D7_0621700	CPP	Pf3D7_06_v3	884428	889614	887021	0.072954
PF3D7_0621700	CPP	Pf3D7_06_v3	884428	889614	887021	0.065087
PF3D7_0622800	leucine--tRNA_ligase	Pf3D7_06_v3	919685	924028	921857	0.112507
PF3D7_0622800	leucine--tRNA_ligase	Pf3D7_06_v3	919685	924028	921857	0.18097
PF3D7_0622800	leucine--tRNA_ligase	Pf3D7_06_v3	919685	924028	921857	0.18097
PF3D7_0623700	ATPdRh_SUV3	Pf3D7_06_v3	959132	962545	960839	0.060141
PF3D7_0623800	tyrosine_kinase-like	Pf3D7_06_v3	963741	970955	967348	0.210919
PF3D7_0623800	tyrosine_kinase-like	Pf3D7_06_v3	963741	970955	967348	0.406934
PF3D7_0623800	tyrosine_kinase-like	Pf3D7_06_v3	963741	970955	967348	0.418412
PF3D7_0623800	tyrosine_kinase-like	Pf3D7_06_v3	963741	970955	967348	0.105327
PF3D7_0623800	tyrosine_kinase-like	Pf3D7_06_v3	963741	970955	967348	0.078248
PF3D7_0624600	SNF2_helicase	Pf3D7_06_v3	999524	1007683	1003604	0.098394
PF3D7_0624600	SNF2_helicase	Pf3D7_06_v3	999524	1007683	1003604	0.185359
PF3D7_0624600	SNF2_helicase	Pf3D7_06_v3	999524	1007683	1003604	0.118617
PF3D7_0624600	SNF2_helicase	Pf3D7_06_v3	999524	1007683	1003604	0.058344
PF3D7_0624800	CPP	Pf3D7_06_v3	1011429	1014569	1012999	0.113593
PF3D7_0624800	CPP	Pf3D7_06_v3	1011429	1014569	1012999	0.292699
PF3D7_0624800	CPP	Pf3D7_06_v3	1011429	1014569	1012999	0.470909
PF3D7_0624800	CPP	Pf3D7_06_v3	1011429	1014569	1012999	0.099888
PF3D7_0624800	CPP	Pf3D7_06_v3	1011429	1014569	1012999	0.438929
PF3D7_0624800	CPP	Pf3D7_06_v3	1011429	1014569	1012999	0.292699
PF3D7_0624800	CPP	Pf3D7_06_v3	1011429	1014569	1012999	0.191763
PF3D7_0625300	DNA_polymerase_1	Pf3D7_06_v3	1026823	1031157	1028990	0.528849
PF3D7_0625300	DNA_polymerase_1	Pf3D7_06_v3	1026823	1031157	1028990	0.561578
PF3D7_0625900	CPP	Pf3D7_06_v3	1046986	1048052	1047519	0.172077
PF3D7_0625900	CPP	Pf3D7_06_v3	1046986	1048052	1047519	0.098322
PF3D7_0625900	CPP	Pf3D7_06_v3	1046986	1048052	1047519	0.161375
PF3D7_0626000	CPP	Pf3D7_06_v3	1048710	1053965	1051338	0.066467
PF3D7_0626000	CPP	Pf3D7_06_v3	1048710	1053965	1051338	0.066467
PF3D7_0627700	transportin	Pf3D7_06_v3	1108197	1111640	1109919	0.198066
PF3D7_0627700	transportin	Pf3D7_06_v3	1108197	1111640	1109919	0.198066
PF3D7_0627700	transportin	Pf3D7_06_v3	1108197	1111640	1109919	0.21545
PF3D7_0627700	transportin	Pf3D7_06_v3	1108197	1111640	1109919	0.33929
PF3D7_0627800	ACoaS	Pf3D7_06_v3	1114544	1117537	1116041	0.081005
PF3D7_0627800	ACoaS	Pf3D7_06_v3	1114544	1117537	1116041	0.081005
PF3D7_0628100	HECT-domain	Pf3D7_06_v3	1122801	1153664	1138233	0.660105
PF3D7_0628100	HECT-domain	Pf3D7_06_v3	1122801	1153664	1138233	0.285569
PF3D7_0628100	HECT-domain	Pf3D7_06_v3	1122801	1153664	1138233	0.586288
PF3D7_0628100	HECT-domain	Pf3D7_06_v3	1122801	1153664	1138233	0.562408
PF3D7_0628100	HECT-domain	Pf3D7_06_v3	1122801	1153664	1138233	0.660105
PF3D7_0628100	HECT-domain	Pf3D7_06_v3	1122801	1153664	1138233	0.434774
PF3D7_0628100	HECT-domain	Pf3D7_06_v3	1122801	1153664	1138233	0.165388
PF3D7_0628100	HECT-domain	Pf3D7_06_v3	1122801	1153664	1138233	0.373522
PF3D7_0628100	HECT-domain	Pf3D7_06_v3	1122801	1153664	1138233	0.07715
PF3D7_0628100	HECT-domain	Pf3D7_06_v3	1122801	1153664	1138233	0.226196
PF3D7_0628100	HECT-domain	Pf3D7_06_v3	1122801	1153664	1138233	0.234648
PF3D7_0628100	HECT-domain	Pf3D7_06_v3	1122801	1153664	1138233	0.403478
PF3D7_0628100	HECT-domain	Pf3D7_06_v3	1122801	1153664	1138233	0.145661
PF3D7_0628100	HECT-domain	Pf3D7_06_v3	1122801	1153664	1138233	0.300466
PF3D7_0628100	HECT-domain	Pf3D7_06_v3	1122801	1153664	1138233	0.048554
PF3D7_0628200	PK4	Pf3D7_06_v3	1159862	1169080	1164471	0.102032
PF3D7_0628200	PK4	Pf3D7_06_v3	1159862	1169080	1164471	0.026144
PF3D7_0628900	RAP	Pf3D7_06_v3	1189472	1193978	1191725	0.188649
PF3D7_0628900	RAP	Pf3D7_06_v3	1189472	1193978	1191725	0.188649
PF3D7_0628900	RAP	Pf3D7_06_v3	1189472	1193978	1191725	0.107663
PF3D7_0629300	phospholipase	Pf3D7_06_v3	1205190	1207781	1206486	0.327797
PF3D7_0629300	phospholipase	Pf3D7_06_v3	1205190	1207781	1206486	0.327797
PF3D7_0629300	phospholipase	Pf3D7_06_v3	1205190	1207781	1206486	0.409456
PF3D7_0629400	PBP3	Pf3D7_06_v3	1210420	1212762	1211591	0.125152
PF3D7_0629400	PBP3	Pf3D7_06_v3	1210420	1212762	1211591	0.157689
PF3D7_0629400	PBP3	Pf3D7_06_v3	1210420	1212762	1211591	0.125669
PF3D7_0629700	SET_domain	Pf3D7_06_v3	1221941	1242922	1232432	0.433925
PF3D7_0629700	SET_domain	Pf3D7_06_v3	1221941	1242922	1232432	0.439095
PF3D7_0629700	SET_domain	Pf3D7_06_v3	1221941	1242922	1232432	0.355756
PF3D7_0629700	SET_domain	Pf3D7_06_v3	1221941	1242922	1232432	0.238514
PF3D7_0629700	SET_domain	Pf3D7_06_v3	1221941	1242922	1232432	0.36618
PF3D7_0629700	SET_domain	Pf3D7_06_v3	1221941	1242922	1232432	1.05552
PF3D7_0629700	SET_domain	Pf3D7_06_v3	1221941	1242922	1232432	0.244952
PF3D7_0629700	SET_domain	Pf3D7_06_v3	1221941	1242922	1232432	0.891951
PF3D7_0630300	DNA_polymerase_epsilon_catalytic_subunit_A	Pf3D7_06_v3	1260398	1269596	1264997	0.168399
PF3D7_0630300	DNA_polymerase_epsilon_catalytic_subunit_A	Pf3D7_06_v3	1260398	1269596	1264997	0.057358
PF3D7_0630300	DNA_polymerase_epsilon_catalytic_subunit_A	Pf3D7_06_v3	1260398	1269596	1264997	0.131929
PF3D7_0630300	DNA_polymerase_epsilon_catalytic_subunit_A	Pf3D7_06_v3	1260398	1269596	1264997	0.045364
PF3D7_0630300	DNA_polymerase_epsilon_catalytic_subunit_A	Pf3D7_06_v3	1260398	1269596	1264997	0.336598
PF3D7_0630300	DNA_polymerase_epsilon_catalytic_subunit_A	Pf3D7_06_v3	1260398	1269596	1264997	0.546762
PF3D7_0630300	DNA_polymerase_epsilon_catalytic_subunit_A	Pf3D7_06_v3	1260398	1269596	1264997	0.758063
[truncated: 4,258 more rows]
