# Supplementary material for: Major features of parasite adaptation revealed by genomes of Plasmodium falciparum population samples archived for over 50 years
Source: Commun Biol. 2026 Jan 12;9:183. doi: 10.1038/s42003-025-09460-3 (PMC12880971; doi:10.1038/s42003-025-09460-3)
Supplement: Supplementary file 6 — Supplementary Data 3 [file 42003_2025_9460_MOESM6_ESM.xlsx]

## Sheet: Sheet1
Supplementary Data 3. Genome-wide scan of integrated haplotype score (iHS) for P. falciparum SNPs in the 1966-1971 Gambian population sample of 54 infections with high-quality sequences
GENE_SYMBOL	TRANSCRIPT_ID	SNPname	CHR	BP	AMINO_ACID_CHANGE	CODON_CHANGE	EFFECT	iHS	P	LOGPVALUE		Column key
RESA	PF3D7_0102200.1	Pf3D7_01_v3.98866	Pf3D7_01_v3	98866	M16I	atG/atT	NON_SYNONYMOUS_CODING	-0.048989	0.960928	0.0173091		GENE_SYMBOL	Short nomenclature for gene or gene identification number
RESA	PF3D7_0102200.1	Pf3D7_01_v3.99444	Pf3D7_01_v3	99444	F140L	ttC/ttG	NON_SYNONYMOUS_CODING	2.90288	0.00369743	2.4321		TRANSCRIPT_ID	PlasmoDB identification number of gene transcript
RESA	PF3D7_0102200.1	Pf3D7_01_v3.99553	Pf3D7_01_v3	99553	K177Q	Aag/Cag	NON_SYNONYMOUS_CODING	2.69135	0.00711643	2.14774		SNPname	Name of SNP
RESA	PF3D7_0102200.1	Pf3D7_01_v3.99659	Pf3D7_01_v3	99659	E212A	gAa/gCa	NON_SYNONYMOUS_CODING	2.88261	0.00394391	2.40407		CHR	Chromosome
RESA	PF3D7_0102200.1	Pf3D7_01_v3.100057	Pf3D7_01_v3	100057	C345S	Tgt/Agt	NON_SYNONYMOUS_CODING	2.8855	0.00390789	2.40806		BP	Location on chromosome in base pairs
RESA	PF3D7_0102200.1	Pf3D7_01_v3.100608	Pf3D7_01_v3	100608	L528	ttA/ttG	SYNONYMOUS_CODING	-1.35818	0.174407	0.758436		AMINO_ACID_CHANGE	Amino acid variants at polimorphic locus
RESA	PF3D7_0102200.1	Pf3D7_01_v3.100711	Pf3D7_01_v3	100711	N563Y	Aac/Tac	NON_SYNONYMOUS_CODING	2.81596	0.0048632	2.31308		CODON_CHANGE	Reference and alternative codons at polymorphic locus
RESA	PF3D7_0102200.1	Pf3D7_01_v3.100954	Pf3D7_01_v3	100954	L644I	Tta/Ata	NON_SYNONYMOUS_CODING	2.77971	0.0054408	2.26434		EFFECT	Affect of change on protein sequence
RESA	PF3D7_0102200.1	Pf3D7_01_v3.101269	Pf3D7_01_v3	101269	V749L	Gta/Tta	NON_SYNONYMOUS_CODING	0.542569	0.587427	0.231046		iHS	Intergrated haplotype score
PF3D7_0102300	PF3D7_0102300.1	Pf3D7_01_v3.105156	Pf3D7_01_v3	105156	D101N	Gat/Aat	NON_SYNONYMOUS_CODING					P	Pvalue of intergrated haplotype score
EBA181	PF3D7_0102500.1	Pf3D7_01_v3.111692	Pf3D7_01_v3	111692	E1370K	Gag/Aag	NON_SYNONYMOUS_CODING	1.32025	0.186752	0.728736		LOGPVALUE	negative log10 pvalue of intergrated haplotype score
EBA181	PF3D7_0102500.1	Pf3D7_01_v3.113889	Pf3D7_01_v3	113889	N637K	aaT/aaA	NON_SYNONYMOUS_CODING
EBA181	PF3D7_0102500.1	Pf3D7_01_v3.114473	Pf3D7_01_v3	114473	K443Q	Aaa/Caa	NON_SYNONYMOUS_CODING	-1.43708	0.150696	0.821898
EBA181	PF3D7_0102500.1	Pf3D7_01_v3.114559	Pf3D7_01_v3	114559	N414I	aAt/aTt	NON_SYNONYMOUS_CODING	0.0930594	0.925856	0.0334564
EBA181	PF3D7_0102500.1	Pf3D7_01_v3.114724	Pf3D7_01_v3	114724	R359K	aGg/aAg	NON_SYNONYMOUS_CODING	-0.228228	0.819469	0.0864676
EBA181	PF3D7_0102500.1	Pf3D7_01_v3.115032	Pf3D7_01_v3	115032	R256S	agA/agT	NON_SYNONYMOUS_CODING	-0.462501	0.643722	0.191302
FIKK1	PF3D7_0102600.1	Pf3D7_01_v3.119966	Pf3D7_01_v3	119966	I373T	aTt/aCt	NON_SYNONYMOUS_CODING	-0.368464	0.712527	0.147198
FIKK1	PF3D7_0102600.1	Pf3D7_01_v3.119985	Pf3D7_01_v3	119985	N367D	Aat/Gat	NON_SYNONYMOUS_CODING	-0.368464	0.712527	0.147198
FIKK1	PF3D7_0102600.1	Pf3D7_01_v3.120106	Pf3D7_01_v3	120106	V326	gtA/gtT	SYNONYMOUS_CODING	0.404498	0.685847	0.163773
MaTrA	PF3D7_0102700.1	Pf3D7_01_v3.125303	Pf3D7_01_v3	125303	T217I	aCa/aTa	NON_SYNONYMOUS_CODING	1.26179	0.207024	0.68398
MaTrA	PF3D7_0102700.1	Pf3D7_01_v3.125324	Pf3D7_01_v3	125324	W224L	tGg/tTg	NON_SYNONYMOUS_CODING
PF3D7_0102900	PF3D7_0102900.1	Pf3D7_01_v3.130339	Pf3D7_01_v3	130339	A168T	Gca/Aca	NON_SYNONYMOUS_CODING	-0.900038	0.3681	0.434034
PF3D7_0103000	PF3D7_0103000.1	Pf3D7_01_v3.132574	Pf3D7_01_v3	132574	E182K	Gaa/Aaa	NON_SYNONYMOUS_CODING	-0.219827	0.826006	0.0830168
VPS51	PF3D7_0103100.1	Pf3D7_01_v3.135014	Pf3D7_01_v3	135014	R1415K	aGa/aAa	NON_SYNONYMOUS_CODING	-0.44655	0.6552	0.183626
VPS51	PF3D7_0103100.1	Pf3D7_01_v3.136422	Pf3D7_01_v3	136422	Q946K	Caa/Aaa	NON_SYNONYMOUS_CODING	0.577689	0.563474	0.249126
VPS51	PF3D7_0103100.1	Pf3D7_01_v3.137258	Pf3D7_01_v3	137258	T667M	aCg/aTg	NON_SYNONYMOUS_CODING	-0.97536	0.329382	0.482301
VPS51	PF3D7_0103100.1	Pf3D7_01_v3.138823	Pf3D7_01_v3	138823	K145	aaG/aaA	SYNONYMOUS_CODING	0.232253	0.816341	0.0881282
VPS51	PF3D7_0103100.1	Pf3D7_01_v3.139081	Pf3D7_01_v3	139081	F59L	ttT/ttA	NON_SYNONYMOUS_CODING	-1.16956	0.242176	0.615868
VPS51	PF3D7_0103100.1	Pf3D7_01_v3.139191	Pf3D7_01_v3	139191	A23T	Gca/Aca	NON_SYNONYMOUS_CODING	-0.752718	0.451619	0.345228
VPS51	PF3D7_0103100.1	Pf3D7_01_v3.139192	Pf3D7_01_v3	139192	E22	gaG/gaA	SYNONYMOUS_CODING	-0.271626	0.785909	0.104628
NT4	PF3D7_0103200.1	Pf3D7_01_v3.141594	Pf3D7_01_v3	141594	N209I	aAc/aTc	NON_SYNONYMOUS_CODING	0.160283	0.872658	0.0591558
NT4	PF3D7_0103200.1	Pf3D7_01_v3.141658	Pf3D7_01_v3	141658	I188F	Att/Ttt	NON_SYNONYMOUS_CODING	-0.453275	0.650351	0.186852
NT4	PF3D7_0103200.1	Pf3D7_01_v3.141719	Pf3D7_01_v3	141719	N167	aaC/aaT	SYNONYMOUS_CODING	-0.275232	0.783138	0.106162
PF3D7_0103300	PF3D7_0103300.1	Pf3D7_01_v3.144877	Pf3D7_01_v3	144877	V507A	gTa/gCa	NON_SYNONYMOUS_CODING	-1.30244	0.192766	0.71497
PF3D7_0103300	PF3D7_0103300.1	Pf3D7_01_v3.145227	Pf3D7_01_v3	145227	K390	aaG/aaA	SYNONYMOUS_CODING	0.523243	0.600805	0.221267
PF3D7_0103300	PF3D7_0103300.1	Pf3D7_01_v3.145515	Pf3D7_01_v3	145515	I294	atA/atT	SYNONYMOUS_CODING	-0.521869	0.601762	0.220576
PF3D7_0103300	PF3D7_0103300.1	Pf3D7_01_v3.145560	Pf3D7_01_v3	145560	S279	tcT/tcA	SYNONYMOUS_CODING	-0.800095	0.423656	0.372987
PF3D7_0103300	PF3D7_0103300.1	Pf3D7_01_v3.145682	Pf3D7_01_v3	145682	L239	Ctg/Ttg	SYNONYMOUS_CODING	-0.0418675	0.966604	0.0147513
PF3D7_0103300	PF3D7_0103300.1	Pf3D7_01_v3.145758	Pf3D7_01_v3	145758	S213	agT/agC	SYNONYMOUS_CODING	-0.491498	0.623074	0.20546
PF3D7_0103400	PF3D7_0103400.1	Pf3D7_01_v3.148336	Pf3D7_01_v3	148336	G1481E	gGa/gAa	NON_SYNONYMOUS_CODING	-0.479651	0.631475	0.199644
PF3D7_0103400	PF3D7_0103400.1	Pf3D7_01_v3.149598	Pf3D7_01_v3	149598	P1060	ccC/ccA	SYNONYMOUS_CODING	0.155385	0.876518	0.0572391
PF3D7_0103400	PF3D7_0103400.1	Pf3D7_01_v3.150409	Pf3D7_01_v3	150409	E790G	gAa/gGa	NON_SYNONYMOUS_CODING	0.217469	0.827843	0.0820521
PF3D7_0103400	PF3D7_0103400.1	Pf3D7_01_v3.150615	Pf3D7_01_v3	150615	D721	gaT/gaC	SYNONYMOUS_CODING	-0.376437	0.706592	0.150831
PF3D7_0103500	PF3D7_0103500.1	Pf3D7_01_v3.154976	Pf3D7_01_v3	154976	N267	aaT/aaC	SYNONYMOUS_CODING	-0.0650032	0.948171	0.0231131
PF3D7_0103500	PF3D7_0103500.1	Pf3D7_01_v3.155877	Pf3D7_01_v3	155877	D568N	Gac/Aac	NON_SYNONYMOUS_CODING	0.133716	0.893627	0.0488436
PF3D7_0103500	PF3D7_0103500.1	Pf3D7_01_v3.155895	Pf3D7_01_v3	155895	V574I	Gta/Ata	NON_SYNONYMOUS_CODING	0.305062	0.760319	0.119004
PF3D7_0103500	PF3D7_0103500.1	Pf3D7_01_v3.155939	Pf3D7_01_v3	155939	K588	aaG/aaA	SYNONYMOUS_CODING	0.00502893	0.995988	0.00174611
PF3D7_0103500	PF3D7_0103500.1	Pf3D7_01_v3.155977	Pf3D7_01_v3	155977	G601D	gGc/gAc	NON_SYNONYMOUS_CODING	0.403844	0.686328	0.163469
PF3D7_0103500	PF3D7_0103500.1	Pf3D7_01_v3.155978	Pf3D7_01_v3	155978	G601	ggC/ggT	SYNONYMOUS_CODING	0.403844	0.686328	0.163469
PF3D7_0103500	PF3D7_0103500.1	Pf3D7_01_v3.157806	Pf3D7_01_v3	157806	F1165L	ttC/ttG	NON_SYNONYMOUS_CODING	-0.179493	0.857551	0.0667401
PF3D7_0103500	PF3D7_0103500.1	Pf3D7_01_v3.158952	Pf3D7_01_v3	158952	F1547	ttT/ttC	SYNONYMOUS_CODING	-0.283353	0.776906	0.109631
PF3D7_0103500	PF3D7_0103500.1	Pf3D7_01_v3.159562	Pf3D7_01_v3	159562	L1623	ttA/ttG	SYNONYMOUS_CODING	0.12617	0.899597	0.0459519
PF3D7_0103600	PF3D7_0103600.1	Pf3D7_01_v3.161480	Pf3D7_01_v3	161480	C117Y	tGt/tAt	NON_SYNONYMOUS_CODING	-1.00982	0.312584	0.505034
PF3D7_0103600	PF3D7_0103600.1	Pf3D7_01_v3.161523	Pf3D7_01_v3	161523	N131	aaC/aaT	SYNONYMOUS_CODING	0.673765	0.500461	0.30063
PF3D7_0103600	PF3D7_0103600.1	Pf3D7_01_v3.161865	Pf3D7_01_v3	161865	K245N	aaG/aaT	NON_SYNONYMOUS_CODING	0.91554	0.359908	0.443808
PF3D7_0103600	PF3D7_0103600.1	Pf3D7_01_v3.161885	Pf3D7_01_v3	161885	Y252C	tAt/tGt	NON_SYNONYMOUS_CODING	-1.10068	0.271036	0.566973
PF3D7_0103600	PF3D7_0103600.1	Pf3D7_01_v3.162384	Pf3D7_01_v3	162384	H418Q	caT/caG	NON_SYNONYMOUS_CODING	-0.783966	0.43306	0.363452
PF3D7_0103600	PF3D7_0103600.1	Pf3D7_01_v3.162981	Pf3D7_01_v3	162981	I617M	atC/atG	NON_SYNONYMOUS_CODING	-0.641976	0.520888	0.283255
PF3D7_0103600	PF3D7_0103600.1	Pf3D7_01_v3.163071	Pf3D7_01_v3	163071	D647	gaC/gaT	SYNONYMOUS_CODING	0.114039	0.909207	0.0413373
PF3D7_0103600	PF3D7_0103600.1	Pf3D7_01_v3.163080	Pf3D7_01_v3	163080	V650	gtG/gtA	SYNONYMOUS_CODING	0.608959	0.542552	0.265559
PF3D7_0103600	PF3D7_0103600.1	Pf3D7_01_v3.163145	Pf3D7_01_v3	163145	H672L	cAt/cTt	NON_SYNONYMOUS_CODING	0.122273	0.902683	0.0444648
PF3D7_0103600	PF3D7_0103600.1	Pf3D7_01_v3.164024	Pf3D7_01_v3	164024	H965P	cAt/cCt	NON_SYNONYMOUS_CODING	0.658096	0.510477	0.292024
PF3D7_0103600	PF3D7_0103600.1	Pf3D7_01_v3.165214	Pf3D7_01_v3	165214	S1362C	Agt/Tgt	NON_SYNONYMOUS_CODING	0.0616107	0.950873	0.0218776
PF3D7_0103600	PF3D7_0103600.1	Pf3D7_01_v3.165588	Pf3D7_01_v3	165588	N1396	aaC/aaT	SYNONYMOUS_CODING	-1.39002	0.164523	0.783775
PSTK	PF3D7_0103700.1	Pf3D7_01_v3.167139	Pf3D7_01_v3	167139	S209	tcA/tcC	SYNONYMOUS_CODING	-1.6051	0.108472	0.964682
PSTK	PF3D7_0103700.1	Pf3D7_01_v3.167312	Pf3D7_01_v3	167312	Y267C	tAt/tGt	NON_SYNONYMOUS_CODING	0.585689	0.558085	0.2533
PSTK	PF3D7_0103700.1	Pf3D7_01_v3.167899	Pf3D7_01_v3	167899	Y429	taC/taT	SYNONYMOUS_CODING	0.69498	0.487068	0.312411
PIESP15	PF3D7_0103900.1	Pf3D7_01_v3.174089	Pf3D7_01_v3	174089	N409I	aAt/aTt	NON_SYNONYMOUS_CODING
PF3D7_0104100	PF3D7_0104100.1	Pf3D7_01_v3.178094	Pf3D7_01_v3	178094	D3G	gAc/gGc	NON_SYNONYMOUS_CODING	0.407332	0.683764	0.165094
PF3D7_0104100	PF3D7_0104100.1	Pf3D7_01_v3.178419	Pf3D7_01_v3	178419	L111	ttA/ttG	SYNONYMOUS_CODING	-0.140968	0.887895	0.0516382
PF3D7_0104100	PF3D7_0104100.1	Pf3D7_01_v3.178474	Pf3D7_01_v3	178474	C130R	Tgt/Cgt	NON_SYNONYMOUS_CODING	0.816195	0.414388	0.382592
PF3D7_0104100	PF3D7_0104100.1	Pf3D7_01_v3.178512	Pf3D7_01_v3	178512	N142K	aaT/aaG	NON_SYNONYMOUS_CODING	-0.832099	0.405353	0.392166
PF3D7_0104100	PF3D7_0104100.1	Pf3D7_01_v3.178726	Pf3D7_01_v3	178726	V214I	Gtt/Att	NON_SYNONYMOUS_CODING	0.88482	0.376254	0.424519
PF3D7_0104100	PF3D7_0104100.1	Pf3D7_01_v3.178748	Pf3D7_01_v3	178748	A221V	gCt/gTt	NON_SYNONYMOUS_CODING	-0.998364	0.318103	0.497432
PF3D7_0104100	PF3D7_0104100.1	Pf3D7_01_v3.179264	Pf3D7_01_v3	179264	E284K	Gaa/Aaa	NON_SYNONYMOUS_CODING	-1.13603	0.255945	0.591853
PF3D7_0104100	PF3D7_0104100.1	Pf3D7_01_v3.179265	Pf3D7_01_v3	179265	E284G	gAa/gGa	NON_SYNONYMOUS_CODING	-0.0798557	0.936352	0.0285608
PF3D7_0104100	PF3D7_0104100.1	Pf3D7_01_v3.179346	Pf3D7_01_v3	179346	G311E	gGa/gAa	NON_SYNONYMOUS_CODING
PF3D7_0104100	PF3D7_0104100.1	Pf3D7_01_v3.179474	Pf3D7_01_v3	179474	G354R	Ggg/Agg	NON_SYNONYMOUS_CODING
PF3D7_0104100	PF3D7_0104100.1	Pf3D7_01_v3.179913	Pf3D7_01_v3	179913	T500I	aCa/aTa	NON_SYNONYMOUS_CODING	-0.690401	0.489942	0.309855
PF3D7_0104100	PF3D7_0104100.1	Pf3D7_01_v3.179949	Pf3D7_01_v3	179949	K512R	aAa/aGa	NON_SYNONYMOUS_CODING	-0.690401	0.489942	0.309855
PF3D7_0104100	PF3D7_0104100.1	Pf3D7_01_v3.179952	Pf3D7_01_v3	179952	H513R	cAt/cGt	NON_SYNONYMOUS_CODING	0.239405	0.810792	0.0910907
PF3D7_0104100	PF3D7_0104100.1	Pf3D7_01_v3.179969	Pf3D7_01_v3	179969	E519K	Gaa/Aaa	NON_SYNONYMOUS_CODING	-0.0609075	0.951433	0.0216218
PF3D7_0104100	PF3D7_0104100.1	Pf3D7_01_v3.180034	Pf3D7_01_v3	180034	E540D	gaA/gaT	NON_SYNONYMOUS_CODING	0.138422	0.889907	0.0506553
PF3D7_0104100	PF3D7_0104100.1	Pf3D7_01_v3.180042	Pf3D7_01_v3	180042	T543K	aCa/aAa	NON_SYNONYMOUS_CODING	-0.244259	0.80703	0.0931102
PF3D7_0104100	PF3D7_0104100.1	Pf3D7_01_v3.180054	Pf3D7_01_v3	180054	R547K	aGa/aAa	NON_SYNONYMOUS_CODING	0.189049	0.850055	0.0705532
PF3D7_0104100	PF3D7_0104100.1	Pf3D7_01_v3.180056	Pf3D7_01_v3	180056	I548L	Ata/Tta	NON_SYNONYMOUS_CODING	-0.502864	0.61506	0.211083
PF3D7_0104100	PF3D7_0104100.1	Pf3D7_01_v3.180068	Pf3D7_01_v3	180068	Q552E	Caa/Gaa	NON_SYNONYMOUS_CODING	0.28373	0.776617	0.109793
PF3D7_0104100	PF3D7_0104100.1	Pf3D7_01_v3.180071	Pf3D7_01_v3	180071	V553I	Gtc/Atc	NON_SYNONYMOUS_CODING	0.319907	0.749039	0.125496
PF3D7_0104100	PF3D7_0104100.1	Pf3D7_01_v3.180131	Pf3D7_01_v3	180131	E573Q	Gaa/Caa	NON_SYNONYMOUS_CODING	-0.0630337	0.94974	0.0223954
PF3D7_0104100	PF3D7_0104100.1	Pf3D7_01_v3.180135	Pf3D7_01_v3	180135	A574V	gCt/gTt	NON_SYNONYMOUS_CODING	-0.0630337	0.94974	0.0223954
PF3D7_0104100	PF3D7_0104100.1	Pf3D7_01_v3.180170	Pf3D7_01_v3	180170	K586Q	Aaa/Caa	NON_SYNONYMOUS_CODING	-0.383563	0.701303	0.154095
PF3D7_0104100	PF3D7_0104100.1	Pf3D7_01_v3.180174	Pf3D7_01_v3	180174	I587S	aTt/aGt	NON_SYNONYMOUS_CODING	-0.450544	0.652318	0.18554
PF3D7_0104100	PF3D7_0104100.1	Pf3D7_01_v3.180175	Pf3D7_01_v3	180175	I587M	atT/atG	NON_SYNONYMOUS_CODING	-0.450544	0.652318	0.18554
PF3D7_0104100	PF3D7_0104100.1	Pf3D7_01_v3.180181	Pf3D7_01_v3	180181	F589	ttT/ttC	SYNONYMOUS_CODING	-0.388755	0.697457	0.156483
PF3D7_0104100	PF3D7_0104100.1	Pf3D7_01_v3.180185	Pf3D7_01_v3	180185	E591K	Gaa/Aaa	NON_SYNONYMOUS_CODING	1.24004	0.214961	0.667639
PF3D7_0104100	PF3D7_0104100.1	Pf3D7_01_v3.180186	Pf3D7_01_v3	180186	E591G	gAa/gGa	NON_SYNONYMOUS_CODING	-0.336169	0.736743	0.132684
PF3D7_0104100	PF3D7_0104100.1	Pf3D7_01_v3.180192	Pf3D7_01_v3	180192	N593I	aAt/aTt	NON_SYNONYMOUS_CODING	-0.588192	0.556404	0.25461
PF3D7_0104100	PF3D7_0104100.1	Pf3D7_01_v3.180216	Pf3D7_01_v3	180216	I601N	aTc/aAc	NON_SYNONYMOUS_CODING
PF3D7_0104100	PF3D7_0104100.1	Pf3D7_01_v3.180233	Pf3D7_01_v3	180233	N607D	Aat/Gat	NON_SYNONYMOUS_CODING	0.114957	0.908479	0.0416852
PF3D7_0104100	PF3D7_0104100.1	Pf3D7_01_v3.180264	Pf3D7_01_v3	180264	K617T	aAa/aCa	NON_SYNONYMOUS_CODING	0.317129	0.751146	0.124276
PF3D7_0104100	PF3D7_0104100.1	Pf3D7_01_v3.180270	Pf3D7_01_v3	180270	T619N	aCc/aAc	NON_SYNONYMOUS_CODING	0.317129	0.751146	0.124276
PF3D7_0104100	PF3D7_0104100.1	Pf3D7_01_v3.180285	Pf3D7_01_v3	180285	R624I	aGa/aTa	NON_SYNONYMOUS_CODING	-0.107953	0.914033	0.0390381
PF3D7_0104100	PF3D7_0104100.1	Pf3D7_01_v3.180288	Pf3D7_01_v3	180288	N625T	aAt/aCt	NON_SYNONYMOUS_CODING	-0.212965	0.831354	0.0802139
PF3D7_0104100	PF3D7_0104100.1	Pf3D7_01_v3.180297	Pf3D7_01_v3	180297	D628G	gAt/gGt	NON_SYNONYMOUS_CODING	0.220226	0.825695	0.0831801
PF3D7_0104100	PF3D7_0104100.1	Pf3D7_01_v3.180299	Pf3D7_01_v3	180299	G629R	Gga/Cga	NON_SYNONYMOUS_CODING	-0.270101	0.787082	0.10398
PF3D7_0104100	PF3D7_0104100.1	Pf3D7_01_v3.180309	Pf3D7_01_v3	180309	E632A	gAa/gCa	NON_SYNONYMOUS_CODING	-0.233034	0.815735	0.0884511
PF3D7_0104100	PF3D7_0104100.1	Pf3D7_01_v3.180311	Pf3D7_01_v3	180311	H633N	Cat/Aat	NON_SYNONYMOUS_CODING	-0.222563	0.823876	0.0841383
PF3D7_0104100	PF3D7_0104100.1	Pf3D7_01_v3.180314	Pf3D7_01_v3	180314	L634I	Ctt/Att	NON_SYNONYMOUS_CODING	0.33091	0.740713	0.13035
PF3D7_0104100	PF3D7_0104100.1	Pf3D7_01_v3.180317	Pf3D7_01_v3	180317	R635G	Aga/Gga	NON_SYNONYMOUS_CODING	0.296252	0.767038	0.115183
PF3D7_0104100	PF3D7_0104100.1	Pf3D7_01_v3.180328	Pf3D7_01_v3	180328	L638	ttG/ttA	SYNONYMOUS_CODING	0.0184693	0.985264	0.00644717
PF3D7_0104100	PF3D7_0104100.1	Pf3D7_01_v3.180341	Pf3D7_01_v3	180341	Q643E	Caa/Gaa	NON_SYNONYMOUS_CODING	0.0171845	0.986289	0.00599564
PF3D7_0104100	PF3D7_0104100.1	Pf3D7_01_v3.180379	Pf3D7_01_v3	180379	N655K	aaT/aaA	NON_SYNONYMOUS_CODING	-0.0038837	0.996901	0.00134785
PF3D7_0104100	PF3D7_0104100.1	Pf3D7_01_v3.180554	Pf3D7_01_v3	180554	D714N	Gat/Aat	NON_SYNONYMOUS_CODING	-0.00352477	0.997188	0.00122311
PF3D7_0104200	PF3D7_0104200.1	Pf3D7_01_v3.182927	Pf3D7_01_v3	182927	G432	ggA/ggG	SYNONYMOUS_CODING	0.4668	0.640643	0.193384
PF3D7_0104200	PF3D7_0104200.1	Pf3D7_01_v3.183969	Pf3D7_01_v3	183969	D85G	gAt/gGt	NON_SYNONYMOUS_CODING	-0.139022	0.889433	0.0508868
UBP1	PF3D7_0104300.1	Pf3D7_01_v3.190616	Pf3D7_01_v3	190616	T116	acA/acG	SYNONYMOUS_CODING	0.323401	0.746392	0.127033
UBP1	PF3D7_0104300.1	Pf3D7_01_v3.190739	Pf3D7_01_v3	190739	N157K	aaC/aaA	NON_SYNONYMOUS_CODING	-0.541452	0.588196	0.230478
UBP1	PF3D7_0104300.1	Pf3D7_01_v3.192084	Pf3D7_01_v3	192084	D606N	Gat/Aat	NON_SYNONYMOUS_CODING	0.00630425	0.99497	0.00219003
UBP1	PF3D7_0104300.1	Pf3D7_01_v3.192147	Pf3D7_01_v3	192147	V627I	Gtt/Att	NON_SYNONYMOUS_CODING
UBP1	PF3D7_0104300.1	Pf3D7_01_v3.192188	Pf3D7_01_v3	192188	N640K	aaT/aaG	NON_SYNONYMOUS_CODING	-0.169718	0.865232	0.0628675
UBP1	PF3D7_0104300.1	Pf3D7_01_v3.193667	Pf3D7_01_v3	193667	R1133S	agG/agC	NON_SYNONYMOUS_CODING	-0.301042	0.763383	0.117258
UBP1	PF3D7_0104300.1	Pf3D7_01_v3.193846	Pf3D7_01_v3	193846	K1193T	aAa/aCa	NON_SYNONYMOUS_CODING	-0.260712	0.794314	0.100008
UBP1	PF3D7_0104300.1	Pf3D7_01_v3.196945	Pf3D7_01_v3	196945	R2226K	aGa/aAa	NON_SYNONYMOUS_CODING	0.22391	0.822827	0.0846913
UBP1	PF3D7_0104300.1	Pf3D7_01_v3.196974	Pf3D7_01_v3	196974	L2236	Ttg/Ctg	SYNONYMOUS_CODING	0.124543	0.900885	0.0453306
UBP1	PF3D7_0104300.1	Pf3D7_01_v3.196981	Pf3D7_01_v3	196981	R2238K	aGa/aAa	NON_SYNONYMOUS_CODING	0.291596	0.770596	0.113173
UBP1	PF3D7_0104300.1	Pf3D7_01_v3.198353	Pf3D7_01_v3	198353	M2618V	Atg/Gtg	NON_SYNONYMOUS_CODING	-0.159706	0.873113	0.0589295
UBP1	PF3D7_0104300.1	Pf3D7_01_v3.200158	Pf3D7_01_v3	200158	Y3219	taT/taC	SYNONYMOUS_CODING	1.68509	0.0919712	1.03635
PF3D7_0104500	PF3D7_0104500.1	Pf3D7_01_v3.205066	Pf3D7_01_v3	205066	F130	ttC/ttT	SYNONYMOUS_CODING	0.71934	0.471931	0.326121
PF3D7_0104600	PF3D7_0104600.1	Pf3D7_01_v3.207736	Pf3D7_01_v3	207736	Y523H	Tat/Cat	NON_SYNONYMOUS_CODING	0.89142	0.372704	0.428636
PF3D7_0104600	PF3D7_0104600.1	Pf3D7_01_v3.208563	Pf3D7_01_v3	208563	I798	atT/atC	SYNONYMOUS_CODING	0.0389295	0.968947	0.0137002
MFR2	PF3D7_0104700.1	Pf3D7_01_v3.211436	Pf3D7_01_v3	211436	S189	tcT/tcA	SYNONYMOUS_CODING	0.0776708	0.93809	0.0277555
		Pf3D7_01_v3.219067	Pf3D7_01_v3	219067				0.0914796	0.927111	0.032868
		Pf3D7_01_v3.219179	Pf3D7_01_v3	219179
PF3D7_0105600	PF3D7_0105600.1	Pf3D7_01_v3.231000	Pf3D7_01_v3	231000	D988	gaT/gaC	SYNONYMOUS_CODING	0.0994085	0.920814	0.0358281
PF3D7_0105600	PF3D7_0105600.1	Pf3D7_01_v3.231259	Pf3D7_01_v3	231259	S902N	aGt/aAt	NON_SYNONYMOUS_CODING	0.013006	0.989623	0.00453022
PF3D7_0105600	PF3D7_0105600.1	Pf3D7_01_v3.233535	Pf3D7_01_v3	233535	K226R	aAa/aGa	NON_SYNONYMOUS_CODING	0.197513	0.843426	0.073953
PF3D7_0105600	PF3D7_0105600.1	Pf3D7_01_v3.234364	Pf3D7_01_v3	234364	D13	gaC/gaT	SYNONYMOUS_CODING	1.17468	0.240124	0.619564
PF3D7_0105700	PF3D7_0105700.1	Pf3D7_01_v3.238688	Pf3D7_01_v3	238688	I8T	aTt/aCt	NON_SYNONYMOUS_CODING	-0.531256	0.595241	0.225307
PF3D7_0105700	PF3D7_0105700.1	Pf3D7_01_v3.239283	Pf3D7_01_v3	239283	G206	ggC/ggT	SYNONYMOUS_CODING	-0.119513	0.904869	0.0434144
PF3D7_0105700	PF3D7_0105700.1	Pf3D7_01_v3.239972	Pf3D7_01_v3	239972	S436N	aGt/aAt	NON_SYNONYMOUS_CODING	-0.556895	0.577599	0.238374
PF3D7_0105700	PF3D7_0105700.1	Pf3D7_01_v3.243031	Pf3D7_01_v3	243031	D1456N	Gat/Aat	NON_SYNONYMOUS_CODING	0.0855993	0.931785	0.0306843
PF3D7_0105700	PF3D7_0105700.1	Pf3D7_01_v3.243772	Pf3D7_01_v3	243772	E1703K	Gaa/Aaa	NON_SYNONYMOUS_CODING
PF3D7_0105700	PF3D7_0105700.1	Pf3D7_01_v3.246913	Pf3D7_01_v3	246913	I2750L	Ata/Cta	NON_SYNONYMOUS_CODING
PF3D7_0105900	PF3D7_0105900.1	Pf3D7_01_v3.254582	Pf3D7_01_v3	254582	N333	aaT/aaC	SYNONYMOUS_CODING
PF3D7_0106200	PF3D7_0106200.1	Pf3D7_01_v3.263684	Pf3D7_01_v3	263684	Y102D	Tat/Gat	NON_SYNONYMOUS_CODING	0.0886852	0.929332	0.0318291
ATP6	PF3D7_0106300.1	Pf3D7_01_v3.265938	Pf3D7_01_v3	265938	C1031	tgC/tgT	SYNONYMOUS_CODING	0.549758	0.582485	0.234715
ATP6	PF3D7_0106300.1	Pf3D7_01_v3.266480	Pf3D7_01_v3	266480	I898	atT/atA	SYNONYMOUS_CODING	-0.282333	0.777688	0.109194
ATP6	PF3D7_0106300.1	Pf3D7_01_v3.267247	Pf3D7_01_v3	267247	E643Q	Gaa/Caa	NON_SYNONYMOUS_CODING
ATP6	PF3D7_0106300.1	Pf3D7_01_v3.267467	Pf3D7_01_v3	267467	N569K	aaT/aaA	NON_SYNONYMOUS_CODING	0.364684	0.715347	0.145483
ATP6	PF3D7_0106300.1	Pf3D7_01_v3.267883	Pf3D7_01_v3	267883	E431K	Gaa/Aaa	NON_SYNONYMOUS_CODING	0.243442	0.807663	0.0927698
PF3D7_0106500	PF3D7_0106500.1	Pf3D7_01_v3.275799	Pf3D7_01_v3	275799	T495	acT/acA	SYNONYMOUS_CODING	-0.142174	0.886943	0.0521044
PF3D7_0106500	PF3D7_0106500.1	Pf3D7_01_v3.276845	Pf3D7_01_v3	276845	S844N	aGt/aAt	NON_SYNONYMOUS_CODING	-0.108664	0.913469	0.0393061
AARP2	PF3D7_0106700.1	Pf3D7_01_v3.281975	Pf3D7_01_v3	281975	H274L	cAt/cTt	NON_SYNONYMOUS_CODING	0.300513	0.763786	0.117028
AARP2	PF3D7_0106700.1	Pf3D7_01_v3.282004	Pf3D7_01_v3	282004	A284T	Gca/Aca	NON_SYNONYMOUS_CODING	0.446351	0.655344	0.183531
AARP2	PF3D7_0106700.1	Pf3D7_01_v3.282852	Pf3D7_01_v3	282852	K566	aaA/aaG	SYNONYMOUS_CODING	-0.103834	0.917301	0.0374879
AARP2	PF3D7_0106700.1	Pf3D7_01_v3.283144	Pf3D7_01_v3	283144	H664D	Cac/Gac	NON_SYNONYMOUS_CODING	-0.294417	0.768439	0.11439
PF3D7_0107200	PF3D7_0107200.1	Pf3D7_01_v3.299081	Pf3D7_01_v3	299081	E280K	Gaa/Aaa	NON_SYNONYMOUS_CODING
PF3D7_0107500	PF3D7_0107500.1	Pf3D7_01_v3.307353	Pf3D7_01_v3	307353	S635	tcC/tcT	SYNONYMOUS_CODING	0.00394847	0.99685	0.00137037
PF3D7_0107500	PF3D7_0107500.1	Pf3D7_01_v3.308232	Pf3D7_01_v3	308232	K342	aaG/aaA	SYNONYMOUS_CODING	0.173488	0.862268	0.0643579
PF3D7_0107500	PF3D7_0107500.1	Pf3D7_01_v3.309018	Pf3D7_01_v3	309018	T80	acC/acG	SYNONYMOUS_CODING
PF3D7_0107500	PF3D7_0107500.1	Pf3D7_01_v3.309042	Pf3D7_01_v3	309042	S72	tcG/tcA	SYNONYMOUS_CODING	0.184635	0.853515	0.0687887
PF3D7_0107600	PF3D7_0107600.1	Pf3D7_01_v3.315855	Pf3D7_01_v3	315855	M413T	aTg/aCg	NON_SYNONYMOUS_CODING	0.130623	0.896073	0.0476564
PF3D7_0107600	PF3D7_0107600.1	Pf3D7_01_v3.316780	Pf3D7_01_v3	316780	L721	ctT/ctA	SYNONYMOUS_CODING	1.06738	0.285799	0.543939
PF3D7_0107600	PF3D7_0107600.1	Pf3D7_01_v3.317903	Pf3D7_01_v3	317903	S1096P	Tca/Cca	NON_SYNONYMOUS_CODING	0.427936	0.668698	0.17477
PF3D7_0107700	PF3D7_0107700.1	Pf3D7_01_v3.320530	Pf3D7_01_v3	320530	Q121H	caG/caT	NON_SYNONYMOUS_CODING	1.37589	0.168857	0.772482
MRE11	PF3D7_0107800.1	Pf3D7_01_v3.323801	Pf3D7_01_v3	323801	Y477	taC/taT	SYNONYMOUS_CODING	0.131033	0.89575	0.0478134
MRE11	PF3D7_0107800.1	Pf3D7_01_v3.324292	Pf3D7_01_v3	324292	H641L	cAt/cTt	NON_SYNONYMOUS_CODING	1.86499	0.0621825	1.20633
MRE11	PF3D7_0107800.1	Pf3D7_01_v3.324294	Pf3D7_01_v3	324294	D642N	Gat/Aat	NON_SYNONYMOUS_CODING	-0.0214724	0.982869	0.00750443
PF3D7_0108100	PF3D7_0108100.1	Pf3D7_01_v3.331934	Pf3D7_01_v3	331934	S399	tcA/tcG	SYNONYMOUS_CODING	0.329821	0.741535	0.129868
ARP	PF3D7_0108300.1	Pf3D7_01_v3.339436	Pf3D7_01_v3	339436	I757V	Att/Gtt	NON_SYNONYMOUS_CODING	-0.385094	0.700168	0.154798
ARP	PF3D7_0108300.1	Pf3D7_01_v3.340263	Pf3D7_01_v3	340263	K1032	aaG/aaA	SYNONYMOUS_CODING	1.8147	0.0695706	1.15757
ARP	PF3D7_0108300.1	Pf3D7_01_v3.340796	Pf3D7_01_v3	340796	A1210V	gCa/gTa	NON_SYNONYMOUS_CODING	1.84469	0.0650825	1.18654
PF3D7_0108500	PF3D7_0108500.1	Pf3D7_01_v3.349253	Pf3D7_01_v3	349253	V28	gtA/gtG	SYNONYMOUS_CODING	0.242164	0.808653	0.0922377
PF3D7_0108500	PF3D7_0108500.1	Pf3D7_01_v3.349536	Pf3D7_01_v3	349536	H123N	Cat/Aat	NON_SYNONYMOUS_CODING	0.412204	0.68019	0.16737
PSOP24	PF3D7_0108700.1	Pf3D7_01_v3.353274	Pf3D7_01_v3	353274	V980I	Gta/Ata	NON_SYNONYMOUS_CODING	0.720014	0.471516	0.326503
CCp5	PF3D7_0109100.1	Pf3D7_01_v3.366017	Pf3D7_01_v3	366017	L104	ttG/ttA	SYNONYMOUS_CODING	0.394767	0.693015	0.159257
CCp5	PF3D7_0109100.1	Pf3D7_01_v3.368786	Pf3D7_01_v3	368786	L1027	ttG/ttA	SYNONYMOUS_CODING	0.343548	0.731186	0.135972
PF3D7_0109400	PF3D7_0109400.1	Pf3D7_01_v3.374504	Pf3D7_01_v3	374504	S146P	Tca/Cca	NON_SYNONYMOUS_CODING	0.188732	0.850303	0.0704263
RRP36	PF3D7_0109700.1	Pf3D7_01_v3.379362	Pf3D7_01_v3	379362	R113	agG/agA	SYNONYMOUS_CODING	0.1573	0.875009	0.0579877
PF3D7_0109850	PF3D7_0109850.1	Pf3D7_01_v3.384985	Pf3D7_01_v3	384985	S361	agC/agT	SYNONYMOUS_CODING	0.232928	0.815817	0.0884072
PF3D7_0109950	PF3D7_0109950.1	Pf3D7_01_v3.387715	Pf3D7_01_v3	387715	H141N	Cac/Aac	NON_SYNONYMOUS_CODING
PF3D7_0109950	PF3D7_0109950.1	Pf3D7_01_v3.387722	Pf3D7_01_v3	387722	S143L	tCa/tTa	NON_SYNONYMOUS_CODING	-0.098172	0.921796	0.0353653
PF3D7_0110000	PF3D7_0110000.1	Pf3D7_01_v3.388383	Pf3D7_01_v3	388383	H4	caC/caT	SYNONYMOUS_CODING	0.0665347	0.946952	0.023672
PF3D7_0110000	PF3D7_0110000.1	Pf3D7_01_v3.388752	Pf3D7_01_v3	388752	D127E	gaC/gaA	NON_SYNONYMOUS_CODING	0.238908	0.811177	0.0908844
PF3D7_0110500	PF3D7_0110500.1	Pf3D7_01_v3.397985	Pf3D7_01_v3	397985	K465	aaG/aaA	SYNONYMOUS_CODING	0.0589695	0.952976	0.0209178
PIP5K	PF3D7_0110600.1	Pf3D7_01_v3.405963	Pf3D7_01_v3	405963	F75	ttC/ttT	SYNONYMOUS_CODING	-0.0314604	0.974902	0.0110389
PIP5K	PF3D7_0110600.1	Pf3D7_01_v3.407719	Pf3D7_01_v3	407719	V661L	Gtg/Ttg	NON_SYNONYMOUS_CODING	0.182746	0.854997	0.0680353
PIP5K	PF3D7_0110600.1	Pf3D7_01_v3.408914	Pf3D7_01_v3	408914	H1059R	cAt/cGt	NON_SYNONYMOUS_CODING
PF3D7_0110700	PF3D7_0110700.1	Pf3D7_01_v3.414870	Pf3D7_01_v3	414870	D77	gaC/gaT	SYNONYMOUS_CODING	0.323892	0.74602	0.127249
PF3D7_0111300	PF3D7_0111300.1	Pf3D7_01_v3.433161	Pf3D7_01_v3	433161	L628	Tta/Cta	SYNONYMOUS_CODING
MRP1	PF3D7_0112200.1	Pf3D7_01_v3.467351	Pf3D7_01_v3	467351	I876V	Ata/Gta	NON_SYNONYMOUS_CODING	0.113384	0.909726	0.0410892
MRP1	PF3D7_0112200.1	Pf3D7_01_v3.468893	Pf3D7_01_v3	468893	F1390I	Ttt/Att	NON_SYNONYMOUS_CODING	0.223877	0.822853	0.0846778
		Pf3D7_01_v3.478417	Pf3D7_01_v3	478417
		Pf3D7_01_v3.478423	Pf3D7_01_v3	478423
		Pf3D7_01_v3.481114	Pf3D7_01_v3	481114				-0.325326	0.744935	0.127882
PF3D7_0112800	PF3D7_0112800.1	Pf3D7_01_v3.482080	Pf3D7_01_v3	482080	R114K	aGa/aAa	NON_SYNONYMOUS_CODING	-0.0460155	0.963298	0.0162394
PF3D7_0112800	PF3D7_0112800.1	Pf3D7_01_v3.482107	Pf3D7_01_v3	482107	I105R	aTa/aGa	NON_SYNONYMOUS_CODING	-0.176371	0.860002	0.0655004
PF3D7_0112900	PF3D7_0112900.1	Pf3D7_01_v3.486920	Pf3D7_01_v3	486920	L101	Cta/Tta	SYNONYMOUS_CODING	0.349985	0.72635	0.138854
PF3D7_0112900	PF3D7_0112900.1	Pf3D7_01_v3.487057	Pf3D7_01_v3	487057	H146	caC/caT	SYNONYMOUS_CODING	0.887696	0.374705	0.426311
PF3D7_0112900	PF3D7_0112900.1	Pf3D7_01_v3.487131	Pf3D7_01_v3	487131	I171T	aTt/aCt	NON_SYNONYMOUS_CODING
SURF1.1	PF3D7_0113100.1	Pf3D7_01_v3.495305	Pf3D7_01_v3	495305	R21K	aGa/aAa	NON_SYNONYMOUS_CODING
SURF1.1	PF3D7_0113100.1	Pf3D7_01_v3.495342	Pf3D7_01_v3	495342	I33M	atA/atG	NON_SYNONYMOUS_CODING	0.463865	0.642744	0.191962
SURF1.1	PF3D7_0113100.1	Pf3D7_01_v3.495385	Pf3D7_01_v3	495385	N48D	Aat/Gat	NON_SYNONYMOUS_CODING	0.598964	0.549197	0.260272
SURF1.1	PF3D7_0113100.1	Pf3D7_01_v3.495388	Pf3D7_01_v3	495388	I49V	Ata/Gta	NON_SYNONYMOUS_CODING	0.598964	0.549197	0.260272
SURF1.1	PF3D7_0113100.1	Pf3D7_01_v3.495458	Pf3D7_01_v3	495458	S72*	tCa/tAa	STOP_GAINED	-0.443698	0.657261	0.182262
SURF1.1	PF3D7_0113100.1	Pf3D7_01_v3.495649	Pf3D7_01_v3	495649	Q136K	Caa/Aaa	NON_SYNONYMOUS_CODING	-0.612928	0.539924	0.267668
SURF1.1	PF3D7_0113100.1	Pf3D7_01_v3.495680	Pf3D7_01_v3	495680	R146Q	cGa/cAa	NON_SYNONYMOUS_CODING	-0.227745	0.819845	0.0862684
SURF1.1	PF3D7_0113100.1	Pf3D7_01_v3.495698	Pf3D7_01_v3	495698	K152T	aAa/aCa	NON_SYNONYMOUS_CODING	-0.227745	0.819845	0.0862684
SURF1.1	PF3D7_0113100.1	Pf3D7_01_v3.495709	Pf3D7_01_v3	495709	E156Q	Gaa/Caa	NON_SYNONYMOUS_CODING	0.295573	0.767556	0.11489
SURF1.1	PF3D7_0113100.1	Pf3D7_01_v3.495719	Pf3D7_01_v3	495719	E159A	gAa/gCa	NON_SYNONYMOUS_CODING	-0.299507	0.764554	0.116592
SURF1.1	PF3D7_0113100.1	Pf3D7_01_v3.495747	Pf3D7_01_v3	495747	K168N	aaA/aaT	NON_SYNONYMOUS_CODING	-0.442838	0.657883	0.181852
SURF1.1	PF3D7_0113100.1	Pf3D7_01_v3.495778	Pf3D7_01_v3	495778	I179L	Ata/Tta	NON_SYNONYMOUS_CODING	0.0679166	0.945852	0.0241768
SURF1.1	PF3D7_0113100.1	Pf3D7_01_v3.495927	Pf3D7_01_v3	495927	E228D	gaA/gaC	NON_SYNONYMOUS_CODING	1.43486	0.151326	0.820087
SURF1.1	PF3D7_0113100.1	Pf3D7_01_v3.495946	Pf3D7_01_v3	495946	P235S	Cca/Tca	NON_SYNONYMOUS_CODING
SURF1.1	PF3D7_0113100.1	Pf3D7_01_v3.495982	Pf3D7_01_v3	495982	E247K	Gaa/Aaa	NON_SYNONYMOUS_CODING	1.54621	0.122054	0.913447
SURF1.1	PF3D7_0113100.1	Pf3D7_01_v3.495994	Pf3D7_01_v3	495994	E251Q	Gaa/Caa	NON_SYNONYMOUS_CODING	1.1097	0.26713	0.573278
SURF1.1	PF3D7_0113100.1	Pf3D7_01_v3.496031	Pf3D7_01_v3	496031	H263R	cAt/cGt	NON_SYNONYMOUS_CODING
SURF1.1	PF3D7_0113100.1	Pf3D7_01_v3.496069	Pf3D7_01_v3	496069	E276Q	Gaa/Caa	NON_SYNONYMOUS_CODING	-0.166845	0.867492	0.0617346
SURF1.1	PF3D7_0113100.1	Pf3D7_01_v3.496074	Pf3D7_01_v3	496074	L277	ttA/ttG	SYNONYMOUS_CODING	0.265326	0.790759	0.101956
SURF1.1	PF3D7_0113100.1	Pf3D7_01_v3.496106	Pf3D7_01_v3	496106	S288F	tCt/tTt	NON_SYNONYMOUS_CODING	-0.172253	0.863238	0.0638692
SURF1.1	PF3D7_0113100.1	Pf3D7_01_v3.496644	Pf3D7_01_v3	496644	V412	gtG/gtA	SYNONYMOUS_CODING	1.10684	0.268361	0.571281
SURF1.1	PF3D7_0113100.1	Pf3D7_01_v3.496721	Pf3D7_01_v3	496721	S438N	aGt/aAt	NON_SYNONYMOUS_CODING
SURF1.1	PF3D7_0113100.1	Pf3D7_01_v3.496805	Pf3D7_01_v3	496805	N466S	aAt/aGt	NON_SYNONYMOUS_CODING	0.684564	0.493619	0.306608
SURF1.1	PF3D7_0113100.1	Pf3D7_01_v3.496829	Pf3D7_01_v3	496829	G474E	gGa/gAa	NON_SYNONYMOUS_CODING	0.094549	0.924673	0.0340118
SURF1.1	PF3D7_0113100.1	Pf3D7_01_v3.496881	Pf3D7_01_v3	496881	T491	acT/acA	SYNONYMOUS_CODING	-0.751049	0.452623	0.344263
SURF1.1	PF3D7_0113100.1	Pf3D7_01_v3.496885	Pf3D7_01_v3	496885	Y493N	Tac/Aac	NON_SYNONYMOUS_CODING	-0.751049	0.452623	0.344263
SURF1.1	PF3D7_0113100.1	Pf3D7_01_v3.496887	Pf3D7_01_v3	496887	Y493	taC/taT	SYNONYMOUS_CODING	-0.96394	0.335076	0.474856
SURF1.1	PF3D7_0113100.1	Pf3D7_01_v3.496958	Pf3D7_01_v3	496958	R517K	aGg/aAg	NON_SYNONYMOUS_CODING	0.833766	0.404413	0.393175
SURF1.1	PF3D7_0113100.1	Pf3D7_01_v3.497076	Pf3D7_01_v3	497076	Y556	taT/taC	SYNONYMOUS_CODING	0.0268796	0.978556	0.00941442
SURF1.1	PF3D7_0113100.1	Pf3D7_01_v3.497281	Pf3D7_01_v3	497281	L625	Cta/Tta	SYNONYMOUS_CODING	0.558211	0.5767	0.23905
SURF1.1	PF3D7_0113100.1	Pf3D7_01_v3.497317	Pf3D7_01_v3	497317	T637S	Act/Tct	NON_SYNONYMOUS_CODING	0.0907319	0.927706	0.0325898
SURF1.1	PF3D7_0113100.1	Pf3D7_01_v3.497462	Pf3D7_01_v3	497462	M685R	aTg/aGg	NON_SYNONYMOUS_CODING	-0.572164	0.567211	0.246256
SURF1.1	PF3D7_0113100.1	Pf3D7_01_v3.497617	Pf3D7_01_v3	497617	E737K	Gaa/Aaa	NON_SYNONYMOUS_CODING	-0.0902593	0.928081	0.032414
SURF1.1	PF3D7_0113100.1	Pf3D7_01_v3.497825	Pf3D7_01_v3	497825	F806Y	tTt/tAt	NON_SYNONYMOUS_CODING	-0.317642	0.750757	0.124501
SURF1.1	PF3D7_0113100.1	Pf3D7_01_v3.497883	Pf3D7_01_v3	497883	L825	ttA/ttG	SYNONYMOUS_CODING	-0.405197	0.685333	0.164098
SURF1.1	PF3D7_0113100.1	Pf3D7_01_v3.498090	Pf3D7_01_v3	498090	S894	tcA/tcC	SYNONYMOUS_CODING	0.458601	0.646521	0.189418
SURF1.1	PF3D7_0113100.1	Pf3D7_01_v3.499361	Pf3D7_01_v3	499361	A1318V	gCa/gTa	NON_SYNONYMOUS_CODING
SURF1.1	PF3D7_0113100.1	Pf3D7_01_v3.499428	Pf3D7_01_v3	499428	N1340	aaC/aaT	SYNONYMOUS_CODING	0.362752	0.71679	0.144608
SURF1.1	PF3D7_0113100.1	Pf3D7_01_v3.499466	Pf3D7_01_v3	499466	K1353I	aAa/aTa	NON_SYNONYMOUS_CODING	-0.361517	0.717713	0.144049
SURF1.1	PF3D7_0113100.1	Pf3D7_01_v3.499500	Pf3D7_01_v3	499500	K1364	aaG/aaA	SYNONYMOUS_CODING	-1.07309	0.283232	0.547857
SURF1.1	PF3D7_0113100.1	Pf3D7_01_v3.499530	Pf3D7_01_v3	499530	N1374	aaC/aaT	SYNONYMOUS_CODING	-0.41763	0.676218	0.169913
SURF1.1	PF3D7_0113100.1	Pf3D7_01_v3.499556	Pf3D7_01_v3	499556	Y1383C	tAc/tGc	NON_SYNONYMOUS_CODING	-0.163733	0.869942	0.0605099
SURF1.1	PF3D7_0113100.1	Pf3D7_01_v3.499557	Pf3D7_01_v3	499557	Y1383	taC/taT	SYNONYMOUS_CODING	-0.163733	0.869942	0.0605099
SURF1.1	PF3D7_0113100.1	Pf3D7_01_v3.499569	Pf3D7_01_v3	499569	E1387	gaG/gaA	SYNONYMOUS_CODING	-0.163733	0.869942	0.0605099
SURF1.1	PF3D7_0113100.1	Pf3D7_01_v3.499623	Pf3D7_01_v3	499623	L1405	ttA/ttG	SYNONYMOUS_CODING	0.731467	0.464494	0.33302
SURF1.1	PF3D7_0113100.1	Pf3D7_01_v3.499681	Pf3D7_01_v3	499681	I1425L	Ata/Tta	NON_SYNONYMOUS_CODING	-2.34325	0.0191167	1.71859
SURF1.1	PF3D7_0113100.1	Pf3D7_01_v3.499684	Pf3D7_01_v3	499684	S1426A	Tca/Gca	NON_SYNONYMOUS_CODING	-2.34325	0.0191167	1.71859
SURF1.1	PF3D7_0113100.1	Pf3D7_01_v3.499710	Pf3D7_01_v3	499710	A1434	gcG/gcA	SYNONYMOUS_CODING
SURF1.1	PF3D7_0113100.1	Pf3D7_01_v3.499969	Pf3D7_01_v3	499969	Q1521E	Caa/Gaa	NON_SYNONYMOUS_CODING	-0.0341211	0.972781	0.0119851
PF3D7_0113200	PF3D7_0113200.1	Pf3D7_01_v3.501008	Pf3D7_01_v3	501008	A577V	gCa/gTa	NON_SYNONYMOUS_CODING	0.699967	0.483948	0.315201
PF3D7_0113200	PF3D7_0113200.1	Pf3D7_01_v3.501129	Pf3D7_01_v3	501129	R537G	Aga/Gga	NON_SYNONYMOUS_CODING	2.29286	0.0218561	1.66043
PF3D7_0113200	PF3D7_0113200.1	Pf3D7_01_v3.501176	Pf3D7_01_v3	501176	A521E	gCa/gAa	NON_SYNONYMOUS_CODING	1.11232	0.265999	0.575119
PF3D7_0113200	PF3D7_0113200.1	Pf3D7_01_v3.501421	Pf3D7_01_v3	501421	G439	ggA/ggG	SYNONYMOUS_CODING	-0.496747	0.619367	0.208052
PF3D7_0113200	PF3D7_0113200.1	Pf3D7_01_v3.501515	Pf3D7_01_v3	501515	K408I	aAa/aTa	NON_SYNONYMOUS_CODING	-0.626941	0.530698	0.275153
PF3D7_0113300	PF3D7_0113300.1	Pf3D7_01_v3.505259	Pf3D7_01_v3	505259	N478K	aaT/aaA	NON_SYNONYMOUS_CODING	1.05024	0.293608	0.532232
PF3D7_0113300	PF3D7_0113300.1	Pf3D7_01_v3.506069	Pf3D7_01_v3	506069	Y208	taT/taC	SYNONYMOUS_CODING	-0.171036	0.864196	0.0633879
PF3D7_0113400	PF3D7_0113400.1	Pf3D7_01_v3.509112	Pf3D7_01_v3	509112	Y146H	Tat/Cat	NON_SYNONYMOUS_CODING	-0.232533	0.816124	0.0882438
HSP40	PF3D7_0113700.1	Pf3D7_01_v3.522573	Pf3D7_01_v3	522573	S401R	agT/agA	NON_SYNONYMOUS_CODING	0.329085	0.742092	0.129543
PF3D7_0113800	PF3D7_0113800.1	Pf3D7_01_v3.527113	Pf3D7_01_v3	527113	Y3N	Tat/Aat	NON_SYNONYMOUS_CODING	0.750673	0.45285	0.344046
PF3D7_0113800	PF3D7_0113800.1	Pf3D7_01_v3.527132	Pf3D7_01_v3	527132	E9G	gAg/gGg	NON_SYNONYMOUS_CODING	0.652254	0.514237	0.288836
PF3D7_0113800	PF3D7_0113800.1	Pf3D7_01_v3.527210	Pf3D7_01_v3	527210	N35S	aAc/aGc	NON_SYNONYMOUS_CODING	0.662486	0.50766	0.294427
PF3D7_0113800	PF3D7_0113800.1	Pf3D7_01_v3.527341	Pf3D7_01_v3	527341	E79K	Gaa/Aaa	NON_SYNONYMOUS_CODING	0.623535	0.532933	0.273327
PF3D7_0113800	PF3D7_0113800.1	Pf3D7_01_v3.527830	Pf3D7_01_v3	527830	L242F	Ctt/Ttt	NON_SYNONYMOUS_CODING	0.361241	0.717919	0.143925
PF3D7_0113800	PF3D7_0113800.1	Pf3D7_01_v3.528041	Pf3D7_01_v3	528041	P312H	cCt/cAt	NON_SYNONYMOUS_CODING	-0.394032	0.693558	0.158917
PF3D7_0113800	PF3D7_0113800.1	Pf3D7_01_v3.528069	Pf3D7_01_v3	528069	K321N	aaA/aaT	NON_SYNONYMOUS_CODING	-0.739803	0.45942	0.33779
PF3D7_0113800	PF3D7_0113800.1	Pf3D7_01_v3.528108	Pf3D7_01_v3	528108	K334	aaG/aaA	SYNONYMOUS_CODING	0.00900917	0.992812	0.00313306
PF3D7_0113800	PF3D7_0113800.1	Pf3D7_01_v3.528238	Pf3D7_01_v3	528238	E378K	Gaa/Aaa	NON_SYNONYMOUS_CODING	-0.956518	0.338811	0.470043
PF3D7_0113800	PF3D7_0113800.1	Pf3D7_01_v3.528354	Pf3D7_01_v3	528354	K416	aaG/aaA	SYNONYMOUS_CODING	-0.960323	0.336893	0.472508
PF3D7_0113800	PF3D7_0113800.1	Pf3D7_01_v3.528425	Pf3D7_01_v3	528425	M440T	aTg/aCg	NON_SYNONYMOUS_CODING	-0.436074	0.662783	0.178629
PF3D7_0113800	PF3D7_0113800.1	Pf3D7_01_v3.528580	Pf3D7_01_v3	528580	N492D	Aat/Gat	NON_SYNONYMOUS_CODING	-1.09002	0.275704	0.559556
PF3D7_0113800	PF3D7_0113800.1	Pf3D7_01_v3.528599	Pf3D7_01_v3	528599	K498M	aAg/aTg	NON_SYNONYMOUS_CODING	-1.15758	0.247034	0.607243
PF3D7_0113800	PF3D7_0113800.1	Pf3D7_01_v3.528747	Pf3D7_01_v3	528747	R547	agA/agG	SYNONYMOUS_CODING	-0.882149	0.377696	0.422857
PF3D7_0113800	PF3D7_0113800.1	Pf3D7_01_v3.528983	Pf3D7_01_v3	528983	N626I	aAt/aTt	NON_SYNONYMOUS_CODING	-0.308671	0.757571	0.120576
PF3D7_0113800	PF3D7_0113800.1	Pf3D7_01_v3.529055	Pf3D7_01_v3	529055	P650H	cCt/cAt	NON_SYNONYMOUS_CODING	-0.0833032	0.93361	0.0298343
PF3D7_0113800	PF3D7_0113800.1	Pf3D7_01_v3.529065	Pf3D7_01_v3	529065	H653	caT/caC	SYNONYMOUS_CODING	-0.774183	0.438823	0.357711
PF3D7_0113800	PF3D7_0113800.1	Pf3D7_01_v3.529194	Pf3D7_01_v3	529194	I696	atA/atC	SYNONYMOUS_CODING	-0.595458	0.551537	0.258425
PF3D7_0113800	PF3D7_0113800.1	Pf3D7_01_v3.529234	Pf3D7_01_v3	529234	K710E	Aaa/Gaa	NON_SYNONYMOUS_CODING	-1.17551	0.239792	0.620166
PF3D7_0113800	PF3D7_0113800.1	Pf3D7_01_v3.529279	Pf3D7_01_v3	529279	Q725E	Cag/Gag	NON_SYNONYMOUS_CODING	0.0784549	0.937466	0.0280444
PF3D7_0113800	PF3D7_0113800.1	Pf3D7_01_v3.529446	Pf3D7_01_v3	529446	E780	gaA/gaG	SYNONYMOUS_CODING	0.476709	0.633569	0.198206
PF3D7_0113800	PF3D7_0113800.1	Pf3D7_01_v3.529448	Pf3D7_01_v3	529448	R781K	aGg/aAg	NON_SYNONYMOUS_CODING	-1.71304	0.0867053	1.06195
PF3D7_0113800	PF3D7_0113800.1	Pf3D7_01_v3.529521	Pf3D7_01_v3	529521	E805	gaA/gaG	SYNONYMOUS_CODING	0.645882	0.518356	0.285372
PF3D7_0113800	PF3D7_0113800.1	Pf3D7_01_v3.529666	Pf3D7_01_v3	529666	K854Q	Aaa/Caa	NON_SYNONYMOUS_CODING	-1.13778	0.255213	0.593097
PF3D7_0113800	PF3D7_0113800.1	Pf3D7_01_v3.529690	Pf3D7_01_v3	529690	Y862H	Tat/Cat	NON_SYNONYMOUS_CODING
PF3D7_0113800	PF3D7_0113800.1	Pf3D7_01_v3.529726	Pf3D7_01_v3	529726	A874T	Gca/Aca	NON_SYNONYMOUS_CODING	-2.80593	0.00501711	2.29955
PF3D7_0113800	PF3D7_0113800.1	Pf3D7_01_v3.529754	Pf3D7_01_v3	529754	K883R	aAg/aGg	NON_SYNONYMOUS_CODING	-0.414428	0.678561	0.168411
PF3D7_0113800	PF3D7_0113800.1	Pf3D7_01_v3.529792	Pf3D7_01_v3	529792	N896H	Aac/Cac	NON_SYNONYMOUS_CODING	-0.611859	0.540631	0.267099
PF3D7_0113800	PF3D7_0113800.1	Pf3D7_01_v3.529794	Pf3D7_01_v3	529794	N896K	aaC/aaA	NON_SYNONYMOUS_CODING	-0.611859	0.540631	0.267099
PF3D7_0113800	PF3D7_0113800.1	Pf3D7_01_v3.529875	Pf3D7_01_v3	529875	E923D	gaA/gaT	NON_SYNONYMOUS_CODING	-1.69945	0.089235	1.04946
PF3D7_0113800	PF3D7_0113800.1	Pf3D7_01_v3.529897	Pf3D7_01_v3	529897	L931	Tta/Cta	SYNONYMOUS_CODING	-0.116007	0.907647	0.0420831
PF3D7_0113800	PF3D7_0113800.1	Pf3D7_01_v3.530002	Pf3D7_01_v3	530002	G966S	Ggt/Agt	NON_SYNONYMOUS_CODING	1.84136	0.0655682	1.18331
PF3D7_0113800	PF3D7_0113800.1	Pf3D7_01_v3.530042	Pf3D7_01_v3	530042	P979H	cCt/cAt	NON_SYNONYMOUS_CODING	2.30386	0.0212305	1.67304
PF3D7_0113800	PF3D7_0113800.1	Pf3D7_01_v3.530274	Pf3D7_01_v3	530274	Y1020C	tAt/tGt	NON_SYNONYMOUS_CODING	-0.431827	0.665867	0.176612
PF3D7_0113800	PF3D7_0113800.1	Pf3D7_01_v3.530275	Pf3D7_01_v3	530275	Y1020	taT/taC	SYNONYMOUS_CODING	3.50093	0.000463639	3.33382
PF3D7_0113800	PF3D7_0113800.1	Pf3D7_01_v3.530291	Pf3D7_01_v3	530291	D1026N	Gac/Aac	NON_SYNONYMOUS_CODING	3.04525	0.0023249	2.6336
PF3D7_0113800	PF3D7_0113800.1	Pf3D7_01_v3.530292	Pf3D7_01_v3	530292	D1026G	gAc/gGc	NON_SYNONYMOUS_CODING	3.0007	0.00269363	2.56966
PF3D7_0113800	PF3D7_0113800.1	Pf3D7_01_v3.530298	Pf3D7_01_v3	530298	T1028K	aCa/aAa	NON_SYNONYMOUS_CODING	0.816902	0.413984	0.383016
PF3D7_0113800	PF3D7_0113800.1	Pf3D7_01_v3.530302	Pf3D7_01_v3	530302	S1029	tcA/tcT	SYNONYMOUS_CODING	-0.56935	0.569119	0.244797
PF3D7_0113800	PF3D7_0113800.1	Pf3D7_01_v3.530318	Pf3D7_01_v3	530318	K1035Q	Aaa/Caa	NON_SYNONYMOUS_CODING	-0.49228	0.622521	0.205846
PF3D7_0113800	PF3D7_0113800.1	Pf3D7_01_v3.530333	Pf3D7_01_v3	530333	D1040N	Gat/Aat	NON_SYNONYMOUS_CODING	-0.695546	0.486713	0.312727
PF3D7_0113800	PF3D7_0113800.1	Pf3D7_01_v3.530336	Pf3D7_01_v3	530336	L1041	Tta/Cta	SYNONYMOUS_CODING	-2.08568	0.0370075	1.43171
PF3D7_0113800	PF3D7_0113800.1	Pf3D7_01_v3.530363	Pf3D7_01_v3	530363	S1050G	Agt/Ggt	NON_SYNONYMOUS_CODING	0.486948	0.626295	0.203221
PF3D7_0113800	PF3D7_0113800.1	Pf3D7_01_v3.530378	Pf3D7_01_v3	530378	E1055K	Gaa/Aaa	NON_SYNONYMOUS_CODING	-1.14837	0.250817	0.600643
PF3D7_0113800	PF3D7_0113800.1	Pf3D7_01_v3.530379	Pf3D7_01_v3	530379	E1055A	gAa/gCa	NON_SYNONYMOUS_CODING	-1.08231	0.279113	0.55422
PF3D7_0113800	PF3D7_0113800.1	Pf3D7_01_v3.530405	Pf3D7_01_v3	530405	R1064	Cga/Aga	SYNONYMOUS_CODING	-4.51779	6.24878e-06	5.2042
PF3D7_0113800	PF3D7_0113800.1	Pf3D7_01_v3.530429	Pf3D7_01_v3	530429	V1072I	Gtt/Att	NON_SYNONYMOUS_CODING	0.280943	0.778754	0.1086
PF3D7_0113800	PF3D7_0113800.1	Pf3D7_01_v3.530440	Pf3D7_01_v3	530440	N1075	aaT/aaC	SYNONYMOUS_CODING	0.629902	0.528759	0.276742
PF3D7_0113800	PF3D7_0113800.1	Pf3D7_01_v3.530441	Pf3D7_01_v3	530441	M1076L	Atg/Ctg	NON_SYNONYMOUS_CODING	-0.263143	0.79244	0.101033
PF3D7_0113800	PF3D7_0113800.1	Pf3D7_01_v3.530455	Pf3D7_01_v3	530455	D1080	gaT/gaC	SYNONYMOUS_CODING	0.195189	0.845245	0.0730173
PF3D7_0113800	PF3D7_0113800.1	Pf3D7_01_v3.530458	Pf3D7_01_v3	530458	T1081	acA/acG	SYNONYMOUS_CODING	1.28799	0.197749	0.703886
PF3D7_0113800	PF3D7_0113800.1	Pf3D7_01_v3.530459	Pf3D7_01_v3	530459	S1082A	Tcc/Gcc	NON_SYNONYMOUS_CODING	3.96145	7.44975e-05	4.12786
PF3D7_0113800	PF3D7_0113800.1	Pf3D7_01_v3.530463	Pf3D7_01_v3	530463	S1083N	aGt/aAt	NON_SYNONYMOUS_CODING	-0.486929	0.626309	0.203211
PF3D7_0113800	PF3D7_0113800.1	Pf3D7_01_v3.530484	Pf3D7_01_v3	530484	A1090V	gCt/gTt	NON_SYNONYMOUS_CODING	-4.9765	6.47453e-07	6.18879
PF3D7_0113800	PF3D7_0113800.1	Pf3D7_01_v3.530497	Pf3D7_01_v3	530497	K1094	aaG/aaA	SYNONYMOUS_CODING	0.209589	0.833988	0.07884
PF3D7_0113800	PF3D7_0113800.1	Pf3D7_01_v3.530499	Pf3D7_01_v3	530499	K1095I	aAa/aTa	NON_SYNONYMOUS_CODING	-1.17315	0.240735	0.618461
PF3D7_0113800	PF3D7_0113800.1	Pf3D7_01_v3.530519	Pf3D7_01_v3	530519	D1102N	Gac/Aac	NON_SYNONYMOUS_CODING
PF3D7_0113800	PF3D7_0113800.1	Pf3D7_01_v3.530521	Pf3D7_01_v3	530521	D1102E	gaC/gaG	NON_SYNONYMOUS_CODING	0.0422577	0.966293	0.0148911
PF3D7_0113800	PF3D7_0113800.1	Pf3D7_01_v3.530524	Pf3D7_01_v3	530524	K1103	aaA/aaG	SYNONYMOUS_CODING	-0.884717	0.376309	0.424455
PF3D7_0113800	PF3D7_0113800.1	Pf3D7_01_v3.530605	Pf3D7_01_v3	530605	L1130	ctG/ctA	SYNONYMOUS_CODING	0.147474	0.882758	0.0541585
PF3D7_0113800	PF3D7_0113800.1	Pf3D7_01_v3.530612	Pf3D7_01_v3	530612	N1133D	Aac/Gac	NON_SYNONYMOUS_CODING	-0.821073	0.411605	0.385519
PF3D7_0113800	PF3D7_0113800.1	Pf3D7_01_v3.530635	Pf3D7_01_v3	530635	A1140	gcG/gcA	SYNONYMOUS_CODING	-0.872549	0.382909	0.416905
PF3D7_0113800	PF3D7_0113800.1	Pf3D7_01_v3.530639	Pf3D7_01_v3	530639	E1142*	Gaa/Taa	STOP_GAINED	-0.872549	0.382909	0.416905
PF3D7_0113800	PF3D7_0113800.1	Pf3D7_01_v3.530643	Pf3D7_01_v3	530643	K1143I	aAa/aTa	NON_SYNONYMOUS_CODING	-1.79388	0.0728328	1.13767
PF3D7_0113800	PF3D7_0113800.1	Pf3D7_01_v3.530644	Pf3D7_01_v3	530644	K1143N	aaA/aaT	NON_SYNONYMOUS_CODING	-0.0109374	0.991273	0.00380656
PF3D7_0113800	PF3D7_0113800.1	Pf3D7_01_v3.530648	Pf3D7_01_v3	530648	K1145Q	Aaa/Caa	NON_SYNONYMOUS_CODING	-0.906671	0.364581	0.438206
PF3D7_0113800	PF3D7_0113800.1	Pf3D7_01_v3.530656	Pf3D7_01_v3	530656	V1147	gtA/gtG	SYNONYMOUS_CODING	1.23518	0.216762	0.664017
PF3D7_0113800	PF3D7_0113800.1	Pf3D7_01_v3.530660	Pf3D7_01_v3	530660	H1149Y	Cat/Tat	NON_SYNONYMOUS_CODING	-0.326869	0.743767	0.128563
PF3D7_0113800	PF3D7_0113800.1	Pf3D7_01_v3.530663	Pf3D7_01_v3	530663	L1150I	Tta/Ata	NON_SYNONYMOUS_CODING	-3.1069	0.00189061	2.7234
PF3D7_0113800	PF3D7_0113800.1	Pf3D7_01_v3.530673	Pf3D7_01_v3	530673	E1153G	gAa/gGa	NON_SYNONYMOUS_CODING	-1.11126	0.266455	0.574376
PF3D7_0113800	PF3D7_0113800.1	Pf3D7_01_v3.530676	Pf3D7_01_v3	530676	K1154R	aAa/aGa	NON_SYNONYMOUS_CODING	-2.89225	0.00382498	2.41737
PF3D7_0113800	PF3D7_0113800.1	Pf3D7_01_v3.530692	Pf3D7_01_v3	530692	M1159I	atG/atT	NON_SYNONYMOUS_CODING	-0.318415	0.75017	0.12484
PF3D7_0113800	PF3D7_0113800.1	Pf3D7_01_v3.530695	Pf3D7_01_v3	530695	T1160	acA/acG	SYNONYMOUS_CODING	-0.947088	0.343594	0.463955
PF3D7_0113800	PF3D7_0113800.1	Pf3D7_01_v3.530723	Pf3D7_01_v3	530723	K1170*	Aag/Tag	STOP_GAINED	-0.0900772	0.928226	0.0323463
PF3D7_0113800	PF3D7_0113800.1	Pf3D7_01_v3.530725	Pf3D7_01_v3	530725	K1170N	aaG/aaT	NON_SYNONYMOUS_CODING	1.72315	0.0848614	1.07129
PF3D7_0113800	PF3D7_0113800.1	Pf3D7_01_v3.530728	Pf3D7_01_v3	530728	V1171	gtA/gtG	SYNONYMOUS_CODING	0.535678	0.592181	0.227546
PF3D7_0113800	PF3D7_0113800.1	Pf3D7_01_v3.530744	Pf3D7_01_v3	530744	L1177	Tta/Cta	SYNONYMOUS_CODING
PF3D7_0113800	PF3D7_0113800.1	Pf3D7_01_v3.530756	Pf3D7_01_v3	530756	Q1181K	Caa/Aaa	NON_SYNONYMOUS_CODING	-0.629801	0.528825	0.276688
PF3D7_0113800	PF3D7_0113800.1	Pf3D7_01_v3.530801	Pf3D7_01_v3	530801	I1196F	Att/Ttt	NON_SYNONYMOUS_CODING	-0.509098	0.610683	0.214184
PF3D7_0113800	PF3D7_0113800.1	Pf3D7_01_v3.530809	Pf3D7_01_v3	530809	D1198E	gaT/gaA	NON_SYNONYMOUS_CODING	-0.111243	0.911423	0.0402799
PF3D7_0113800	PF3D7_0113800.1	Pf3D7_01_v3.530839	Pf3D7_01_v3	530839	R1208	agA/agG	SYNONYMOUS_CODING	-0.0578454	0.953872	0.02051
PF3D7_0113800	PF3D7_0113800.1	Pf3D7_01_v3.531086	Pf3D7_01_v3	531086	A1291S	Gct/Tct	NON_SYNONYMOUS_CODING	-0.710126	0.477626	0.320912
PF3D7_0113800	PF3D7_0113800.1	Pf3D7_01_v3.531416	Pf3D7_01_v3	531416	D1401N	Gac/Aac	NON_SYNONYMOUS_CODING	-1.48969	0.136307	0.865482
PF3D7_0113800	PF3D7_0113800.1	Pf3D7_01_v3.531735	Pf3D7_01_v3	531735	I1454	atT/atA	SYNONYMOUS_CODING	0.317861	0.75059	0.124597
PF3D7_0113800	PF3D7_0113800.1	Pf3D7_01_v3.531752	Pf3D7_01_v3	531752	S1460N	aGc/aAc	NON_SYNONYMOUS_CODING	2.04024	0.0413267	1.38377
PF3D7_0113800	PF3D7_0113800.1	Pf3D7_01_v3.531892	Pf3D7_01_v3	531892	V1507L	Gta/Tta	NON_SYNONYMOUS_CODING
PF3D7_0113800	PF3D7_0113800.1	Pf3D7_01_v3.531894	Pf3D7_01_v3	531894	V1507	gtA/gtG	SYNONYMOUS_CODING	-2.35432	0.0185566	1.7315
PF3D7_0113800	PF3D7_0113800.1	Pf3D7_01_v3.531935	Pf3D7_01_v3	531935	S1521L	tCa/tTa	NON_SYNONYMOUS_CODING	-0.441542	0.658821	0.181233
PF3D7_0113800	PF3D7_0113800.1	Pf3D7_01_v3.531949	Pf3D7_01_v3	531949	E1526K	Gaa/Aaa	NON_SYNONYMOUS_CODING	0.287116	0.774024	0.111246
PF3D7_0113800	PF3D7_0113800.1	Pf3D7_01_v3.531963	Pf3D7_01_v3	531963	M1530I	atG/atA	NON_SYNONYMOUS_CODING	0.393834	0.693704	0.158826
PF3D7_0113800	PF3D7_0113800.1	Pf3D7_01_v3.532054	Pf3D7_01_v3	532054	S1561A	Tca/Gca	NON_SYNONYMOUS_CODING	0.740635	0.458915	0.338268
PF3D7_0113800	PF3D7_0113800.1	Pf3D7_01_v3.532122	Pf3D7_01_v3	532122	K1583	aaG/aaA	SYNONYMOUS_CODING	-2.06323	0.0390904	1.40793
PF3D7_0113800	PF3D7_0113800.1	Pf3D7_01_v3.532153	Pf3D7_01_v3	532153	N1594Y	Aat/Tat	NON_SYNONYMOUS_CODING	-2.07905	0.0376123	1.42467
PF3D7_0113800	PF3D7_0113800.1	Pf3D7_01_v3.532209	Pf3D7_01_v3	532209	D1612E	gaT/gaG	NON_SYNONYMOUS_CODING	0.312036	0.755013	0.122045
PF3D7_0113800	PF3D7_0113800.1	Pf3D7_01_v3.532260	Pf3D7_01_v3	532260	Y1629	taC/taT	SYNONYMOUS_CODING	-0.167334	0.867107	0.0619273
PF3D7_0113800	PF3D7_0113800.1	Pf3D7_01_v3.532318	Pf3D7_01_v3	532318	L1649I	Tta/Ata	NON_SYNONYMOUS_CODING	0.430728	0.666666	0.176091
PF3D7_0113800	PF3D7_0113800.1	Pf3D7_01_v3.532357	Pf3D7_01_v3	532357	D1662Y	Gat/Tat	NON_SYNONYMOUS_CODING	-1.48064	0.138703	0.857915
PF3D7_0113800	PF3D7_0113800.1	Pf3D7_01_v3.532447	Pf3D7_01_v3	532447	K1692E	Aaa/Gaa	NON_SYNONYMOUS_CODING	0.478121	0.632564	0.198895
PF3D7_0113800	PF3D7_0113800.1	Pf3D7_01_v3.532521	Pf3D7_01_v3	532521	E1716	gaG/gaA	SYNONYMOUS_CODING	-1.53398	0.125034	0.902973
PF3D7_0113800	PF3D7_0113800.1	Pf3D7_01_v3.532530	Pf3D7_01_v3	532530	T1719	acG/acA	SYNONYMOUS_CODING	-1.78858	0.0736825	1.13264
PF3D7_0113800	PF3D7_0113800.1	Pf3D7_01_v3.532656	Pf3D7_01_v3	532656	L1761	ttG/ttA	SYNONYMOUS_CODING	1.49726	0.134325	0.871843
PF3D7_0113800	PF3D7_0113800.1	Pf3D7_01_v3.532753	Pf3D7_01_v3	532753	N1794D	Aat/Gat	NON_SYNONYMOUS_CODING	0.159482	0.873289	0.058842
PF3D7_0113800	PF3D7_0113800.1	Pf3D7_01_v3.532759	Pf3D7_01_v3	532759	H1796N	Cat/Aat	NON_SYNONYMOUS_CODING	2.89718	0.00376531	2.4242
PF3D7_0113800	PF3D7_0113800.1	Pf3D7_01_v3.532767	Pf3D7_01_v3	532767	N1798K	aaT/aaA	NON_SYNONYMOUS_CODING	2.89718	0.00376531	2.4242
PF3D7_0113800	PF3D7_0113800.1	Pf3D7_01_v3.532799	Pf3D7_01_v3	532799	G1809E	gGa/gAa	NON_SYNONYMOUS_CODING	1.15247	0.249127	0.603579
PF3D7_0113800	PF3D7_0113800.1	Pf3D7_01_v3.532892	Pf3D7_01_v3	532892	G1840D	gGt/gAt	NON_SYNONYMOUS_CODING	-1.91347	0.0556882	1.25424
PF3D7_0113800	PF3D7_0113800.1	Pf3D7_01_v3.532896	Pf3D7_01_v3	532896	N1841	aaC/aaT	SYNONYMOUS_CODING	-1.3243	0.185405	0.731879
PF3D7_0113800	PF3D7_0113800.1	Pf3D7_01_v3.532921	Pf3D7_01_v3	532921	G1850S	Ggt/Agt	NON_SYNONYMOUS_CODING	-1.98002	0.0477014	1.32147
PF3D7_0113800	PF3D7_0113800.1	Pf3D7_01_v3.532976	Pf3D7_01_v3	532976	Y1868C	tAt/tGt	NON_SYNONYMOUS_CODING	-1.871	0.0613447	1.21222
PF3D7_0113800	PF3D7_0113800.1	Pf3D7_01_v3.532989	Pf3D7_01_v3	532989	K1872	aaG/aaA	SYNONYMOUS_CODING
PF3D7_0113800	PF3D7_0113800.1	Pf3D7_01_v3.533044	Pf3D7_01_v3	533044	R1891G	Cga/Gga	NON_SYNONYMOUS_CODING	-1.06543	0.286683	0.542598
PF3D7_0113800	PF3D7_0113800.1	Pf3D7_01_v3.533089	Pf3D7_01_v3	533089	K1906E	Aaa/Gaa	NON_SYNONYMOUS_CODING	-2.06972	0.0384788	1.41478
PF3D7_0113800	PF3D7_0113800.1	Pf3D7_01_v3.533141	Pf3D7_01_v3	533141	E1923A	gAa/gCa	NON_SYNONYMOUS_CODING	2.17074	0.0299508	1.52359
PF3D7_0113800	PF3D7_0113800.1	Pf3D7_01_v3.533956	Pf3D7_01_v3	533956	K2195E	Aaa/Gaa	NON_SYNONYMOUS_CODING	0.396469	0.691759	0.160045
PF3D7_0113800	PF3D7_0113800.1	Pf3D7_01_v3.533997	Pf3D7_01_v3	533997	Y2208	taT/taC	SYNONYMOUS_CODING	-1.02102	0.307244	0.512517
PF3D7_0113800	PF3D7_0113800.1	Pf3D7_01_v3.534053	Pf3D7_01_v3	534053	E2227G	gAa/gGa	NON_SYNONYMOUS_CODING	-1.53221	0.12547	0.901461
PF3D7_0113800	PF3D7_0113800.1	Pf3D7_01_v3.534077	Pf3D7_01_v3	534077	A2235V	gCt/gTt	NON_SYNONYMOUS_CODING	0.236291	0.813207	0.0897989
PF3D7_0113800	PF3D7_0113800.1	Pf3D7_01_v3.534181	Pf3D7_01_v3	534181	I2270L	Att/Ctt	NON_SYNONYMOUS_CODING	-1.29248	0.196191	0.707321
PF3D7_0113800	PF3D7_0113800.1	Pf3D7_01_v3.534237	Pf3D7_01_v3	534237	N2288	aaC/aaT	SYNONYMOUS_CODING	-2.25672	0.0240257	1.61932
PF3D7_0113800	PF3D7_0113800.1	Pf3D7_01_v3.534245	Pf3D7_01_v3	534245	P2291L	cCt/cTt	NON_SYNONYMOUS_CODING	-0.127674	0.898407	0.0465269
PF3D7_0113800	PF3D7_0113800.1	Pf3D7_01_v3.534312	Pf3D7_01_v3	534312	E2313	gaA/gaG	SYNONYMOUS_CODING	-1.28489	0.198829	0.70152
PF3D7_0113800	PF3D7_0113800.1	Pf3D7_01_v3.534360	Pf3D7_01_v3	534360	P2329	ccG/ccT	SYNONYMOUS_CODING	0.195219	0.845221	0.0730296
PF3D7_0113800	PF3D7_0113800.1	Pf3D7_01_v3.534444	Pf3D7_01_v3	534444	F2357	ttT/ttC	SYNONYMOUS_CODING	-0.0513987	0.959008	0.0181778
PF3D7_0113800	PF3D7_0113800.1	Pf3D7_01_v3.534756	Pf3D7_01_v3	534756	F2370L	Ttt/Ctt	NON_SYNONYMOUS_CODING	-0.901695	0.367219	0.435075
PF3D7_0113800	PF3D7_0113800.1	Pf3D7_01_v3.534777	Pf3D7_01_v3	534777	P2377T	Cca/Aca	NON_SYNONYMOUS_CODING	-0.297418	0.766148	0.115688
PF3D7_0113800	PF3D7_0113800.1	Pf3D7_01_v3.534856	Pf3D7_01_v3	534856	K2403T	aAa/aCa	NON_SYNONYMOUS_CODING	0.854185	0.393003	0.405605
PF3D7_0113800	PF3D7_0113800.1	Pf3D7_01_v3.534946	Pf3D7_01_v3	534946	T2433I	aCt/aTt	NON_SYNONYMOUS_CODING	0.322885	0.746783	0.126806
PF3D7_0113800	PF3D7_0113800.1	Pf3D7_01_v3.535003	Pf3D7_01_v3	535003	N2452S	aAt/aGt	NON_SYNONYMOUS_CODING	-1.38817	0.165084	0.782295
PF3D7_0113800	PF3D7_0113800.1	Pf3D7_01_v3.535006	Pf3D7_01_v3	535006	D2453V	gAt/gTt	NON_SYNONYMOUS_CODING	-1.38817	0.165084	0.782295
PF3D7_0113800	PF3D7_0113800.1	Pf3D7_01_v3.535030	Pf3D7_01_v3	535030	Y2461F	tAt/tTt	NON_SYNONYMOUS_CODING	-1.61595	0.106106	0.974261
PF3D7_0113800	PF3D7_0113800.1	Pf3D7_01_v3.535211	Pf3D7_01_v3	535211	F2521	ttC/ttT	SYNONYMOUS_CODING	1.0583	0.289917	0.537726
PF3D7_0113800	PF3D7_0113800.1	Pf3D7_01_v3.535584	Pf3D7_01_v3	535584	V2646I	Gtt/Att	NON_SYNONYMOUS_CODING	-1.15034	0.250002	0.602056
PF3D7_0113800	PF3D7_0113800.1	Pf3D7_01_v3.535598	Pf3D7_01_v3	535598	N2650K	aaT/aaG	NON_SYNONYMOUS_CODING	-0.638788	0.522961	0.281531
PF3D7_0113800	PF3D7_0113800.1	Pf3D7_01_v3.535884	Pf3D7_01_v3	535884	F2746L	Ttt/Ctt	NON_SYNONYMOUS_CODING	0.0241112	0.980764	0.00843554
PF3D7_0113800	PF3D7_0113800.1	Pf3D7_01_v3.536003	Pf3D7_01_v3	536003	F2785	ttT/ttC	SYNONYMOUS_CODING	0.757672	0.448647	0.348095
PF3D7_0113800	PF3D7_0113800.1	Pf3D7_01_v3.536091	Pf3D7_01_v3	536091	T2815A	Acc/Gcc	NON_SYNONYMOUS_CODING	-0.258036	0.796379	0.0988801
PF3D7_0113800	PF3D7_0113800.1	Pf3D7_01_v3.536105	Pf3D7_01_v3	536105	G2819	ggC/ggT	SYNONYMOUS_CODING	-0.246557	0.805251	0.0940685
PF3D7_0113800	PF3D7_0113800.1	Pf3D7_01_v3.536106	Pf3D7_01_v3	536106	V2820I	Gtt/Att	NON_SYNONYMOUS_CODING	0.0283199	0.977407	0.00992455
PF3D7_0113800	PF3D7_0113800.1	Pf3D7_01_v3.536113	Pf3D7_01_v3	536113	G2822E	gGa/gAa	NON_SYNONYMOUS_CODING	0.629784	0.528836	0.276679
PF3D7_0113800	PF3D7_0113800.1	Pf3D7_01_v3.536150	Pf3D7_01_v3	536150	Q2834	caA/caG	SYNONYMOUS_CODING	-0.34885	0.727202	0.138345
PF3D7_0113800	PF3D7_0113800.1	Pf3D7_01_v3.536302	Pf3D7_01_v3	536302	K2885T	aAg/aCg	NON_SYNONYMOUS_CODING	-0.214454	0.830193	0.0808209
PF3D7_0113800	PF3D7_0113800.1	Pf3D7_01_v3.536312	Pf3D7_01_v3	536312	G2888	ggA/ggG	SYNONYMOUS_CODING	0.158235	0.874271	0.0583537
PF3D7_0113800	PF3D7_0113800.1	Pf3D7_01_v3.536315	Pf3D7_01_v3	536315	N2889	aaT/aaC	SYNONYMOUS_CODING	0.158235	0.874271	0.0583537
PF3D7_0113800	PF3D7_0113800.1	Pf3D7_01_v3.536327	Pf3D7_01_v3	536327	N2893K	aaT/aaA	NON_SYNONYMOUS_CODING	-0.244555	0.806801	0.0932337
CBP1	PF3D7_0113900.1	Pf3D7_01_v3.537147	Pf3D7_01_v3	537147	S232A	Tca/Gca	NON_SYNONYMOUS_CODING	0.461355	0.644544	0.190748
CBP1	PF3D7_0113900.1	Pf3D7_01_v3.537226	Pf3D7_01_v3	537226	S205	tcT/tcA	SYNONYMOUS_CODING
CBP1	PF3D7_0113900.1	Pf3D7_01_v3.537267	Pf3D7_01_v3	537267	I192L	Ata/Tta	NON_SYNONYMOUS_CODING	0.340333	0.733606	0.134537
CBP1	PF3D7_0113900.1	Pf3D7_01_v3.537427	Pf3D7_01_v3	537427	V138	gtT/gtC	SYNONYMOUS_CODING	0.398733	0.69009	0.161094
EPF1	PF3D7_0114000.1	Pf3D7_01_v3.546195	Pf3D7_01_v3	546195	E1202K	Gaa/Aaa	NON_SYNONYMOUS_CODING
PF3D7_0114500	PF3D7_0114500.1	Pf3D7_01_v3.558230	Pf3D7_01_v3	558230	L102I	Tta/Ata	NON_SYNONYMOUS_CODING	0.545212	0.585608	0.232393
PF3D7_0114500	PF3D7_0114500.1	Pf3D7_01_v3.558242	Pf3D7_01_v3	558242	S98T	Tct/Act	NON_SYNONYMOUS_CODING	0.432527	0.665358	0.176944
PF3D7_0114500	PF3D7_0114500.1	Pf3D7_01_v3.558243	Pf3D7_01_v3	558243	V97	gtA/gtT	SYNONYMOUS_CODING	-0.139565	0.889004	0.0510965
PF3D7_0114500	PF3D7_0114500.1	Pf3D7_01_v3.558245	Pf3D7_01_v3	558245	V97L	Gta/Tta	NON_SYNONYMOUS_CODING	0.324057	0.745895	0.127322
PF3D7_0114500	PF3D7_0114500.1	Pf3D7_01_v3.558256	Pf3D7_01_v3	558256	I93T	aTt/aCt	NON_SYNONYMOUS_CODING	0.57917	0.562475	0.249897
PF3D7_0114500	PF3D7_0114500.1	Pf3D7_01_v3.558278	Pf3D7_01_v3	558278	S86P	Tct/Cct	NON_SYNONYMOUS_CODING	0.553236	0.580102	0.236496
PF3D7_0114500	PF3D7_0114500.1	Pf3D7_01_v3.558311	Pf3D7_01_v3	558311	R75G	Aga/Gga	NON_SYNONYMOUS_CODING
PF3D7_0114500	PF3D7_0114500.1	Pf3D7_01_v3.558337	Pf3D7_01_v3	558337	M66T	aTg/aCg	NON_SYNONYMOUS_CODING	0.351311	0.725355	0.139449
RIF	PF3D7_0114700.1	Pf3D7_01_v3.563710	Pf3D7_01_v3	563710	K322R	aAa/aGa	NON_SYNONYMOUS_CODING
RIF	PF3D7_0114700.1	Pf3D7_01_v3.563971	Pf3D7_01_v3	563971	S235N	aGt/aAt	NON_SYNONYMOUS_CODING	1.71611	0.0861422	1.06478
RIF	PF3D7_0114700.1	Pf3D7_01_v3.563974	Pf3D7_01_v3	563974	R234K	aGa/aAa	NON_SYNONYMOUS_CODING
RIF	PF3D7_0114700.1	Pf3D7_01_v3.563975	Pf3D7_01_v3	563975	R234G	Aga/Gga	NON_SYNONYMOUS_CODING	-0.215512	0.829368	0.0812528
RIF	PF3D7_0114700.1	Pf3D7_01_v3.563993	Pf3D7_01_v3	563993	S228A	Tcg/Gcg	NON_SYNONYMOUS_CODING	-0.207526	0.835599	0.0780021
RIF	PF3D7_0114700.1	Pf3D7_01_v3.564033	Pf3D7_01_v3	564033	Y214*	taT/taG	STOP_GAINED	0.409051	0.682503	0.165896
PF3D7_0114800	PF3D7_0114800.1	Pf3D7_01_v3.569531	Pf3D7_01_v3	569531	P196L	cCt/cTt	NON_SYNONYMOUS_CODING	-0.0974143	0.922397	0.035082
PF3D7_0114800	PF3D7_0114800.1	Pf3D7_01_v3.569551	Pf3D7_01_v3	569551	F189	ttT/ttC	SYNONYMOUS_CODING	-0.0974143	0.922397	0.035082
PF3D7_0114800	PF3D7_0114800.1	Pf3D7_01_v3.569564	Pf3D7_01_v3	569564	Y185C	tAt/tGt	NON_SYNONYMOUS_CODING	-0.097409	0.922402	0.0350799
PF3D7_0114800	PF3D7_0114800.1	Pf3D7_01_v3.569595	Pf3D7_01_v3	569595	S175G	Agt/Ggt	NON_SYNONYMOUS_CODING	1.54594	0.122118	0.91322
LSAP2	PF3D7_0202100.1	Pf3D7_02_v3.109604	Pf3D7_02_v3	109604	K290R	aAg/aGg	NON_SYNONYMOUS_CODING	-0.744603	0.456512	0.340548
LSAP2	PF3D7_0202100.1	Pf3D7_02_v3.109634	Pf3D7_02_v3	109634	T280R	aCa/aGa	NON_SYNONYMOUS_CODING	-0.627833	0.530113	0.275631
LSAP2	PF3D7_0202100.1	Pf3D7_02_v3.109659	Pf3D7_02_v3	109659	N272D	Aat/Gat	NON_SYNONYMOUS_CODING	1.21524	0.224275	0.64922
LSAP2	PF3D7_0202100.1	Pf3D7_02_v3.109729	Pf3D7_02_v3	109729	D248E	gaT/gaG	NON_SYNONYMOUS_CODING	-0.0270753	0.9784	0.00948371
LSAP2	PF3D7_0202100.1	Pf3D7_02_v3.109742	Pf3D7_02_v3	109742	I244R	aTa/aGa	NON_SYNONYMOUS_CODING	-0.461158	0.644686	0.190652
LSAP2	PF3D7_0202100.1	Pf3D7_02_v3.109977	Pf3D7_02_v3	109977	V166L	Gtt/Ctt	NON_SYNONYMOUS_CODING	-0.431976	0.665759	0.176683
PF3D7_0202400	PF3D7_0202400.1	Pf3D7_02_v3.120683	Pf3D7_02_v3	120683	A54T	Gca/Aca	NON_SYNONYMOUS_CODING	-0.0470857	0.962445	0.0166241
PF3D7_0202400	PF3D7_0202400.1	Pf3D7_02_v3.121133	Pf3D7_02_v3	121133	D204N	Gat/Aat	NON_SYNONYMOUS_CODING	-0.0594672	0.95258	0.0210985
PF3D7_0202400	PF3D7_0202400.1	Pf3D7_02_v3.121145	Pf3D7_02_v3	121145	D208H	Gat/Cat	NON_SYNONYMOUS_CODING
PF3D7_0202600	PF3D7_0202600.1	Pf3D7_02_v3.133007	Pf3D7_02_v3	133007	K186M	aAg/aTg	NON_SYNONYMOUS_CODING	-0.367498	0.713247	0.14676
OPP	PF3D7_0202700.1	Pf3D7_02_v3.136479	Pf3D7_02_v3	136479	A319	gcT/gcA	SYNONYMOUS_CODING	0.0717488	0.942802	0.0255796
OPP	PF3D7_0202700.1	Pf3D7_02_v3.137008	Pf3D7_02_v3	137008	L496	Cta/Tta	SYNONYMOUS_CODING	-0.281822	0.77808	0.108976
ROPE	PF3D7_0203000.1	Pf3D7_02_v3.145709	Pf3D7_02_v3	145709	M619K	aTg/aAg	NON_SYNONYMOUS_CODING
PF3D7_0203100	PF3D7_0203100.1	Pf3D7_02_v3.152287	Pf3D7_02_v3	152287	N1565	aaT/aaC	SYNONYMOUS_CODING	0.0839085	0.933129	0.0300582
PF3D7_0203100	PF3D7_0203100.1	Pf3D7_02_v3.153841	Pf3D7_02_v3	153841	A1047	gcG/gcC	SYNONYMOUS_CODING	0.0408786	0.967393	0.0143972
PF3D7_0203200	PF3D7_0203200.1	Pf3D7_02_v3.158568	Pf3D7_02_v3	158568	D365N	Gat/Aat	NON_SYNONYMOUS_CODING	0.259573	0.795193	0.0995272
PF3D7_0203400	PF3D7_0203400.1	Pf3D7_02_v3.162320	Pf3D7_02_v3	162320	T50I	aCc/aTc	NON_SYNONYMOUS_CODING	-0.39389	0.693662	0.158852
PF3D7_0203600	PF3D7_0203600.1	Pf3D7_02_v3.166372	Pf3D7_02_v3	166372	L77	Ttg/Ctg	SYNONYMOUS_CODING	-0.713013	0.475838	0.322541
PF3D7_0203600	PF3D7_0203600.1	Pf3D7_02_v3.166474	Pf3D7_02_v3	166474	T111P	Aca/Cca	NON_SYNONYMOUS_CODING	1.11704	0.263975	0.578436
PF3D7_0203600	PF3D7_0203600.1	Pf3D7_02_v3.167317	Pf3D7_02_v3	167317	I392V	Att/Gtt	NON_SYNONYMOUS_CODING	-0.203195	0.838983	0.0762471
PF3D7_0203900	PF3D7_0203900.1	Pf3D7_02_v3.176730	Pf3D7_02_v3	176730	S55N	aGt/aAt	NON_SYNONYMOUS_CODING	0.251358	0.801537	0.0960763
PF3D7_0204000	PF3D7_0204000.1	Pf3D7_02_v3.179137	Pf3D7_02_v3	179137	V61	gtG/gtA	SYNONYMOUS_CODING	-0.910588	0.362513	0.440677
PF3D7_0204000	PF3D7_0204000.1	Pf3D7_02_v3.179265	Pf3D7_02_v3	179265	S104L	tCg/tTg	NON_SYNONYMOUS_CODING	-0.711485	0.476784	0.321679
PF3D7_0204100	PF3D7_0204100.1	Pf3D7_02_v3.183007	Pf3D7_02_v3	183007	Y2037N	Tat/Aat	NON_SYNONYMOUS_CODING	-0.814539	0.415336	0.3816
PF3D7_0204100	PF3D7_0204100.1	Pf3D7_02_v3.188507	Pf3D7_02_v3	188507	L203	ctG/ctA	SYNONYMOUS_CODING	-0.315024	0.752743	0.123353
PF3D7_0204300	PF3D7_0204300.1	Pf3D7_02_v3.195040	Pf3D7_02_v3	195040	K626R	aAa/aGa	NON_SYNONYMOUS_CODING	-0.0487076	0.961152	0.0172078
PF3D7_0204400	PF3D7_0204400.1	Pf3D7_02_v3.197397	Pf3D7_02_v3	197397	G77	ggA/ggG	SYNONYMOUS_CODING	-0.0555574	0.955694	0.0196809
AspAT	PF3D7_0204500.1	Pf3D7_02_v3.198776	Pf3D7_02_v3	198776	C265	tgT/tgC	SYNONYMOUS_CODING	-0.0473833	0.962208	0.0167312
AspAT	PF3D7_0204500.1	Pf3D7_02_v3.198788	Pf3D7_02_v3	198788	L261	ctT/ctG	SYNONYMOUS_CODING	-0.105544	0.915944	0.0381312
AspAT	PF3D7_0204500.1	Pf3D7_02_v3.198839	Pf3D7_02_v3	198839	C244	tgT/tgC	SYNONYMOUS_CODING	0.0536174	0.95724	0.0189791
AspAT	PF3D7_0204500.1	Pf3D7_02_v3.199406	Pf3D7_02_v3	199406	A55	gcC/gcA	SYNONYMOUS_CODING	-0.914876	0.360257	0.443388
PF3D7_0204600	PF3D7_0204600.1	Pf3D7_02_v3.200552	Pf3D7_02_v3	200552	S1166L	tCa/tTa	NON_SYNONYMOUS_CODING	-0.502086	0.615607	0.210697
PF3D7_0204600	PF3D7_0204600.1	Pf3D7_02_v3.200872	Pf3D7_02_v3	200872	R1059	agA/agG	SYNONYMOUS_CODING	-0.0381585	0.969561	0.0134247
PF3D7_0204600	PF3D7_0204600.1	Pf3D7_02_v3.201764	Pf3D7_02_v3	201764	V762A	gTt/gCt	NON_SYNONYMOUS_CODING	0.729671	0.465591	0.331995
PF3D7_0204600	PF3D7_0204600.1	Pf3D7_02_v3.203647	Pf3D7_02_v3	203647	K134N	aaA/aaC	NON_SYNONYMOUS_CODING	-0.443875	0.657133	0.182347
HT	PF3D7_0204700.1	Pf3D7_02_v3.207266	Pf3D7_02_v3	207266	V46	gtG/gtA	SYNONYMOUS_CODING	-0.227882	0.819738	0.0863248
PF3D7_0204800	PF3D7_0204800.1	Pf3D7_02_v3.210089	Pf3D7_02_v3	210089	Q249E	Cag/Gag	NON_SYNONYMOUS_CODING	-0.137988	0.89025	0.0504881
PF3D7_0205000	PF3D7_0205000.1	Pf3D7_02_v3.213574	Pf3D7_02_v3	213574	C312Y	tGt/tAt	NON_SYNONYMOUS_CODING	1.91416	0.0555991	1.25493
PF3D7_0205100	PF3D7_0205100.1	Pf3D7_02_v3.216389	Pf3D7_02_v3	216389	Y229	taT/taC	SYNONYMOUS_CODING
PF3D7_0205100	PF3D7_0205100.1	Pf3D7_02_v3.217337	Pf3D7_02_v3	217337	N4K	aaT/aaA	NON_SYNONYMOUS_CODING	-0.609342	0.542298	0.265762
PF3D7_0205300	PF3D7_0205300.1	Pf3D7_02_v3.222175	Pf3D7_02_v3	222175	S590	agT/agC	SYNONYMOUS_CODING	-0.245294	0.806229	0.0935418
PF3D7_0205500	PF3D7_0205500.1	Pf3D7_02_v3.225742	Pf3D7_02_v3	225742	I73	atT/atC	SYNONYMOUS_CODING	-0.441083	0.659153	0.181014
RPN1	PF3D7_0205900.1	Pf3D7_02_v3.238219	Pf3D7_02_v3	238219	Q902	caG/caA	SYNONYMOUS_CODING	0.367019	0.713605	0.146542
RAD2	PF3D7_0206000.1	Pf3D7_02_v3.239666	Pf3D7_02_v3	239666	E1377	gaA/gaG	SYNONYMOUS_CODING
RAD2	PF3D7_0206000.1	Pf3D7_02_v3.239783	Pf3D7_02_v3	239783	S1338	tcG/tcC	SYNONYMOUS_CODING	1.5124	0.130432	0.884616
RAD2	PF3D7_0206000.1	Pf3D7_02_v3.241417	Pf3D7_02_v3	241417	N794H	Aat/Cat	NON_SYNONYMOUS_CODING	-0.0773382	0.938354	0.0276331
RAD2	PF3D7_0206000.1	Pf3D7_02_v3.242237	Pf3D7_02_v3	242237	V520	gtA/gtC	SYNONYMOUS_CODING	1.36353	0.172715	0.76267
RAD2	PF3D7_0206000.1	Pf3D7_02_v3.242525	Pf3D7_02_v3	242525	N424K	aaT/aaG	NON_SYNONYMOUS_CODING	1.60178	0.109203	0.961764
PF3D7_0206500	PF3D7_0206500.1	Pf3D7_02_v3.263210	Pf3D7_02_v3	263210	T1380S	Aca/Tca	NON_SYNONYMOUS_CODING	-0.339024	0.734592	0.133954
ASL	PF3D7_0206700.1	Pf3D7_02_v3.271860	Pf3D7_02_v3	271860	T89	acG/acA	SYNONYMOUS_CODING	-0.666186	0.505292	0.296457
ASL	PF3D7_0206700.1	Pf3D7_02_v3.272601	Pf3D7_02_v3	272601	L336	ttG/ttA	SYNONYMOUS_CODING	0.87619	0.380927	0.419158
MSP2	PF3D7_0206800.1	Pf3D7_02_v3.273805	Pf3D7_02_v3	273805	E235Q	Gaa/Caa	NON_SYNONYMOUS_CODING
MSP2	PF3D7_0206800.1	Pf3D7_02_v3.273811	Pf3D7_02_v3	273811	N233D	Aac/Gac	NON_SYNONYMOUS_CODING
MSP2	PF3D7_0206800.1	Pf3D7_02_v3.273884	Pf3D7_02_v3	273884	H208	caT/caC	SYNONYMOUS_CODING
MSP5	PF3D7_0206900.1	Pf3D7_02_v3.275582	Pf3D7_02_v3	275582	S259	tcT/tcA	SYNONYMOUS_CODING	1.44672	0.147974	0.829814
MSP4	PF3D7_0207000.1	Pf3D7_02_v3.277536	Pf3D7_02_v3	277536	N259	aaT/aaC	SYNONYMOUS_CODING	-0.689674	0.490399	0.30945
MSP4	PF3D7_0207000.1	Pf3D7_02_v3.277646	Pf3D7_02_v3	277646	V223I	Gtt/Att	NON_SYNONYMOUS_CODING	0.235626	0.813723	0.0895233
MSP4	PF3D7_0207000.1	Pf3D7_02_v3.277675	Pf3D7_02_v3	277675	G213D	gGt/gAt	NON_SYNONYMOUS_CODING	0.718123	0.472681	0.325432
MSP4	PF3D7_0207000.1	Pf3D7_02_v3.278215	Pf3D7_02_v3	278215	E81A	gAa/gCa	NON_SYNONYMOUS_CODING	0.224267	0.82255	0.0848378
MSP4	PF3D7_0207000.1	Pf3D7_02_v3.278236	Pf3D7_02_v3	278236	D74G	gAc/gGc	NON_SYNONYMOUS_CODING	-0.942815	0.345776	0.461205
MSP4	PF3D7_0207000.1	Pf3D7_02_v3.278285	Pf3D7_02_v3	278285	N58D	Aat/Gat	NON_SYNONYMOUS_CODING	-0.189946	0.849352	0.0709124
MSP4	PF3D7_0207000.1	Pf3D7_02_v3.278297	Pf3D7_02_v3	278297	V54L	Gta/Tta	NON_SYNONYMOUS_CODING
MSP4	PF3D7_0207000.1	Pf3D7_02_v3.278302	Pf3D7_02_v3	278302	D52G	gAc/gGc	NON_SYNONYMOUS_CODING	-0.668185	0.504015	0.297556
MSP4	PF3D7_0207000.1	Pf3D7_02_v3.278306	Pf3D7_02_v3	278306	V51M	Gtg/Atg	NON_SYNONYMOUS_CODING	-0.916958	0.359165	0.444706
MSP4	PF3D7_0207000.1	Pf3D7_02_v3.278324	Pf3D7_02_v3	278324	G45R	Ggg/Agg	NON_SYNONYMOUS_CODING	-0.7858	0.431985	0.364532
PF3D7_0207100	PF3D7_0207100.1	Pf3D7_02_v3.282070	Pf3D7_02_v3	282070	P55Q	cCa/cAa	NON_SYNONYMOUS_CODING	0.0777545	0.938023	0.0277863
PF3D7_0207100	PF3D7_0207100.1	Pf3D7_02_v3.282994	Pf3D7_02_v3	282994	S363N	aGc/aAc	NON_SYNONYMOUS_CODING
PF3D7_0207100	PF3D7_0207100.1	Pf3D7_02_v3.283210	Pf3D7_02_v3	283210	Y435C	tAt/tGt	NON_SYNONYMOUS_CODING	-0.367708	0.713091	0.146855
PF3D7_0207100	PF3D7_0207100.1	Pf3D7_02_v3.285924	Pf3D7_02_v3	285924	V1340M	Gtg/Atg	NON_SYNONYMOUS_CODING	0.21964	0.826152	0.0829402
PF3D7_0207100	PF3D7_0207100.1	Pf3D7_02_v3.285968	Pf3D7_02_v3	285968	K1354N	aaA/aaT	NON_SYNONYMOUS_CODING	0.794346	0.426994	0.369578
SERA8	PF3D7_0207300.1	Pf3D7_02_v3.290589	Pf3D7_02_v3	290589	N572Y	Aat/Tat	NON_SYNONYMOUS_CODING	0.264159	0.791657	0.101463
SERA8	PF3D7_0207300.1	Pf3D7_02_v3.290643	Pf3D7_02_v3	290643	K554E	Aag/Gag	NON_SYNONYMOUS_CODING	0.977237	0.328452	0.483528
SERA8	PF3D7_0207300.1	Pf3D7_02_v3.290666	Pf3D7_02_v3	290666	R546Q	cGa/cAa	NON_SYNONYMOUS_CODING	0.0140314	0.988805	0.00488937
SERA8	PF3D7_0207300.1	Pf3D7_02_v3.290673	Pf3D7_02_v3	290673	N544Y	Aat/Tat	NON_SYNONYMOUS_CODING	-0.383386	0.701434	0.154013
SERA8	PF3D7_0207300.1	Pf3D7_02_v3.290741	Pf3D7_02_v3	290741	R521I	aGa/aTa	NON_SYNONYMOUS_CODING	-0.509049	0.610718	0.214159
SERA8	PF3D7_0207300.1	Pf3D7_02_v3.291057	Pf3D7_02_v3	291057	T416S	Aca/Tca	NON_SYNONYMOUS_CODING	-0.306767	0.759021	0.119746
SERA8	PF3D7_0207300.1	Pf3D7_02_v3.291403	Pf3D7_02_v3	291403	P300	ccC/ccA	SYNONYMOUS_CODING	0.475554	0.634392	0.197642
SERA8	PF3D7_0207300.1	Pf3D7_02_v3.291894	Pf3D7_02_v3	291894	Q184H	caA/caT	NON_SYNONYMOUS_CODING	-0.230066	0.81804	0.0872254
SERA8	PF3D7_0207300.1	Pf3D7_02_v3.292056	Pf3D7_02_v3	292056	K130N	aaA/aaT	NON_SYNONYMOUS_CODING	-0.0585797	0.953287	0.0207764
SERA8	PF3D7_0207300.1	Pf3D7_02_v3.292095	Pf3D7_02_v3	292095	K117	aaA/aaG	SYNONYMOUS_CODING	0.2314	0.817004	0.0877758
SERA8	PF3D7_0207300.1	Pf3D7_02_v3.292183	Pf3D7_02_v3	292183	K88T	aAa/aCa	NON_SYNONYMOUS_CODING	0.655046	0.512438	0.290359
SERA8	PF3D7_0207300.1	Pf3D7_02_v3.292382	Pf3D7_02_v3	292382	I67K	aTa/aAa	NON_SYNONYMOUS_CODING	1.24932	0.211548	0.674591
SERA7	PF3D7_0207400.1	Pf3D7_02_v3.294782	Pf3D7_02_v3	294782	V778I	Gtt/Att	NON_SYNONYMOUS_CODING	1.7678	0.0770942	1.11298
SERA7	PF3D7_0207400.1	Pf3D7_02_v3.295150	Pf3D7_02_v3	295150	T655I	aCt/aTt	NON_SYNONYMOUS_CODING	2.26575	0.0234666	1.62955
SERA7	PF3D7_0207400.1	Pf3D7_02_v3.297073	Pf3D7_02_v3	297073	I105V	Att/Gtt	NON_SYNONYMOUS_CODING
SERA7	PF3D7_0207400.1	Pf3D7_02_v3.297309	Pf3D7_02_v3	297309	P26L	cCt/cTt	NON_SYNONYMOUS_CODING	1.3622	0.173134	0.761617
SERA6	PF3D7_0207500.1	Pf3D7_02_v3.299429	Pf3D7_02_v3	299429	K855T	aAg/aCg	NON_SYNONYMOUS_CODING	-0.0991922	0.920986	0.0357471
SERA6	PF3D7_0207500.1	Pf3D7_02_v3.301238	Pf3D7_02_v3	301238	Q290K	Caa/Aaa	NON_SYNONYMOUS_CODING	0.585532	0.55819	0.253218
SERA6	PF3D7_0207500.1	Pf3D7_02_v3.301949	Pf3D7_02_v3	301949	E87K	Gaa/Aaa	NON_SYNONYMOUS_CODING	-0.4774	0.633078	0.198543
SERA5	PF3D7_0207600.1	Pf3D7_02_v3.303754	Pf3D7_02_v3	303754	K945E	Aaa/Gaa	NON_SYNONYMOUS_CODING	0.446638	0.655137	0.183668
SERA5	PF3D7_0207600.1	Pf3D7_02_v3.303786	Pf3D7_02_v3	303786	R934H	cGt/cAt	NON_SYNONYMOUS_CODING	-0.00464396	0.996295	0.00161219
SERA5	PF3D7_0207600.1	Pf3D7_02_v3.304549	Pf3D7_02_v3	304549	M680V	Atg/Gtg	NON_SYNONYMOUS_CODING	-0.0518661	0.958635	0.0183465
SERA5	PF3D7_0207600.1	Pf3D7_02_v3.305718	Pf3D7_02_v3	305718	I330L	Ata/Tta	NON_SYNONYMOUS_CODING	-0.156211	0.875867	0.057562
SERA5	PF3D7_0207600.1	Pf3D7_02_v3.306156	Pf3D7_02_v3	306156	D242G	gAt/gGt	NON_SYNONYMOUS_CODING	0.153352	0.87812	0.056446
SERA5	PF3D7_0207600.1	Pf3D7_02_v3.306160	Pf3D7_02_v3	306160	P241A	Cct/Gct	NON_SYNONYMOUS_CODING	0.30503	0.760343	0.11899
SERA5	PF3D7_0207600.1	Pf3D7_02_v3.306406	Pf3D7_02_v3	306406	K159E	Aaa/Gaa	NON_SYNONYMOUS_CODING	0.166576	0.867704	0.0616286
SERA4	PF3D7_0207700.1	Pf3D7_02_v3.309380	Pf3D7_02_v3	309380	G786R	Gga/Cga	NON_SYNONYMOUS_CODING	-0.823403	0.410279	0.386921
SERA4	PF3D7_0207700.1	Pf3D7_02_v3.309386	Pf3D7_02_v3	309386	R784G	Aga/Gga	NON_SYNONYMOUS_CODING	0.20402	0.838338	0.0765808
SERA4	PF3D7_0207700.1	Pf3D7_02_v3.309395	Pf3D7_02_v3	309395	E781K	Gaa/Aaa	NON_SYNONYMOUS_CODING	-0.881012	0.378311	0.422151
SERA4	PF3D7_0207700.1	Pf3D7_02_v3.310143	Pf3D7_02_v3	310143	K531N	aaA/aaC	NON_SYNONYMOUS_CODING	-0.524549	0.599897	0.221923
SERA4	PF3D7_0207700.1	Pf3D7_02_v3.310215	Pf3D7_02_v3	310215	K507	aaA/aaG	SYNONYMOUS_CODING	0.826755	0.408376	0.38894
SERA4	PF3D7_0207700.1	Pf3D7_02_v3.310824	Pf3D7_02_v3	310824	K304N	aaG/aaT	NON_SYNONYMOUS_CODING	-0.592085	0.553794	0.256652
SERA4	PF3D7_0207700.1	Pf3D7_02_v3.311372	Pf3D7_02_v3	311372	E207K	Gaa/Aaa	NON_SYNONYMOUS_CODING	0.0813874	0.935134	0.0291262
SERA4	PF3D7_0207700.1	Pf3D7_02_v3.311373	Pf3D7_02_v3	311373	K206N	aaG/aaT	NON_SYNONYMOUS_CODING	-0.0854874	0.931874	0.0306428
SERA4	PF3D7_0207700.1	Pf3D7_02_v3.311390	Pf3D7_02_v3	311390	E201K	Gaa/Aaa	NON_SYNONYMOUS_CODING	-0.533822	0.593465	0.226605
SERA4	PF3D7_0207700.1	Pf3D7_02_v3.311475	Pf3D7_02_v3	311475	K172N	aaA/aaT	NON_SYNONYMOUS_CODING	-0.411891	0.680419	0.167223
SERA4	PF3D7_0207700.1	Pf3D7_02_v3.311729	Pf3D7_02_v3	311729	D88N	Gat/Aat	NON_SYNONYMOUS_CODING	0.161889	0.871393	0.0597859
SERA3	PF3D7_0207800.1	Pf3D7_02_v3.314746	Pf3D7_02_v3	314746	S499L	tCa/tTa	NON_SYNONYMOUS_CODING	-2.03928	0.0414221	1.38277
SERA3	PF3D7_0207800.1	Pf3D7_02_v3.315938	Pf3D7_02_v3	315938	I201T	aTa/aCa	NON_SYNONYMOUS_CODING	0.218709	0.826877	0.0825593
SERA2	PF3D7_0207900.1	Pf3D7_02_v3.317675	Pf3D7_02_v3	317675	N1080I	aAt/aTt	NON_SYNONYMOUS_CODING	-0.240191	0.810182	0.0914173
SERA2	PF3D7_0207900.1	Pf3D7_02_v3.317786	Pf3D7_02_v3	317786	K1043I	aAa/aTa	NON_SYNONYMOUS_CODING	-0.573988	0.565976	0.247202
SERA2	PF3D7_0207900.1	Pf3D7_02_v3.318444	Pf3D7_02_v3	318444	V824I	Gta/Ata	NON_SYNONYMOUS_CODING	0.136885	0.891121	0.0500631
SERA2	PF3D7_0207900.1	Pf3D7_02_v3.318477	Pf3D7_02_v3	318477	P813S	Cca/Tca	NON_SYNONYMOUS_CODING	0.0625602	0.950117	0.022223
SERA2	PF3D7_0207900.1	Pf3D7_02_v3.318508	Pf3D7_02_v3	318508	D802E	gaT/gaA	NON_SYNONYMOUS_CODING	0.709165	0.478222	0.32037
SERA2	PF3D7_0207900.1	Pf3D7_02_v3.318511	Pf3D7_02_v3	318511	D801	gaC/gaT	SYNONYMOUS_CODING	0.174201	0.861707	0.0646402
SERA2	PF3D7_0207900.1	Pf3D7_02_v3.320620	Pf3D7_02_v3	320620	P166	ccA/ccC	SYNONYMOUS_CODING	-0.433948	0.664326	0.177619
SERA2	PF3D7_0207900.1	Pf3D7_02_v3.320647	Pf3D7_02_v3	320647	G157	ggC/ggT	SYNONYMOUS_CODING	-0.29982	0.764314	0.116728
SERA2	PF3D7_0207900.1	Pf3D7_02_v3.320846	Pf3D7_02_v3	320846	A91V	gCa/gTa	NON_SYNONYMOUS_CODING	0.567362	0.570468	0.243769
SERA2	PF3D7_0207900.1	Pf3D7_02_v3.320861	Pf3D7_02_v3	320861	S86L	tCa/tTa	NON_SYNONYMOUS_CODING	1.01082	0.3121	0.505706
SERA2	PF3D7_0207900.1	Pf3D7_02_v3.320921	Pf3D7_02_v3	320921	Q66R	cAa/cGa	NON_SYNONYMOUS_CODING	0.285187	0.775501	0.110418
SERA2	PF3D7_0207900.1	Pf3D7_02_v3.320955	Pf3D7_02_v3	320955	T55A	Aca/Gca	NON_SYNONYMOUS_CODING
SERA1	PF3D7_0208000.1	Pf3D7_02_v3.322398	Pf3D7_02_v3	322398	S975	tcT/tcC	SYNONYMOUS_CODING	0.0380518	0.969646	0.0133866
SERA1	PF3D7_0208000.1	Pf3D7_02_v3.322746	Pf3D7_02_v3	322746	R859	agA/agG	SYNONYMOUS_CODING	-0.241142	0.809445	0.0918127
SERA1	PF3D7_0208000.1	Pf3D7_02_v3.322845	Pf3D7_02_v3	322845	N826	aaC/aaT	SYNONYMOUS_CODING	-0.0980136	0.921921	0.0353061
SERA1	PF3D7_0208000.1	Pf3D7_02_v3.322863	Pf3D7_02_v3	322863	A820	gcG/gcA	SYNONYMOUS_CODING	-0.0980136	0.921921	0.0353061
SERA1	PF3D7_0208000.1	Pf3D7_02_v3.323022	Pf3D7_02_v3	323022	T767	acA/acT	SYNONYMOUS_CODING	-0.132113	0.894895	0.0482278
SERA1	PF3D7_0208000.1	Pf3D7_02_v3.324133	Pf3D7_02_v3	324133	T397M	aCg/aTg	NON_SYNONYMOUS_CODING
SERA1	PF3D7_0208000.1	Pf3D7_02_v3.324381	Pf3D7_02_v3	324381	T314	acA/acG	SYNONYMOUS_CODING	-0.763942	0.444902	0.351736
SERA1	PF3D7_0208000.1	Pf3D7_02_v3.325200	Pf3D7_02_v3	325200	V132A	gTa/gCa	NON_SYNONYMOUS_CODING	0.443113	0.657684	0.181983
PF3D7_0208100	PF3D7_0208100.1	Pf3D7_02_v3.334613	Pf3D7_02_v3	334613	Q1594E	Caa/Gaa	NON_SYNONYMOUS_CODING	-1.08928	0.276029	0.559045
PF3D7_0208100	PF3D7_0208100.1	Pf3D7_02_v3.335198	Pf3D7_02_v3	335198	F1789V	Ttt/Gtt	NON_SYNONYMOUS_CODING	-0.441881	0.658575	0.181395
PF3D7_0208300	PF3D7_0208300.1	Pf3D7_02_v3.337669	Pf3D7_02_v3	337669	Y38N	Tat/Aat	NON_SYNONYMOUS_CODING	-1.00529	0.314755	0.502027
PF3D7_0208300	PF3D7_0208300.1	Pf3D7_02_v3.339381	Pf3D7_02_v3	339381	N608	aaT/aaC	SYNONYMOUS_CODING	1.63134	0.102818	0.987931
PF3D7_0208300	PF3D7_0208300.1	Pf3D7_02_v3.339959	Pf3D7_02_v3	339959	T801I	aCa/aTa	NON_SYNONYMOUS_CODING	0.489785	0.624286	0.204616
PF3D7_0208300	PF3D7_0208300.1	Pf3D7_02_v3.340794	Pf3D7_02_v3	340794	S1079	tcT/tcA	SYNONYMOUS_CODING	-1.04667	0.295251	0.529809
PF3D7_0208400	PF3D7_0208400.1	Pf3D7_02_v3.346073	Pf3D7_02_v3	346073	K1090Q	Aaa/Caa	NON_SYNONYMOUS_CODING	0.719197	0.47202	0.32604
PF3D7_0208400	PF3D7_0208400.1	Pf3D7_02_v3.346718	Pf3D7_02_v3	346718	N875D	Aac/Gac	NON_SYNONYMOUS_CODING	-0.102546	0.918323	0.0370044
PF3D7_0208400	PF3D7_0208400.1	Pf3D7_02_v3.347275	Pf3D7_02_v3	347275	S689L	tCg/tTg	NON_SYNONYMOUS_CODING	-0.911683	0.361936	0.441368
PF3D7_0208400	PF3D7_0208400.1	Pf3D7_02_v3.347321	Pf3D7_02_v3	347321	Y674H	Tat/Cat	NON_SYNONYMOUS_CODING	-0.911683	0.361936	0.441368
PF3D7_0208400	PF3D7_0208400.1	Pf3D7_02_v3.348817	Pf3D7_02_v3	348817	K175T	aAa/aCa	NON_SYNONYMOUS_CODING
ACP	PF3D7_0208500.1	Pf3D7_02_v3.353202	Pf3D7_02_v3	353202	P55S	Cca/Tca	NON_SYNONYMOUS_CODING
P230p	PF3D7_0208900.1	Pf3D7_02_v3.360988	Pf3D7_02_v3	360988	I54N	aTt/aAt	NON_SYNONYMOUS_CODING	-0.631957	0.527415	0.277848
P230p	PF3D7_0208900.1	Pf3D7_02_v3.362529	Pf3D7_02_v3	362529	R568	Aga/Cga	SYNONYMOUS_CODING
P230p	PF3D7_0208900.1	Pf3D7_02_v3.364771	Pf3D7_02_v3	364771	S1315Y	tCt/tAt	NON_SYNONYMOUS_CODING	0.539349	0.589646	0.229409
P230p	PF3D7_0208900.1	Pf3D7_02_v3.366771	Pf3D7_02_v3	366771	V1982I	Gta/Ata	NON_SYNONYMOUS_CODING	1.23142	0.218168	0.66121
P230p	PF3D7_0208900.1	Pf3D7_02_v3.367358	Pf3D7_02_v3	367358	E2177D	gaA/gaT	NON_SYNONYMOUS_CODING	-0.583995	0.559224	0.252414
P230p	PF3D7_0208900.1	Pf3D7_02_v3.367530	Pf3D7_02_v3	367530	V2235I	Gtt/Att	NON_SYNONYMOUS_CODING	-0.594526	0.552161	0.257935
P230	PF3D7_0209000.1	Pf3D7_02_v3.371009	Pf3D7_02_v3	371009	T191K	aCa/aAa	NON_SYNONYMOUS_CODING	0.645684	0.518484	0.285265
P230	PF3D7_0209000.1	Pf3D7_02_v3.372053	Pf3D7_02_v3	372053	I539T	aTa/aCa	NON_SYNONYMOUS_CODING	-0.596034	0.551152	0.258728
P230	PF3D7_0209000.1	Pf3D7_02_v3.372250	Pf3D7_02_v3	372250	G605S	Ggt/Agt	NON_SYNONYMOUS_CODING	-2.6731	0.00751531	2.12405
P230	PF3D7_0209000.1	Pf3D7_02_v3.372420	Pf3D7_02_v3	372420	K661N	aaA/aaC	NON_SYNONYMOUS_CODING	1.02833	0.303796	0.517418
P230	PF3D7_0209000.1	Pf3D7_02_v3.372540	Pf3D7_02_v3	372540	V701	gtG/gtC	SYNONYMOUS_CODING	1.3644	0.172443	0.763355
P230	PF3D7_0209000.1	Pf3D7_02_v3.372606	Pf3D7_02_v3	372606	V723	gtA/gtG	SYNONYMOUS_CODING	-0.310185	0.75642	0.121237
P230	PF3D7_0209000.1	Pf3D7_02_v3.372738	Pf3D7_02_v3	372738	F767	ttC/ttT	SYNONYMOUS_CODING	-0.418393	0.67566	0.170272
P230	PF3D7_0209000.1	Pf3D7_02_v3.373459	Pf3D7_02_v3	373459	N1008H	Aat/Cat	NON_SYNONYMOUS_CODING
P230	PF3D7_0209000.1	Pf3D7_02_v3.373683	Pf3D7_02_v3	373683	I1082M	atC/atG	NON_SYNONYMOUS_CODING
P230	PF3D7_0209000.1	Pf3D7_02_v3.373697	Pf3D7_02_v3	373697	S1087Y	tCt/tAt	NON_SYNONYMOUS_CODING	0.0691034	0.944907	0.0246108
P230	PF3D7_0209000.1	Pf3D7_02_v3.373912	Pf3D7_02_v3	373912	H1159D	Cat/Gat	NON_SYNONYMOUS_CODING	0.0147624	0.988222	0.00514561
P230	PF3D7_0209000.1	Pf3D7_02_v3.373975	Pf3D7_02_v3	373975	H1180Y	Cat/Tat	NON_SYNONYMOUS_CODING	-0.240594	0.80987	0.0915849
P230	PF3D7_0209000.1	Pf3D7_02_v3.374018	Pf3D7_02_v3	374018	Y1194S	tAt/tCt	NON_SYNONYMOUS_CODING	0.0668893	0.94667	0.0238014
P230	PF3D7_0209000.1	Pf3D7_02_v3.374023	Pf3D7_02_v3	374023	Q1196E	Caa/Gaa	NON_SYNONYMOUS_CODING	-0.766985	0.44309	0.353508
P230	PF3D7_0209000.1	Pf3D7_02_v3.374062	Pf3D7_02_v3	374062	N1209Y	Aat/Tat	NON_SYNONYMOUS_CODING	-0.280829	0.778842	0.108551
P230	PF3D7_0209000.1	Pf3D7_02_v3.374197	Pf3D7_02_v3	374197	K1254E	Aaa/Gaa	NON_SYNONYMOUS_CODING	-0.291471	0.770691	0.11312
P230	PF3D7_0209000.1	Pf3D7_02_v3.374366	Pf3D7_02_v3	374366	T1310K	aCa/aAa	NON_SYNONYMOUS_CODING	3.4006	0.000672382	3.17238
P230	PF3D7_0209000.1	Pf3D7_02_v3.375496	Pf3D7_02_v3	375496	M1687L	Atg/Ttg	NON_SYNONYMOUS_CODING	-0.098085	0.921865	0.0353328
P230	PF3D7_0209000.1	Pf3D7_02_v3.375922	Pf3D7_02_v3	375922	Y1829N	Tat/Aat	NON_SYNONYMOUS_CODING	-0.0557265	0.95556	0.0197422
P230	PF3D7_0209000.1	Pf3D7_02_v3.378496	Pf3D7_02_v3	378496	N2687Y	Aat/Tat	NON_SYNONYMOUS_CODING	2.96862	0.00299145	2.52412
P230	PF3D7_0209000.1	Pf3D7_02_v3.378762	Pf3D7_02_v3	378762	E2775D	gaA/gaT	NON_SYNONYMOUS_CODING
P230	PF3D7_0209000.1	Pf3D7_02_v3.379046	Pf3D7_02_v3	379046	S2870L	tCa/tTa	NON_SYNONYMOUS_CODING	-0.0295163	0.976453	0.0103487
P230	PF3D7_0209000.1	Pf3D7_02_v3.379328	Pf3D7_02_v3	379328	I2964N	aTt/aAt	NON_SYNONYMOUS_CODING	-0.377499	0.705803	0.151316
P230	PF3D7_0209000.1	Pf3D7_02_v3.379763	Pf3D7_02_v3	379763	I3109T	aTc/aCc	NON_SYNONYMOUS_CODING
PF3D7_0209100	PF3D7_0209100.1	Pf3D7_02_v3.382789	Pf3D7_02_v3	382789	G155D	gGc/gAc	NON_SYNONYMOUS_CODING	-0.471958	0.636957	0.19589
PF3D7_0209400	PF3D7_0209400.1	Pf3D7_02_v3.389315	Pf3D7_02_v3	389315	A329T	Gcc/Acc	NON_SYNONYMOUS_CODING	-0.294581	0.768314	0.114461
PF3D7_0209600	PF3D7_0209600.1	Pf3D7_02_v3.398632	Pf3D7_02_v3	398632	R38	cgG/cgA	SYNONYMOUS_CODING	0.590092	0.555129	0.255606
PF3D7_0209700	PF3D7_0209700.1	Pf3D7_02_v3.400954	Pf3D7_02_v3	400954	M302I	atG/atA	NON_SYNONYMOUS_CODING	0.999877	0.31737	0.498434
PF3D7_0210200	PF3D7_0210200.1	Pf3D7_02_v3.414439	Pf3D7_02_v3	414439	S2233	tcC/tcT	SYNONYMOUS_CODING	-0.762312	0.445874	0.350788
PF3D7_0210200	PF3D7_0210200.1	Pf3D7_02_v3.414616	Pf3D7_02_v3	414616	M2174I	atG/atT	NON_SYNONYMOUS_CODING	0.217154	0.828088	0.0819234
PF3D7_0210200	PF3D7_0210200.1	Pf3D7_02_v3.414955	Pf3D7_02_v3	414955	H2061	caT/caC	SYNONYMOUS_CODING	0.363444	0.716273	0.144921
PF3D7_0210200	PF3D7_0210200.1	Pf3D7_02_v3.415166	Pf3D7_02_v3	415166	S1991L	tCa/tTa	NON_SYNONYMOUS_CODING	0.845919	0.397598	0.400556
PF3D7_0210200	PF3D7_0210200.1	Pf3D7_02_v3.415173	Pf3D7_02_v3	415173	H1989N	Cat/Aat	NON_SYNONYMOUS_CODING
PF3D7_0210200	PF3D7_0210200.1	Pf3D7_02_v3.415659	Pf3D7_02_v3	415659	D1827Y	Gat/Tat	NON_SYNONYMOUS_CODING	-0.528637	0.597058	0.223984
PF3D7_0210200	PF3D7_0210200.1	Pf3D7_02_v3.416191	Pf3D7_02_v3	416191	K1649	aaG/aaA	SYNONYMOUS_CODING	-0.262385	0.793025	0.100713
PF3D7_0210200	PF3D7_0210200.1	Pf3D7_02_v3.420224	Pf3D7_02_v3	420224	N305S	aAt/aGt	NON_SYNONYMOUS_CODING	-0.290633	0.771332	0.112759
PF3D7_0210500	PF3D7_0210500.1	Pf3D7_02_v3.427933	Pf3D7_02_v3	427933	T148	acA/acT	SYNONYMOUS_CODING	-0.691051	0.489533	0.310218
PF3D7_0210500	PF3D7_0210500.1	Pf3D7_02_v3.428734	Pf3D7_02_v3	428734	N415	aaT/aaC	SYNONYMOUS_CODING	-0.47253	0.636549	0.196168
PF3D7_0210500	PF3D7_0210500.1	Pf3D7_02_v3.429418	Pf3D7_02_v3	429418	L643	ctG/ctA	SYNONYMOUS_CODING	-0.45955	0.645839	0.189876
PF3D7_0210500	PF3D7_0210500.1	Pf3D7_02_v3.430175	Pf3D7_02_v3	430175	D896Y	Gat/Tat	NON_SYNONYMOUS_CODING	0.475889	0.634153	0.197806
PF3D7_0210600	PF3D7_0210600.1	Pf3D7_02_v3.432338	Pf3D7_02_v3	432338	I348M	atT/atG	NON_SYNONYMOUS_CODING	-0.389589	0.69684	0.156867
PF3D7_0210800	PF3D7_0210800.1	Pf3D7_02_v3.437954	Pf3D7_02_v3	437954	N350S	aAt/aGt	NON_SYNONYMOUS_CODING	-0.48216	0.629693	0.200871
PF3D7_0210800	PF3D7_0210800.1	Pf3D7_02_v3.438323	Pf3D7_02_v3	438323	K227R	aAa/aGa	NON_SYNONYMOUS_CODING	0.333372	0.738854	0.131442
PF3D7_0210800	PF3D7_0210800.1	Pf3D7_02_v3.438404	Pf3D7_02_v3	438404	K200T	aAa/aCa	NON_SYNONYMOUS_CODING	-0.504607	0.613835	0.211948
PF3D7_0210800	PF3D7_0210800.1	Pf3D7_02_v3.438700	Pf3D7_02_v3	438700	K101N	aaA/aaT	NON_SYNONYMOUS_CODING	1.23735	0.215955	0.665636
PF3D7_0210800	PF3D7_0210800.1	Pf3D7_02_v3.438899	Pf3D7_02_v3	438899	F35S	tTt/tCt	NON_SYNONYMOUS_CODING	-0.485259	0.627493	0.202391
PF3D7_0211100	PF3D7_0211100.1	Pf3D7_02_v3.454144	Pf3D7_02_v3	454144	E798	gaG/gaA	SYNONYMOUS_CODING	1.61169	0.10703	0.970493
PF3D7_0211100	PF3D7_0211100.1	Pf3D7_02_v3.454617	Pf3D7_02_v3	454617	E956G	gAa/gGa	NON_SYNONYMOUS_CODING	1.55705	0.119459	0.922783
PF3D7_0211100	PF3D7_0211100.1	Pf3D7_02_v3.455073	Pf3D7_02_v3	455073	A1108V	gCt/gTt	NON_SYNONYMOUS_CODING
PF3D7_0211500	PF3D7_0211500.1	Pf3D7_02_v3.463534	Pf3D7_02_v3	463534	Y124	taC/taT	SYNONYMOUS_CODING	-0.560942	0.574837	0.240455
PF3D7_0211500	PF3D7_0211500.1	Pf3D7_02_v3.465223	Pf3D7_02_v3	465223	N687	aaT/aaC	SYNONYMOUS_CODING	1.05906	0.289572	0.538244
ALG14	PF3D7_0211600.1	Pf3D7_02_v3.468251	Pf3D7_02_v3	468251	M135I	atG/atA	NON_SYNONYMOUS_CODING	-0.624656	0.532197	0.273928
TKL1	PF3D7_0211700.1	Pf3D7_02_v3.470013	Pf3D7_02_v3	470013	G75E	gGa/gAa	NON_SYNONYMOUS_CODING	0.914841	0.360275	0.443366
TKL1	PF3D7_0211700.1	Pf3D7_02_v3.470259	Pf3D7_02_v3	470259	Y157C	tAc/tGc	NON_SYNONYMOUS_CODING	-0.995703	0.319394	0.495673
TKL1	PF3D7_0211700.1	Pf3D7_02_v3.470260	Pf3D7_02_v3	470260	Y157	taC/taT	SYNONYMOUS_CODING	-0.392421	0.694747	0.158173
TKL1	PF3D7_0211700.1	Pf3D7_02_v3.470577	Pf3D7_02_v3	470577	H263R	cAt/cGt	NON_SYNONYMOUS_CODING	0.147344	0.88286	0.054108
TKL1	PF3D7_0211700.1	Pf3D7_02_v3.470675	Pf3D7_02_v3	470675	K296E	Aaa/Gaa	NON_SYNONYMOUS_CODING	0.567815	0.570161	0.244003
TKL1	PF3D7_0211700.1	Pf3D7_02_v3.471188	Pf3D7_02_v3	471188	C467S	Tgt/Agt	NON_SYNONYMOUS_CODING
TKL1	PF3D7_0211700.1	Pf3D7_02_v3.472093	Pf3D7_02_v3	472093	C768W	tgC/tgG	NON_SYNONYMOUS_CODING	-0.483636	0.628644	0.201595
TKL1	PF3D7_0211700.1	Pf3D7_02_v3.472187	Pf3D7_02_v3	472187	L800	Ttg/Ctg	SYNONYMOUS_CODING	0.55737	0.577275	0.238618
TKL1	PF3D7_0211700.1	Pf3D7_02_v3.472513	Pf3D7_02_v3	472513	M908I	atG/atC	NON_SYNONYMOUS_CODING	0.867747	0.385533	0.413939
AsnRS	PF3D7_0211800.1	Pf3D7_02_v3.475349	Pf3D7_02_v3	475349	I36M	atA/atG	NON_SYNONYMOUS_CODING	-0.330839	0.740766	0.130319
PF3D7_0212000	PF3D7_0212000.1	Pf3D7_02_v3.480862	Pf3D7_02_v3	480862	V192	gtA/gtC	SYNONYMOUS_CODING	0.632876	0.526814	0.278342
PF3D7_0212000	PF3D7_0212000.1	Pf3D7_02_v3.480927	Pf3D7_02_v3	480927	D214G	gAt/gGt	NON_SYNONYMOUS_CODING	0.153474	0.878024	0.0564934
PF3D7_0212100	PF3D7_0212100.1	Pf3D7_02_v3.483877	Pf3D7_02_v3	483877	M148L	Atg/Ttg	NON_SYNONYMOUS_CODING	0.350192	0.726195	0.138947
PF3D7_0212100	PF3D7_0212100.1	Pf3D7_02_v3.484164	Pf3D7_02_v3	484164	H243	caT/caC	SYNONYMOUS_CODING	0.133012	0.894184	0.0485732
PF3D7_0212100	PF3D7_0212100.1	Pf3D7_02_v3.488176	Pf3D7_02_v3	488176	E1581K	Gaa/Aaa	NON_SYNONYMOUS_CODING	0.0598176	0.952301	0.0212258
PF3D7_0212400	PF3D7_0212400.1	Pf3D7_02_v3.499282	Pf3D7_02_v3	499282	N2787T	aAt/aCt	NON_SYNONYMOUS_CODING	-0.624401	0.532364	0.273791
PF3D7_0212400	PF3D7_0212400.1	Pf3D7_02_v3.499412	Pf3D7_02_v3	499412	R2744G	Cga/Gga	NON_SYNONYMOUS_CODING	-0.186026	0.852424	0.0693443
PF3D7_0212400	PF3D7_0212400.1	Pf3D7_02_v3.499661	Pf3D7_02_v3	499661	N2661H	Aat/Cat	NON_SYNONYMOUS_CODING	-0.418835	0.675337	0.17048
PF3D7_0212400	PF3D7_0212400.1	Pf3D7_02_v3.499889	Pf3D7_02_v3	499889	T2585A	Aca/Gca	NON_SYNONYMOUS_CODING	-0.367736	0.71307	0.146868
PF3D7_0212400	PF3D7_0212400.1	Pf3D7_02_v3.501415	Pf3D7_02_v3	501415	R2076K	aGg/aAg	NON_SYNONYMOUS_CODING	-0.640474	0.521865	0.282442
PF3D7_0212400	PF3D7_0212400.1	Pf3D7_02_v3.501530	Pf3D7_02_v3	501530	D2038N	Gat/Aat	NON_SYNONYMOUS_CODING	0.140778	0.888045	0.0515649
PF3D7_0212400	PF3D7_0212400.1	Pf3D7_02_v3.501972	Pf3D7_02_v3	501972	F1961	ttT/ttC	SYNONYMOUS_CODING	-0.713942	0.475263	0.323066
PF3D7_0212400	PF3D7_0212400.1	Pf3D7_02_v3.502708	Pf3D7_02_v3	502708	K1716I	aAa/aTa	NON_SYNONYMOUS_CODING	-0.419407	0.674919	0.170748
PF3D7_0212400	PF3D7_0212400.1	Pf3D7_02_v3.503169	Pf3D7_02_v3	503169	S1562	tcA/tcG	SYNONYMOUS_CODING	0.0560544	0.955298	0.0198609
PF3D7_0212400	PF3D7_0212400.1	Pf3D7_02_v3.503292	Pf3D7_02_v3	503292	H1521Q	caT/caA	NON_SYNONYMOUS_CODING	1.13567	0.256096	0.591598
PF3D7_0212400	PF3D7_0212400.1	Pf3D7_02_v3.503316	Pf3D7_02_v3	503316	M1513I	atG/atT	NON_SYNONYMOUS_CODING	0.437296	0.661896	0.17921
PF3D7_0212400	PF3D7_0212400.1	Pf3D7_02_v3.503877	Pf3D7_02_v3	503877	K1326	aaG/aaA	SYNONYMOUS_CODING	-0.179989	0.857161	0.0669375
PF3D7_0212400	PF3D7_0212400.1	Pf3D7_02_v3.504300	Pf3D7_02_v3	504300	S1185	tcT/tcG	SYNONYMOUS_CODING	0.374484	0.708044	0.14994
PF3D7_0212400	PF3D7_0212400.1	Pf3D7_02_v3.506635	Pf3D7_02_v3	506635	S407L	tCa/tTa	NON_SYNONYMOUS_CODING
PF3D7_0212500	PF3D7_0212500.1	Pf3D7_02_v3.511004	Pf3D7_02_v3	511004	V494I	Gtt/Att	NON_SYNONYMOUS_CODING	0.808136	0.419012	0.377773
PF3D7_0212500	PF3D7_0212500.1	Pf3D7_02_v3.511945	Pf3D7_02_v3	511945	F807	ttT/ttC	SYNONYMOUS_CODING	-0.460898	0.644872	0.190527
PF3D7_0212500	PF3D7_0212500.1	Pf3D7_02_v3.512104	Pf3D7_02_v3	512104	F860	ttT/ttC	SYNONYMOUS_CODING	2.53047	0.0113909	1.94344
PF3D7_0212500	PF3D7_0212500.1	Pf3D7_02_v3.512697	Pf3D7_02_v3	512697	V1058A	gTt/gCt	NON_SYNONYMOUS_CODING	-0.228374	0.819356	0.0865275
PF3D7_0212500	PF3D7_0212500.1	Pf3D7_02_v3.514436	Pf3D7_02_v3	514436	I1638V	Att/Gtt	NON_SYNONYMOUS_CODING	1.31396	0.188858	0.723865
PF3D7_0212500	PF3D7_0212500.1	Pf3D7_02_v3.514439	Pf3D7_02_v3	514439	N1639H	Aac/Cac	NON_SYNONYMOUS_CODING	1.31396	0.188858	0.723865
PF3D7_0212500	PF3D7_0212500.1	Pf3D7_02_v3.515383	Pf3D7_02_v3	515383	Q1953	caG/caA	SYNONYMOUS_CODING	-0.184122	0.853918	0.068584
PF3D7_0212500	PF3D7_0212500.1	Pf3D7_02_v3.516865	Pf3D7_02_v3	516865	F2364	ttC/ttT	SYNONYMOUS_CODING	-0.0888575	0.929195	0.0318931
PF3D7_0212500	PF3D7_0212500.1	Pf3D7_02_v3.517408	Pf3D7_02_v3	517408	N2545K	aaC/aaG	NON_SYNONYMOUS_CODING	1.68452	0.0920819	1.03583
PF3D7_0212500	PF3D7_0212500.1	Pf3D7_02_v3.518117	Pf3D7_02_v3	518117	N2782D	Aat/Gat	NON_SYNONYMOUS_CODING	0.00722528	0.994235	0.00251091
PF3D7_0212500	PF3D7_0212500.1	Pf3D7_02_v3.518118	Pf3D7_02_v3	518118	N2782S	aAt/aGt	NON_SYNONYMOUS_CODING	0.00722528	0.994235	0.00251091
PF3D7_0212500	PF3D7_0212500.1	Pf3D7_02_v3.519453	Pf3D7_02_v3	519453	G3227D	gGt/gAt	NON_SYNONYMOUS_CODING	-0.103579	0.917504	0.0373922
PF3D7_0212500	PF3D7_0212500.1	Pf3D7_02_v3.519457	Pf3D7_02_v3	519457	I3228	atC/atT	SYNONYMOUS_CODING	0.773944	0.438964	0.357571
PF3D7_0212500	PF3D7_0212500.1	Pf3D7_02_v3.520765	Pf3D7_02_v3	520765	S3664	tcC/tcA	SYNONYMOUS_CODING	-0.100261	0.920137	0.0361474
SPATR	PF3D7_0212600.1	Pf3D7_02_v3.523681	Pf3D7_02_v3	523681	S145	agT/agC	SYNONYMOUS_CODING	-0.70596	0.480213	0.318566
PF3D7_0212700	PF3D7_0212700.1	Pf3D7_02_v3.525547	Pf3D7_02_v3	525547	C166Y	tGc/tAc	NON_SYNONYMOUS_CODING	-0.169805	0.865163	0.0629019
MATE	PF3D7_0212800.1	Pf3D7_02_v3.529709	Pf3D7_02_v3	529709	F487L	ttT/ttA	NON_SYNONYMOUS_CODING	-0.0359328	0.971336	0.0126305
MATE	PF3D7_0212800.1	Pf3D7_02_v3.530005	Pf3D7_02_v3	530005	R586I	aGa/aTa	NON_SYNONYMOUS_CODING	0.341856	0.732459	0.135216
PK7	PF3D7_0213400.1	Pf3D7_02_v3.543751	Pf3D7_02_v3	543751	I326V	Atc/Gtc	NON_SYNONYMOUS_CODING	-0.059474	0.952575	0.021101
PF3D7_0213600	PF3D7_0213600.1	Pf3D7_02_v3.546511	Pf3D7_02_v3	546511	R2410S	Cgt/Agt	NON_SYNONYMOUS_CODING	0.0826024	0.934168	0.0295752
PF3D7_0213600	PF3D7_0213600.1	Pf3D7_02_v3.549049	Pf3D7_02_v3	549049	P1954	ccG/ccA	SYNONYMOUS_CODING	0.115751	0.90785	0.041986
PF3D7_0213600	PF3D7_0213600.1	Pf3D7_02_v3.550704	Pf3D7_02_v3	550704	K1460	aaG/aaA	SYNONYMOUS_CODING	0.251853	0.801155	0.0962837
PF3D7_0213600	PF3D7_0213600.1	Pf3D7_02_v3.551816	Pf3D7_02_v3	551816	S1090P	Tca/Cca	NON_SYNONYMOUS_CODING	0.675598	0.499296	0.301642
PF3D7_0213600	PF3D7_0213600.1	Pf3D7_02_v3.551941	Pf3D7_02_v3	551941	A1048V	gCt/gTt	NON_SYNONYMOUS_CODING	0.102231	0.918573	0.0368862
PF3D7_0213600	PF3D7_0213600.1	Pf3D7_02_v3.554110	Pf3D7_02_v3	554110	Y395	taC/taT	SYNONYMOUS_CODING
PF3D7_0213600	PF3D7_0213600.1	Pf3D7_02_v3.554308	Pf3D7_02_v3	554308	I329	atC/atT	SYNONYMOUS_CODING	0.0177405	0.985846	0.00619096
PF3D7_0213800	PF3D7_0213800.1	Pf3D7_02_v3.558953	Pf3D7_02_v3	558953	T123	acA/acG	SYNONYMOUS_CODING	-0.0616011	0.950881	0.0218741
PF3D7_0213800	PF3D7_0213800.1	Pf3D7_02_v3.559329	Pf3D7_02_v3	559329	Y249D	Tat/Gat	NON_SYNONYMOUS_CODING	0.202165	0.839787	0.0758306
SEC31	PF3D7_0214100.1	Pf3D7_02_v3.571624	Pf3D7_02_v3	571624	S564	tcG/tcA	SYNONYMOUS_CODING	-0.0791788	0.93689	0.0283112
PF3D7_0214300	PF3D7_0214300.1	Pf3D7_02_v3.579813	Pf3D7_02_v3	579813	G384	ggC/ggT	SYNONYMOUS_CODING	0.414705	0.678358	0.168541
PF3D7_0214300	PF3D7_0214300.1	Pf3D7_02_v3.582922	Pf3D7_02_v3	582922	N1421Y	Aat/Tat	NON_SYNONYMOUS_CODING	0.616061	0.537854	0.269335
PF3D7_0214300	PF3D7_0214300.1	Pf3D7_02_v3.582926	Pf3D7_02_v3	582926	G1422E	gGa/gAa	NON_SYNONYMOUS_CODING	0.478069	0.632601	0.19887
PF3D7_0214300	PF3D7_0214300.1	Pf3D7_02_v3.582928	Pf3D7_02_v3	582928	I1423F	Att/Ttt	NON_SYNONYMOUS_CODING	-0.452474	0.650928	0.186467
PF3D7_0214300	PF3D7_0214300.1	Pf3D7_02_v3.583192	Pf3D7_02_v3	583192	L1511	Cta/Tta	SYNONYMOUS_CODING	0.467622	0.640055	0.193783
PF3D7_0214300	PF3D7_0214300.1	Pf3D7_02_v3.583978	Pf3D7_02_v3	583978	A1773T	Gca/Aca	NON_SYNONYMOUS_CODING	-0.401094	0.688351	0.16219
PF3D7_0214700	PF3D7_0214700.1	Pf3D7_02_v3.600966	Pf3D7_02_v3	600966	S151	tcC/tcT	SYNONYMOUS_CODING	-0.586594	0.557477	0.253773
PF3D7_0214800	PF3D7_0214800.1	Pf3D7_02_v3.605425	Pf3D7_02_v3	605425	K72N	aaA/aaT	NON_SYNONYMOUS_CODING	1.52265	0.127845	0.893316
RON6	PF3D7_0214900.1	Pf3D7_02_v3.610944	Pf3D7_02_v3	610944	S45L	tCa/tTa	NON_SYNONYMOUS_CODING
RON6	PF3D7_0214900.1	Pf3D7_02_v3.611119	Pf3D7_02_v3	611119	K103	aaA/aaG	SYNONYMOUS_CODING
RON6	PF3D7_0214900.1	Pf3D7_02_v3.611120	Pf3D7_02_v3	611120	D104N	Gat/Aat	NON_SYNONYMOUS_CODING
RON6	PF3D7_0214900.1	Pf3D7_02_v3.611124	Pf3D7_02_v3	611124	S105F	tCt/tTt	NON_SYNONYMOUS_CODING
RON6	PF3D7_0214900.1	Pf3D7_02_v3.612056	Pf3D7_02_v3	612056	N416Y	Aat/Tat	NON_SYNONYMOUS_CODING	0.296962	0.766495	0.11549
RON6	PF3D7_0214900.1	Pf3D7_02_v3.612638	Pf3D7_02_v3	612638	H610Y	Cat/Tat	NON_SYNONYMOUS_CODING	-0.543439	0.586828	0.231489
ACS9	PF3D7_0215000.1	Pf3D7_02_v3.617457	Pf3D7_02_v3	617457	I658T	aTa/aCa	NON_SYNONYMOUS_CODING	0.0447211	0.96433	0.0157745
ACS9	PF3D7_0215000.1	Pf3D7_02_v3.617482	Pf3D7_02_v3	617482	D650N	Gat/Aat	NON_SYNONYMOUS_CODING	-0.456465	0.648056	0.188388
ACS9	PF3D7_0215000.1	Pf3D7_02_v3.617743	Pf3D7_02_v3	617743	F563I	Ttt/Att	NON_SYNONYMOUS_CODING
ACS9	PF3D7_0215000.1	Pf3D7_02_v3.618400	Pf3D7_02_v3	618400	N344Y	Aat/Tat	NON_SYNONYMOUS_CODING	-0.0190107	0.984833	0.00663761
ACS9	PF3D7_0215000.1	Pf3D7_02_v3.619131	Pf3D7_02_v3	619131	V100A	gTa/gCa	NON_SYNONYMOUS_CODING	0.0163561	0.98695	0.0057047
PF3D7_0215100	PF3D7_0215100.1	Pf3D7_02_v3.623146	Pf3D7_02_v3	623146	D236G	gAc/gGc	NON_SYNONYMOUS_CODING	-0.67147	0.501921	0.299365
ACS8	PF3D7_0215300.1	Pf3D7_02_v3.629066	Pf3D7_02_v3	629066	Q748R	cAa/cGa	NON_SYNONYMOUS_CODING	-0.307388	0.758548	0.120017
ACS8	PF3D7_0215300.1	Pf3D7_02_v3.629375	Pf3D7_02_v3	629375	C645S	tGt/tCt	NON_SYNONYMOUS_CODING	-0.107853	0.914112	0.0390006
ACS8	PF3D7_0215300.1	Pf3D7_02_v3.630150	Pf3D7_02_v3	630150	I387V	Ata/Gta	NON_SYNONYMOUS_CODING	-0.107853	0.914112	0.0390006
ACS8	PF3D7_0215300.1	Pf3D7_02_v3.630290	Pf3D7_02_v3	630290	M340K	aTg/aAg	NON_SYNONYMOUS_CODING	0.149545	0.881123	0.0549632
ACS8	PF3D7_0215300.1	Pf3D7_02_v3.630420	Pf3D7_02_v3	630420	I297V	Att/Gtt	NON_SYNONYMOUS_CODING	0.198587	0.842586	0.0743859
ACS8	PF3D7_0215300.1	Pf3D7_02_v3.630545	Pf3D7_02_v3	630545	G255D	gGt/gAt	NON_SYNONYMOUS_CODING	-0.153688	0.877856	0.0565769
ACS8	PF3D7_0215300.1	Pf3D7_02_v3.630710	Pf3D7_02_v3	630710	P200L	cCa/cTa	NON_SYNONYMOUS_CODING	0.386799	0.698905	0.155582
ACS8	PF3D7_0215300.1	Pf3D7_02_v3.630726	Pf3D7_02_v3	630726	H195Y	Cat/Tat	NON_SYNONYMOUS_CODING	-0.133178	0.894053	0.0486368
ACS8	PF3D7_0215300.1	Pf3D7_02_v3.630737	Pf3D7_02_v3	630737	G191D	gGc/gAc	NON_SYNONYMOUS_CODING	0.0816166	0.934952	0.0292109
ACS8	PF3D7_0215300.1	Pf3D7_02_v3.631092	Pf3D7_02_v3	631092	R73G	Aga/Gga	NON_SYNONYMOUS_CODING	-0.111322	0.911361	0.0403096
ACS8	PF3D7_0215300.1	Pf3D7_02_v3.631190	Pf3D7_02_v3	631190	Y40F	tAt/tTt	NON_SYNONYMOUS_CODING	0.228262	0.819443	0.0864815
PF3D7_0215500	PF3D7_0215500.1	Pf3D7_02_v3.641738	Pf3D7_02_v3	641738	I447V	Ata/Gta	NON_SYNONYMOUS_CODING	0.118095	0.905992	0.0428755
RPB2	PF3D7_0215700.1	Pf3D7_02_v3.646122	Pf3D7_02_v3	646122	L20	ttA/ttG	SYNONYMOUS_CODING	0.344312	0.730612	0.136313
RPB2	PF3D7_0215700.1	Pf3D7_02_v3.648984	Pf3D7_02_v3	648984	N974	aaC/aaT	SYNONYMOUS_CODING
ORC5	PF3D7_0215800.1	Pf3D7_02_v3.651509	Pf3D7_02_v3	651509	C618	tgT/tgC	SYNONYMOUS_CODING	0.228634	0.819153	0.0866349
DHHC11	PF3D7_0215900.1	Pf3D7_02_v3.655906	Pf3D7_02_v3	655906	S127N	aGt/aAt	NON_SYNONYMOUS_CODING	-0.584824	0.558666	0.252847
PF3D7_0216000	PF3D7_0216000.1	Pf3D7_02_v3.660994	Pf3D7_02_v3	660994	S787P	Tca/Cca	NON_SYNONYMOUS_CODING	0.110711	0.911845	0.0400789
PF3D7_0216100	PF3D7_0216100.1	Pf3D7_02_v3.665284	Pf3D7_02_v3	665284	V1083	gtC/gtG	SYNONYMOUS_CODING
PF3D7_0216100	PF3D7_0216100.1	Pf3D7_02_v3.666154	Pf3D7_02_v3	666154	T793	acA/acT	SYNONYMOUS_CODING	-0.236802	0.81281	0.0900109
PF3D7_0216100	PF3D7_0216100.1	Pf3D7_02_v3.666391	Pf3D7_02_v3	666391	I714	atA/atC	SYNONYMOUS_CODING	-0.114356	0.908955	0.0414575
PF3D7_0216100	PF3D7_0216100.1	Pf3D7_02_v3.667715	Pf3D7_02_v3	667715	K273R	aAa/aGa	NON_SYNONYMOUS_CODING	-0.511056	0.609312	0.21516
PF3D7_0216200	PF3D7_0216200.1	Pf3D7_02_v3.669494	Pf3D7_02_v3	669494	T116	acA/acC	SYNONYMOUS_CODING	2.1313	0.0330646	1.48064
PF3D7_0216300	PF3D7_0216300.1	Pf3D7_02_v3.671363	Pf3D7_02_v3	671363	K317N	aaG/aaC	NON_SYNONYMOUS_CODING	-0.37852	0.705044	0.151783
PF3D7_0216300	PF3D7_0216300.1	Pf3D7_02_v3.671578	Pf3D7_02_v3	671578	K389I	aAa/aTa	NON_SYNONYMOUS_CODING	0.0875985	0.930196	0.0314256
PF3D7_0216300	PF3D7_0216300.1	Pf3D7_02_v3.671972	Pf3D7_02_v3	671972	T520	acA/acC	SYNONYMOUS_CODING	-0.255875	0.798047	0.0979713
PF3D7_0216600	PF3D7_0216600.1	Pf3D7_02_v3.688286	Pf3D7_02_v3	688286	I601T	aTa/aCa	NON_SYNONYMOUS_CODING	-0.422379	0.672749	0.172147
ATG11	PF3D7_0216700.1	Pf3D7_02_v3.693767	Pf3D7_02_v3	693767	L712	ttG/ttA	SYNONYMOUS_CODING	-0.540041	0.589169	0.22976
ATG11	PF3D7_0216700.1	Pf3D7_02_v3.694307	Pf3D7_02_v3	694307	K892	aaA/aaG	SYNONYMOUS_CODING	0.36361	0.716149	0.144997
ATG11	PF3D7_0216700.1	Pf3D7_02_v3.695076	Pf3D7_02_v3	695076	K1149Q	Aaa/Caa	NON_SYNONYMOUS_CODING	0.168048	0.866545	0.0622086
ATG11	PF3D7_0216700.1	Pf3D7_02_v3.695342	Pf3D7_02_v3	695342	K1237N	aaA/aaC	NON_SYNONYMOUS_CODING	-0.0216733	0.982709	0.00757526
PF3D7_0216800	PF3D7_0216800.1	Pf3D7_02_v3.698481	Pf3D7_02_v3	698481	E361K	Gaa/Aaa	NON_SYNONYMOUS_CODING	0.100793	0.919715	0.0363468
PF3D7_0216800	PF3D7_0216800.1	Pf3D7_02_v3.698509	Pf3D7_02_v3	698509	N351	aaC/aaT	SYNONYMOUS_CODING	0.294236	0.768577	0.114312
PF3D7_0216900	PF3D7_0216900.1	Pf3D7_02_v3.702777	Pf3D7_02_v3	702777	E511	gaA/gaG	SYNONYMOUS_CODING	-0.14323	0.886108	0.0525132
PF3D7_0217000	PF3D7_0217000.1	Pf3D7_02_v3.703180	Pf3D7_02_v3	703180	L947	ctT/ctC	SYNONYMOUS_CODING	-0.145985	0.883934	0.0535804
PF3D7_0217000	PF3D7_0217000.1	Pf3D7_02_v3.703541	Pf3D7_02_v3	703541	F856	ttT/ttC	SYNONYMOUS_CODING	0.507901	0.611523	0.213587
PF3D7_0217000	PF3D7_0217000.1	Pf3D7_02_v3.703636	Pf3D7_02_v3	703636	E825Q	Gaa/Caa	NON_SYNONYMOUS_CODING	-0.218918	0.826714	0.0826449
PF3D7_0217000	PF3D7_0217000.1	Pf3D7_02_v3.705904	Pf3D7_02_v3	705904	N228K	aaC/aaG	NON_SYNONYMOUS_CODING	0.109375	0.912905	0.0395744
PF3D7_0217200	PF3D7_0217200.1	Pf3D7_02_v3.712208	Pf3D7_02_v3	712208	N1015	aaT/aaC	SYNONYMOUS_CODING	-0.576564	0.564234	0.248541
PF3D7_0217200	PF3D7_0217200.1	Pf3D7_02_v3.714480	Pf3D7_02_v3	714480	D258G	gAc/gGc	NON_SYNONYMOUS_CODING	0.26624	0.790055	0.102343
CDPK1	PF3D7_0217500.1	Pf3D7_02_v3.721648	Pf3D7_02_v3	721648	L404	ctT/ctC	SYNONYMOUS_CODING	-0.267102	0.78939	0.102708
PF3D7_0217600	PF3D7_0217600.1	Pf3D7_02_v3.723984	Pf3D7_02_v3	723984	T1632	acC/acT	SYNONYMOUS_CODING	-0.915385	0.35999	0.44371
PF3D7_0217600	PF3D7_0217600.1	Pf3D7_02_v3.724252	Pf3D7_02_v3	724252	R1543K	aGa/aAa	NON_SYNONYMOUS_CODING	0.254223	0.799323	0.0972775
PF3D7_0217600	PF3D7_0217600.1	Pf3D7_02_v3.725642	Pf3D7_02_v3	725642	S1169N	aGt/aAt	NON_SYNONYMOUS_CODING
PF3D7_0217600	PF3D7_0217600.1	Pf3D7_02_v3.727426	Pf3D7_02_v3	727426	N574	aaT/aaC	SYNONYMOUS_CODING	-0.0914482	0.927136	0.0328564
PF3D7_0217700	PF3D7_0217700.1	Pf3D7_02_v3.731152	Pf3D7_02_v3	731152	I225V	Att/Gtt	NON_SYNONYMOUS_CODING	-0.2683	0.788468	0.103216
PF3D7_0217900	PF3D7_0217900.1	Pf3D7_02_v3.735613	Pf3D7_02_v3	735613	S462T	aGt/aCt	NON_SYNONYMOUS_CODING	0.0136755	0.989089	0.00476467
PF3D7_0217900	PF3D7_0217900.1	Pf3D7_02_v3.736145	Pf3D7_02_v3	736145	K285E	Aaa/Gaa	NON_SYNONYMOUS_CODING	-0.111688	0.91107	0.040448
PF3D7_0218300	PF3D7_0218300.1	Pf3D7_02_v3.747771	Pf3D7_02_v3	747771	N287S	aAc/aGc	NON_SYNONYMOUS_CODING	-0.311664	0.755296	0.121883
PF3D7_0218300	PF3D7_0218300.1	Pf3D7_02_v3.749201	Pf3D7_02_v3	749201	S55	tcG/tcT	SYNONYMOUS_CODING	-0.520801	0.602506	0.220039
PF3D7_0218600	PF3D7_0218600.1	Pf3D7_02_v3.756246	Pf3D7_02_v3	756246	K277E	Aag/Gag	NON_SYNONYMOUS_CODING	-0.417612	0.67623	0.169905
PF3D7_0218600	PF3D7_0218600.1	Pf3D7_02_v3.759265	Pf3D7_02_v3	759265	N1283I	aAt/aTt	NON_SYNONYMOUS_CODING	-0.0955625	0.923868	0.03439
PF3D7_0218600	PF3D7_0218600.1	Pf3D7_02_v3.759741	Pf3D7_02_v3	759741	R1442C	Cgc/Tgc	NON_SYNONYMOUS_CODING	-0.837403	0.402366	0.395379
PF3D7_0218600	PF3D7_0218600.1	Pf3D7_02_v3.760017	Pf3D7_02_v3	760017	S1534A	Tcc/Gcc	NON_SYNONYMOUS_CODING	0.14079	0.888036	0.0515693
PF3D7_0218600	PF3D7_0218600.1	Pf3D7_02_v3.760728	Pf3D7_02_v3	760728	E1771K	Gaa/Aaa	NON_SYNONYMOUS_CODING	-0.0934893	0.925515	0.0336166
PF3D7_0218600	PF3D7_0218600.1	Pf3D7_02_v3.761081	Pf3D7_02_v3	761081	N1888K	aaT/aaA	NON_SYNONYMOUS_CODING	0.451925	0.651323	0.186204
PF3D7_0218600	PF3D7_0218600.1	Pf3D7_02_v3.762106	Pf3D7_02_v3	762106	E2230A	gAa/gCa	NON_SYNONYMOUS_CODING
PRP45	PF3D7_0218700.1	Pf3D7_02_v3.763975	Pf3D7_02_v3	763975	K322R	aAa/aGa	NON_SYNONYMOUS_CODING	-0.652923	0.513806	0.289201
		Pf3D7_02_v3.766632	Pf3D7_02_v3	766632				0.0999118	0.920414	0.0360166
		Pf3D7_02_v3.766993	Pf3D7_02_v3	766993				-0.390575	0.696111	0.157321
PF3D7_0219100	PF3D7_0219100.1	Pf3D7_02_v3.771011	Pf3D7_02_v3	771011	K417	aaG/aaA	SYNONYMOUS_CODING	-0.482697	0.629311	0.201135
PF3D7_0219300	PF3D7_0219300.1	Pf3D7_02_v3.773701	Pf3D7_02_v3	773701	I18	atT/atA	SYNONYMOUS_CODING	0.333372	0.738854	0.131442
PF3D7_0219500	PF3D7_0219500.1	Pf3D7_02_v3.778044	Pf3D7_02_v3	778044	L8	Ctg/Ttg	SYNONYMOUS_CODING	-0.136487	0.891436	0.0499099
RFC1	PF3D7_0219600.1	Pf3D7_02_v3.781389	Pf3D7_02_v3	781389	S248	tcG/tcA	SYNONYMOUS_CODING	0.772273	0.439953	0.356594
GEXP20	PF3D7_0219700.1	Pf3D7_02_v3.784067	Pf3D7_02_v3	784067	Y182H	Tat/Cat	NON_SYNONYMOUS_CODING	-0.435223	0.663401	0.178224
GEXP20	PF3D7_0219700.1	Pf3D7_02_v3.784341	Pf3D7_02_v3	784341	S90R	agC/agA	NON_SYNONYMOUS_CODING	-0.218493	0.827045	0.082471
GEXP20	PF3D7_0219700.1	Pf3D7_02_v3.784369	Pf3D7_02_v3	784369	V81A	gTc/gCc	NON_SYNONYMOUS_CODING	0.0532113	0.957564	0.0188324
GEXP20	PF3D7_0219700.1	Pf3D7_02_v3.784379	Pf3D7_02_v3	784379	H78N	Cat/Aat	NON_SYNONYMOUS_CODING	-0.220759	0.82528	0.0833984
GEXP20	PF3D7_0219700.1	Pf3D7_02_v3.784786	Pf3D7_02_v3	784786	K15E	Aaa/Gaa	NON_SYNONYMOUS_CODING	-0.239148	0.810991	0.090984
PF3D7_0219800	PF3D7_0219800.1	Pf3D7_02_v3.787242	Pf3D7_02_v3	787242	K196	aaG/aaA	SYNONYMOUS_CODING	0.776348	0.437544	0.358979
PF3D7_0219800	PF3D7_0219800.1	Pf3D7_02_v3.787407	Pf3D7_02_v3	787407	G141	ggA/ggC	SYNONYMOUS_CODING	-0.592507	0.553511	0.256874
PF3D7_0219800	PF3D7_0219800.1	Pf3D7_02_v3.787901	Pf3D7_02_v3	787901	V14M	Gtg/Atg	NON_SYNONYMOUS_CODING
PF3D7_0219900	PF3D7_0219900.1	Pf3D7_02_v3.792194	Pf3D7_02_v3	792194	R169K	aGa/aAa	NON_SYNONYMOUS_CODING	0.087141	0.930559	0.0312559
PF3D7_0219900	PF3D7_0219900.1	Pf3D7_02_v3.792272	Pf3D7_02_v3	792272	K195R	aAa/aGa	NON_SYNONYMOUS_CODING	-1.3069	0.191247	0.718405
LSA3	PF3D7_0220000.1	Pf3D7_02_v3.797146	Pf3D7_02_v3	797146	V79	gtA/gtT	SYNONYMOUS_CODING	-0.995203	0.319638	0.495342
LSA3	PF3D7_0220000.1	Pf3D7_02_v3.798866	Pf3D7_02_v3	798866	T653A	Act/Gct	NON_SYNONYMOUS_CODING	0.434218	0.66413	0.177747
LSA3	PF3D7_0220000.1	Pf3D7_02_v3.798907	Pf3D7_02_v3	798907	L666	ctC/ctT	SYNONYMOUS_CODING	0.434218	0.66413	0.177747
LSA3	PF3D7_0220000.1	Pf3D7_02_v3.799043	Pf3D7_02_v3	799043	E712K	Gag/Aag	NON_SYNONYMOUS_CODING	-0.165777	0.868333	0.0613139
LSA3	PF3D7_0220000.1	Pf3D7_02_v3.799053	Pf3D7_02_v3	799053	S715N	aGt/aAt	NON_SYNONYMOUS_CODING	-0.0416296	0.966794	0.0146661
LSA3	PF3D7_0220000.1	Pf3D7_02_v3.799540	Pf3D7_02_v3	799540	G877	ggG/ggA	SYNONYMOUS_CODING	0.468161	0.63967	0.194044
LSA3	PF3D7_0220000.1	Pf3D7_02_v3.800017	Pf3D7_02_v3	800017	E1036	gaG/gaA	SYNONYMOUS_CODING	0.0831186	0.933757	0.029766
LSA3	PF3D7_0220000.1	Pf3D7_02_v3.801249	Pf3D7_02_v3	801249	A1447V	gCa/gTa	NON_SYNONYMOUS_CODING	0.246204	0.805524	0.0939214
PF3D7_0220100	PF3D7_0220100.1	Pf3D7_02_v3.805001	Pf3D7_02_v3	805001	L85S	tTa/tCa	NON_SYNONYMOUS_CODING	-1.48147	0.13848	0.858612
PF3D7_0220100	PF3D7_0220100.1	Pf3D7_02_v3.805832	Pf3D7_02_v3	805832	E362G	gAa/gGa	NON_SYNONYMOUS_CODING	-1.43448	0.151434	0.819776
PF3D7_0220100	PF3D7_0220100.1	Pf3D7_02_v3.805840	Pf3D7_02_v3	805840	L365F	Ctc/Ttc	NON_SYNONYMOUS_CODING	-0.297089	0.766399	0.115545
PF3D7_0220100	PF3D7_0220100.1	Pf3D7_02_v3.805888	Pf3D7_02_v3	805888	E381K	Gaa/Aaa	NON_SYNONYMOUS_CODING	-0.339446	0.734274	0.134142
PF3D7_0220100	PF3D7_0220100.1	Pf3D7_02_v3.805983	Pf3D7_02_v3	805983	E412	gaA/gaG	SYNONYMOUS_CODING	-0.671309	0.502024	0.299276
PF3D7_0220100	PF3D7_0220100.1	Pf3D7_02_v3.805999	Pf3D7_02_v3	805999	Y418H	Tat/Cat	NON_SYNONYMOUS_CODING	-0.400754	0.688601	0.162032
PF3D7_0220100	PF3D7_0220100.1	Pf3D7_02_v3.807045	Pf3D7_02_v3	807045	L766F	ttA/ttT	NON_SYNONYMOUS_CODING	0.192422	0.847411	0.0719057
PF3D7_0220300	PF3D7_0220300.1	Pf3D7_02_v3.814192	Pf3D7_02_v3	814192	P92A	Cca/Gca	NON_SYNONYMOUS_CODING	-0.685744	0.492874	0.307264
PF3D7_0220600	PF3D7_0220600.1	Pf3D7_02_v3.831945	Pf3D7_02_v3	831945	I206	atC/atT	SYNONYMOUS_CODING
PF3D7_0220700	PF3D7_0220700.1	Pf3D7_02_v3.834211	Pf3D7_02_v3	834211	K94	aaG/aaA	SYNONYMOUS_CODING
PF3D7_0220700	PF3D7_0220700.1	Pf3D7_02_v3.834216	Pf3D7_02_v3	834216	K96I	aAa/aTa	NON_SYNONYMOUS_CODING
PF3D7_0220700	PF3D7_0220700.1	Pf3D7_02_v3.834457	Pf3D7_02_v3	834457	I176M	atA/atG	NON_SYNONYMOUS_CODING	-0.896333	0.370075	0.431711
PF3D7_0220700	PF3D7_0220700.1	Pf3D7_02_v3.834663	Pf3D7_02_v3	834663	I245K	aTa/aAa	NON_SYNONYMOUS_CODING	-0.879317	0.379229	0.421098
CLAG2	PF3D7_0220800.1	Pf3D7_02_v3.839142	Pf3D7_02_v3	839142	I100	atT/atA	SYNONYMOUS_CODING	-0.294062	0.768711	0.114237
CLAG2	PF3D7_0220800.1	Pf3D7_02_v3.839178	Pf3D7_02_v3	839178	P112	ccC/ccT	SYNONYMOUS_CODING	0.848678	0.396061	0.402238
CLAG2	PF3D7_0220800.1	Pf3D7_02_v3.839251	Pf3D7_02_v3	839251	D137N	Gat/Aat	NON_SYNONYMOUS_CODING	0.189663	0.849573	0.0707993
CLAG2	PF3D7_0220800.1	Pf3D7_02_v3.839364	Pf3D7_02_v3	839364	A174	gcA/gcT	SYNONYMOUS_CODING	0.205238	0.837386	0.0770741
CLAG2	PF3D7_0220800.1	Pf3D7_02_v3.839367	Pf3D7_02_v3	839367	V175	gtA/gtT	SYNONYMOUS_CODING	0.205238	0.837386	0.0770741
CLAG2	PF3D7_0220800.1	Pf3D7_02_v3.839370	Pf3D7_02_v3	839370	K176	aaG/aaA	SYNONYMOUS_CODING	0.205238	0.837386	0.0770741
CLAG2	PF3D7_0220800.1	Pf3D7_02_v3.839377	Pf3D7_02_v3	839377	L179	Cta/Tta	SYNONYMOUS_CODING	0.205238	0.837386	0.0770741
CLAG2	PF3D7_0220800.1	Pf3D7_02_v3.839620	Pf3D7_02_v3	839620	L260	Tta/Cta	SYNONYMOUS_CODING	-1.0544	0.291699	0.535065
CLAG2	PF3D7_0220800.1	Pf3D7_02_v3.839685	Pf3D7_02_v3	839685	I281	atA/atT	SYNONYMOUS_CODING	-0.236174	0.813298	0.0897505
CLAG2	PF3D7_0220800.1	Pf3D7_02_v3.840040	Pf3D7_02_v3	840040	R347	Cga/Aga	SYNONYMOUS_CODING	-0.629137	0.529259	0.276331
CLAG2	PF3D7_0220800.1	Pf3D7_02_v3.840294	Pf3D7_02_v3	840294	D431	gaT/gaC	SYNONYMOUS_CODING	-0.172753	0.862845	0.064067
CLAG2	PF3D7_0220800.1	Pf3D7_02_v3.840984	Pf3D7_02_v3	840984	K543	aaG/aaA	SYNONYMOUS_CODING	-0.112738	0.910238	0.0408449
CLAG2	PF3D7_0220800.1	Pf3D7_02_v3.841017	Pf3D7_02_v3	841017	D554E	gaC/gaA	NON_SYNONYMOUS_CODING	-0.366665	0.713869	0.146382
CLAG2	PF3D7_0220800.1	Pf3D7_02_v3.841296	Pf3D7_02_v3	841296	T612	acC/acT	SYNONYMOUS_CODING	0.22406	0.82271	0.084753
CLAG2	PF3D7_0220800.1	Pf3D7_02_v3.841513	Pf3D7_02_v3	841513	K647	aaA/aaG	SYNONYMOUS_CODING	0.00267503	0.997866	0.000927933
CLAG2	PF3D7_0220800.1	Pf3D7_02_v3.841515	Pf3D7_02_v3	841515	S648N	aGt/aAt	NON_SYNONYMOUS_CODING	0.00267503	0.997866	0.000927933
CLAG2	PF3D7_0220800.1	Pf3D7_02_v3.841563	Pf3D7_02_v3	841563	H664R	cAt/cGt	NON_SYNONYMOUS_CODING	-0.0483232	0.961459	0.0170694
CLAG2	PF3D7_0220800.1	Pf3D7_02_v3.841597	Pf3D7_02_v3	841597	S675	tcC/tcT	SYNONYMOUS_CODING	-0.163342	0.870249	0.0603564
CLAG2	PF3D7_0220800.1	Pf3D7_02_v3.841609	Pf3D7_02_v3	841609	K679	aaA/aaG	SYNONYMOUS_CODING	-0.163342	0.870249	0.0603564
CLAG2	PF3D7_0220800.1	Pf3D7_02_v3.841795	Pf3D7_02_v3	841795	S712	tcT/tcG	SYNONYMOUS_CODING	1.29513	0.195276	0.70935
CLAG2	PF3D7_0220800.1	Pf3D7_02_v3.841800	Pf3D7_02_v3	841800	N714S	aAc/aGc	NON_SYNONYMOUS_CODING	1.29513	0.195276	0.70935
CLAG2	PF3D7_0220800.1	Pf3D7_02_v3.841819	Pf3D7_02_v3	841819	N720	aaC/aaT	SYNONYMOUS_CODING	2.03331	0.0420217	1.37653
CLAG2	PF3D7_0220800.1	Pf3D7_02_v3.842014	Pf3D7_02_v3	842014	K785N	aaA/aaT	NON_SYNONYMOUS_CODING	-1.59499	0.110715	0.955793
CLAG2	PF3D7_0220800.1	Pf3D7_02_v3.842691	Pf3D7_02_v3	842691	S966	tcC/tcT	SYNONYMOUS_CODING	-0.562777	0.573587	0.241401
CLAG2	PF3D7_0220800.1	Pf3D7_02_v3.842699	Pf3D7_02_v3	842699	N969S	aAc/aGc	NON_SYNONYMOUS_CODING	-0.606925	0.543901	0.26448
CLAG2	PF3D7_0220800.1	Pf3D7_02_v3.842805	Pf3D7_02_v3	842805	N1004	aaC/aaT	SYNONYMOUS_CODING	1.58553	0.112845	0.947516
CLAG2	PF3D7_0220800.1	Pf3D7_02_v3.842893	Pf3D7_02_v3	842893	V1034I	Gta/Ata	NON_SYNONYMOUS_CODING	-0.916052	0.359639	0.444133
CLAG2	PF3D7_0220800.1	Pf3D7_02_v3.843078	Pf3D7_02_v3	843078	V1095	gtT/gtA	SYNONYMOUS_CODING	-1.95513	0.0505681	1.29612
CLAG2	PF3D7_0220800.1	Pf3D7_02_v3.843096	Pf3D7_02_v3	843096	Y1101	taC/taT	SYNONYMOUS_CODING	1.02252	0.306534	0.513521
CLAG2	PF3D7_0220800.1	Pf3D7_02_v3.843180	Pf3D7_02_v3	843180	S1129	tcA/tcC	SYNONYMOUS_CODING	-1.88976	0.0587895	1.2307
CLAG2	PF3D7_0220800.1	Pf3D7_02_v3.843185	Pf3D7_02_v3	843185	G1131D	gGt/gAt	NON_SYNONYMOUS_CODING	-1.85041	0.0642548	1.19209
CLAG2	PF3D7_0220800.1	Pf3D7_02_v3.843192	Pf3D7_02_v3	843192	V1133	gtG/gtA	SYNONYMOUS_CODING	0.315069	0.752709	0.123373
CLAG2	PF3D7_0220800.1	Pf3D7_02_v3.843199	Pf3D7_02_v3	843199	T1136P	Aca/Cca	NON_SYNONYMOUS_CODING
CLAG2	PF3D7_0220800.1	Pf3D7_02_v3.843204	Pf3D7_02_v3	843204	E1137D	gaA/gaC	NON_SYNONYMOUS_CODING	-0.340634	0.733379	0.134672
CLAG2	PF3D7_0220800.1	Pf3D7_02_v3.843250	Pf3D7_02_v3	843250	P1153S	Cct/Tct	NON_SYNONYMOUS_CODING	1.01656	0.309362	0.509533
CLAG2	PF3D7_0220800.1	Pf3D7_02_v3.843547	Pf3D7_02_v3	843547	S1252G	Agt/Ggt	NON_SYNONYMOUS_CODING	-0.701473	0.483008	0.316046
CLAG2	PF3D7_0220800.1	Pf3D7_02_v3.843923	Pf3D7_02_v3	843923	C1377Y	tGt/tAt	NON_SYNONYMOUS_CODING	-2.36462	0.0180487	1.74355
CLAG2	PF3D7_0220800.1	Pf3D7_02_v3.843959	Pf3D7_02_v3	843959	S1389T	aGt/aCt	NON_SYNONYMOUS_CODING	-2.46602	0.0136623	1.86448
CLAG2	PF3D7_0220800.1	Pf3D7_02_v3.844088	Pf3D7_02_v3	844088	T1432N	aCt/aAt	NON_SYNONYMOUS_CODING	-1.51548	0.129652	0.887222
PF3D7_0221000	PF3D7_0221000.1	Pf3D7_02_v3.848108	Pf3D7_02_v3	848108	F6Y	tTt/tAt	NON_SYNONYMOUS_CODING	-1.87081	0.0613709	1.21204
PF3D7_0221000	PF3D7_0221000.1	Pf3D7_02_v3.848125	Pf3D7_02_v3	848125	L12V	Ctt/Gtt	NON_SYNONYMOUS_CODING	-0.876903	0.380539	0.419601
PF3D7_0221000	PF3D7_0221000.1	Pf3D7_02_v3.848452	Pf3D7_02_v3	848452	K81M	aAg/aTg	NON_SYNONYMOUS_CODING	-0.810703	0.417536	0.379306
PF3D7_0221000	PF3D7_0221000.1	Pf3D7_02_v3.848466	Pf3D7_02_v3	848466	Y86H	Tat/Cat	NON_SYNONYMOUS_CODING	-0.806881	0.419735	0.377025
PF3D7_0221000	PF3D7_0221000.1	Pf3D7_02_v3.848538	Pf3D7_02_v3	848538	Y110D	Tat/Gat	NON_SYNONYMOUS_CODING	0.595278	0.551658	0.25833
PF3D7_0221000	PF3D7_0221000.1	Pf3D7_02_v3.848573	Pf3D7_02_v3	848573	V121	gtC/gtA	SYNONYMOUS_CODING	0.424706	0.671051	0.173245
PF3D7_0221000	PF3D7_0221000.1	Pf3D7_02_v3.848579	Pf3D7_02_v3	848579	S123	tcT/tcC	SYNONYMOUS_CODING	0.424706	0.671051	0.173245
PF3D7_0221000	PF3D7_0221000.1	Pf3D7_02_v3.848604	Pf3D7_02_v3	848604	P132T	Cct/Act	NON_SYNONYMOUS_CODING	0.501194	0.616235	0.210254
PF3D7_0221000	PF3D7_0221000.1	Pf3D7_02_v3.848708	Pf3D7_02_v3	848708	S166	agT/agC	SYNONYMOUS_CODING	0.382885	0.701805	0.153783
PF3D7_0221000	PF3D7_0221000.1	Pf3D7_02_v3.848939	Pf3D7_02_v3	848939	C243	tgT/tgC	SYNONYMOUS_CODING	-2.12078	0.03394	1.46929
PF3D7_0221000	PF3D7_0221000.1	Pf3D7_02_v3.848947	Pf3D7_02_v3	848947	A246V	gCg/gTg	NON_SYNONYMOUS_CODING	0.621688	0.534147	0.272339
PF3D7_0221000	PF3D7_0221000.1	Pf3D7_02_v3.848964	Pf3D7_02_v3	848964	V252I	Gta/Ata	NON_SYNONYMOUS_CODING	0.20154	0.840277	0.0755777
PF3D7_0221000	PF3D7_0221000.1	Pf3D7_02_v3.848977	Pf3D7_02_v3	848977	V256A	gTa/gCa	NON_SYNONYMOUS_CODING	0.21949	0.826269	0.0828788
PF3D7_0221000	PF3D7_0221000.1	Pf3D7_02_v3.848979	Pf3D7_02_v3	848979	I257L	Att/Ctt	NON_SYNONYMOUS_CODING	0.21949	0.826269	0.0828788
PF3D7_0221000	PF3D7_0221000.1	Pf3D7_02_v3.848988	Pf3D7_02_v3	848988	T260A	Aca/Gca	NON_SYNONYMOUS_CODING	0.271668	0.785877	0.104645
PF3D7_0221000	PF3D7_0221000.1	Pf3D7_02_v3.848999	Pf3D7_02_v3	848999	A263	gcT/gcC	SYNONYMOUS_CODING	0.271668	0.785877	0.104645
PF3D7_0221000	PF3D7_0221000.1	Pf3D7_02_v3.849001	Pf3D7_02_v3	849001	V264A	gTa/gCa	NON_SYNONYMOUS_CODING	0.271668	0.785877	0.104645
PF3D7_0221000	PF3D7_0221000.1	Pf3D7_02_v3.849096	Pf3D7_02_v3	849096	E296K	Gag/Aag	NON_SYNONYMOUS_CODING	0.186843	0.851784	0.0696706
PF3D7_0221000	PF3D7_0221000.1	Pf3D7_02_v3.849098	Pf3D7_02_v3	849098	E296	gaG/gaA	SYNONYMOUS_CODING	-0.975981	0.329074	0.482706
PF3D7_0221000	PF3D7_0221000.1	Pf3D7_02_v3.849107	Pf3D7_02_v3	849107	K299	aaA/aaG	SYNONYMOUS_CODING	-0.929868	0.35244	0.452915
PF3D7_0221200	PF3D7_0221200.1	Pf3D7_02_v3.855000	Pf3D7_02_v3	855000	F12Y	tTt/tAt	NON_SYNONYMOUS_CODING	-1.27335	0.202892	0.692735
PF3D7_0221200	PF3D7_0221200.1	Pf3D7_02_v3.855467	Pf3D7_02_v3	855467	C117Y	tGt/tAt	NON_SYNONYMOUS_CODING	-2.1943	0.0282142	1.54953
PF3D7_0221200	PF3D7_0221200.1	Pf3D7_02_v3.855562	Pf3D7_02_v3	855562	K149E	Aaa/Gaa	NON_SYNONYMOUS_CODING	-2.00329	0.045146	1.34538
PF3D7_0221200	PF3D7_0221200.1	Pf3D7_02_v3.855629	Pf3D7_02_v3	855629	C171F	tGt/tTt	NON_SYNONYMOUS_CODING	0.647127	0.51755	0.286048
PF3D7_0221200	PF3D7_0221200.1	Pf3D7_02_v3.855632	Pf3D7_02_v3	855632	A172V	gCa/gTa	NON_SYNONYMOUS_CODING
PF3D7_0221200	PF3D7_0221200.1	Pf3D7_02_v3.855644	Pf3D7_02_v3	855644	A176V	gCa/gTa	NON_SYNONYMOUS_CODING	-0.238996	0.811108	0.0909211
PF3D7_0221200	PF3D7_0221200.1	Pf3D7_02_v3.855655	Pf3D7_02_v3	855655	L180I	Tta/Ata	NON_SYNONYMOUS_CODING	-0.248408	0.803819	0.0948418
PF3D7_0221200	PF3D7_0221200.1	Pf3D7_02_v3.855656	Pf3D7_02_v3	855656	L180S	tTa/tCa	NON_SYNONYMOUS_CODING	0.627527	0.530314	0.275467
PF3D7_0221200	PF3D7_0221200.1	Pf3D7_02_v3.855661	Pf3D7_02_v3	855661	A182S	Gcc/Tcc	NON_SYNONYMOUS_CODING	-1.50774	0.131622	0.880673
PF3D7_0221200	PF3D7_0221200.1	Pf3D7_02_v3.855665	Pf3D7_02_v3	855665	R183P	cGa/cCa	NON_SYNONYMOUS_CODING	-2.2327	0.0255689	1.59229
PF3D7_0221200	PF3D7_0221200.1	Pf3D7_02_v3.855686	Pf3D7_02_v3	855686	V190G	gTa/gGa	NON_SYNONYMOUS_CODING	1.67066	0.0947895	1.02324
PF3D7_0221400	PF3D7_0221400.1	Pf3D7_02_v3.860832	Pf3D7_02_v3	860832	E84D	gaG/gaT	NON_SYNONYMOUS_CODING
PF3D7_0221400	PF3D7_0221400.1	Pf3D7_02_v3.860847	Pf3D7_02_v3	860847	F89L	ttT/ttA	NON_SYNONYMOUS_CODING
PF3D7_0221400	PF3D7_0221400.1	Pf3D7_02_v3.860859	Pf3D7_02_v3	860859	H93	caC/caT	SYNONYMOUS_CODING
PF3D7_0221400	PF3D7_0221400.1	Pf3D7_02_v3.860900	Pf3D7_02_v3	860900	N107S	aAt/aGt	NON_SYNONYMOUS_CODING
PF3D7_0221400	PF3D7_0221400.1	Pf3D7_02_v3.860914	Pf3D7_02_v3	860914	S112P	Tcc/Ccc	NON_SYNONYMOUS_CODING
PF3D7_0221400	PF3D7_0221400.1	Pf3D7_02_v3.860924	Pf3D7_02_v3	860924	M115K	aTg/aAg	NON_SYNONYMOUS_CODING
PF3D7_0221400	PF3D7_0221400.1	Pf3D7_02_v3.860926	Pf3D7_02_v3	860926	E116Q	Gaa/Caa	NON_SYNONYMOUS_CODING
PF3D7_0221400	PF3D7_0221400.1	Pf3D7_02_v3.860971	Pf3D7_02_v3	860971	H131Y	Cat/Tat	NON_SYNONYMOUS_CODING
PF3D7_0221400	PF3D7_0221400.1	Pf3D7_02_v3.861031	Pf3D7_02_v3	861031	S151P	Tct/Cct	NON_SYNONYMOUS_CODING
PF3D7_0221400	PF3D7_0221400.1	Pf3D7_02_v3.861166	Pf3D7_02_v3	861166	V196M	Gtg/Atg	NON_SYNONYMOUS_CODING
PF3D7_0221400	PF3D7_0221400.1	Pf3D7_02_v3.861265	Pf3D7_02_v3	861265	A229T	Gct/Act	NON_SYNONYMOUS_CODING	-0.720583	0.471166	0.326826
ACS2	PF3D7_0301000.1	Pf3D7_03_v3.71040	Pf3D7_03_v3	71040	S294C	Agt/Tgt	NON_SYNONYMOUS_CODING	0.787233	0.431146	0.365376
ACS2	PF3D7_0301000.1	Pf3D7_03_v3.71291	Pf3D7_03_v3	71291	I210T	aTt/aCt	NON_SYNONYMOUS_CODING	-0.137446	0.890678	0.0502791
ACS2	PF3D7_0301000.1	Pf3D7_03_v3.71899	Pf3D7_03_v3	71899	I7	atT/atA	SYNONYMOUS_CODING	0.0391282	0.968788	0.0137712
PF3D7_0301100	PF3D7_0301100.1	Pf3D7_03_v3.76506	Pf3D7_03_v3	76506	Q5*	Caa/Taa	STOP_GAINED	0.25162	0.801335	0.096186
FIKK3	PF3D7_0301200.1	Pf3D7_03_v3.78721	Pf3D7_03_v3	78721	N512D	Aac/Gac	NON_SYNONYMOUS_CODING
FIKK3	PF3D7_0301200.1	Pf3D7_03_v3.79845	Pf3D7_03_v3	79845	S137F	tCt/tTt	NON_SYNONYMOUS_CODING
PF3D7_0301300	PF3D7_0301300.1	Pf3D7_03_v3.82459	Pf3D7_03_v3	82459	C289F	tGt/tTt	NON_SYNONYMOUS_CODING	1.20001	0.230137	0.638014
PF3D7_0301400	PF3D7_0301400.1	Pf3D7_03_v3.85825	Pf3D7_03_v3	85825	I71T	aTc/aCc	NON_SYNONYMOUS_CODING	-0.060985	0.951371	0.02165
PF3D7_0301400	PF3D7_0301400.1	Pf3D7_03_v3.85867	Pf3D7_03_v3	85867	E57A	gAa/gCa	NON_SYNONYMOUS_CODING	-0.529954	0.596144	0.224649
GEXP21	PF3D7_0301600.1	Pf3D7_03_v3.91158	Pf3D7_03_v3	91158	S719L	tCa/tTa	NON_SYNONYMOUS_CODING	0.437457	0.66178	0.179287
GEXP21	PF3D7_0301600.1	Pf3D7_03_v3.91686	Pf3D7_03_v3	91686	D543V	gAt/gTt	NON_SYNONYMOUS_CODING	0.226189	0.821054	0.0856281
GEXP21	PF3D7_0301600.1	Pf3D7_03_v3.91777	Pf3D7_03_v3	91777	Q513E	Caa/Gaa	NON_SYNONYMOUS_CODING	0.221275	0.824879	0.08361
GEXP21	PF3D7_0301600.1	Pf3D7_03_v3.91829	Pf3D7_03_v3	91829	S495	tcA/tcT	SYNONYMOUS_CODING	0.170455	0.864652	0.0631584
GEXP21	PF3D7_0301600.1	Pf3D7_03_v3.92397	Pf3D7_03_v3	92397	R306K	aGa/aAa	NON_SYNONYMOUS_CODING	0.61896	0.535943	0.270882
GEXP21	PF3D7_0301600.1	Pf3D7_03_v3.92421	Pf3D7_03_v3	92421	D298V	gAt/gTt	NON_SYNONYMOUS_CODING	0.711488	0.476782	0.32168
PF3D7_0301800	PF3D7_0301800.1	Pf3D7_03_v3.104810	Pf3D7_03_v3	104810	A101	gcA/gcG	SYNONYMOUS_CODING	0.370135	0.711282	0.147958
PF3D7_0301800	PF3D7_0301800.1	Pf3D7_03_v3.105022	Pf3D7_03_v3	105022	V172A	gTt/gCt	NON_SYNONYMOUS_CODING	0.225827	0.821336	0.0854792
PF3D7_0301800	PF3D7_0301800.1	Pf3D7_03_v3.105102	Pf3D7_03_v3	105102	L199V	Tta/Gta	NON_SYNONYMOUS_CODING
PF3D7_0301800	PF3D7_0301800.1	Pf3D7_03_v3.105171	Pf3D7_03_v3	105171	V222I	Gta/Ata	NON_SYNONYMOUS_CODING	0.288083	0.773283	0.111662
PF3D7_0301900	PF3D7_0301900.1	Pf3D7_03_v3.105962	Pf3D7_03_v3	105962	D383G	gAt/gGt	NON_SYNONYMOUS_CODING	0.45084	0.652105	0.185682
PF3D7_0301900	PF3D7_0301900.1	Pf3D7_03_v3.106144	Pf3D7_03_v3	106144	S322	tcT/tcC	SYNONYMOUS_CODING	-0.164733	0.869154	0.0609032
PF3D7_0301900	PF3D7_0301900.1	Pf3D7_03_v3.106318	Pf3D7_03_v3	106318	E264	gaA/gaG	SYNONYMOUS_CODING	0.0785811	0.937366	0.0280909
PRP46	PF3D7_0302000.1	Pf3D7_03_v3.108315	Pf3D7_03_v3	108315	G522	ggC/ggT	SYNONYMOUS_CODING	0.0841796	0.932914	0.0301586
PRP46	PF3D7_0302000.1	Pf3D7_03_v3.108339	Pf3D7_03_v3	108339	I514	atT/atA	SYNONYMOUS_CODING	0.907881	0.363941	0.438969
PRP46	PF3D7_0302000.1	Pf3D7_03_v3.108536	Pf3D7_03_v3	108536	S449A	Tct/Gct	NON_SYNONYMOUS_CODING	0.684417	0.493712	0.306526
PRP46	PF3D7_0302000.1	Pf3D7_03_v3.108570	Pf3D7_03_v3	108570	R437	agG/agA	SYNONYMOUS_CODING	0.173785	0.862034	0.0644755
PRP46	PF3D7_0302000.1	Pf3D7_03_v3.108693	Pf3D7_03_v3	108693	V396	gtG/gtA	SYNONYMOUS_CODING	1.01245	0.311325	0.506786
PRP46	PF3D7_0302000.1	Pf3D7_03_v3.108717	Pf3D7_03_v3	108717	G388	ggA/ggG	SYNONYMOUS_CODING	1.01245	0.311325	0.506786
PRP46	PF3D7_0302000.1	Pf3D7_03_v3.108735	Pf3D7_03_v3	108735	L382	ttG/ttA	SYNONYMOUS_CODING	1.01245	0.311325	0.506786
PRP46	PF3D7_0302000.1	Pf3D7_03_v3.109722	Pf3D7_03_v3	109722	D53	gaC/gaT	SYNONYMOUS_CODING	0.216776	0.828383	0.0817688
SRPK1	PF3D7_0302100.1	Pf3D7_03_v3.115078	Pf3D7_03_v3	115078	T337A	Aca/Gca	NON_SYNONYMOUS_CODING	1.6051	0.108472	0.964684
SRPK1	PF3D7_0302100.1	Pf3D7_03_v3.115079	Pf3D7_03_v3	115079	T337I	aCa/aTa	NON_SYNONYMOUS_CODING	1.6051	0.108472	0.964684
SRPK1	PF3D7_0302100.1	Pf3D7_03_v3.115739	Pf3D7_03_v3	115739	C557Y	tGc/tAc	NON_SYNONYMOUS_CODING	0.0398106	0.968244	0.0140151
SRPK1	PF3D7_0302100.1	Pf3D7_03_v3.117471	Pf3D7_03_v3	117471	N1134K	aaC/aaA	NON_SYNONYMOUS_CODING	-0.0366236	0.970785	0.0128769
SRPK1	PF3D7_0302100.1	Pf3D7_03_v3.117730	Pf3D7_03_v3	117730	I1221L	Ata/Tta	NON_SYNONYMOUS_CODING	0.53722	0.591115	0.228328
SRPK1	PF3D7_0302100.1	Pf3D7_03_v3.117765	Pf3D7_03_v3	117765	I1232	atC/atA	SYNONYMOUS_CODING	0.148162	0.882215	0.0544256
SRPK1	PF3D7_0302100.1	Pf3D7_03_v3.118001	Pf3D7_03_v3	118001	I1311N	aTt/aAt	NON_SYNONYMOUS_CODING	0.0458933	0.963395	0.0161955
SRPK1	PF3D7_0302100.1	Pf3D7_03_v3.118067	Pf3D7_03_v3	118067	N1333T	aAc/aCc	NON_SYNONYMOUS_CODING	0.569041	0.569328	0.244637
CLAG3.2	PF3D7_0302200.1	Pf3D7_03_v3.119652	Pf3D7_03_v3	119652	I65	atA/atT	SYNONYMOUS_CODING	0.105454	0.916015	0.0380973
CLAG3.2	PF3D7_0302200.1	Pf3D7_03_v3.119710	Pf3D7_03_v3	119710	L85	Cta/Tta	SYNONYMOUS_CODING
CLAG3.2	PF3D7_0302200.1	Pf3D7_03_v3.119901	Pf3D7_03_v3	119901	Y148	taT/taC	SYNONYMOUS_CODING
CLAG3.2	PF3D7_0302200.1	Pf3D7_03_v3.119921	Pf3D7_03_v3	119921	K155I	aAa/aTa	NON_SYNONYMOUS_CODING
CLAG3.2	PF3D7_0302200.1	Pf3D7_03_v3.119928	Pf3D7_03_v3	119928	K157	aaG/aaA	SYNONYMOUS_CODING
CLAG3.2	PF3D7_0302200.1	Pf3D7_03_v3.119937	Pf3D7_03_v3	119937	I160	atA/atT	SYNONYMOUS_CODING	-0.320432	0.748641	0.125727
CLAG3.2	PF3D7_0302200.1	Pf3D7_03_v3.119943	Pf3D7_03_v3	119943	I162	atT/atA	SYNONYMOUS_CODING	-0.289637	0.772094	0.11233
CLAG3.2	PF3D7_0302200.1	Pf3D7_03_v3.119947	Pf3D7_03_v3	119947	R164	Aga/Cga	SYNONYMOUS_CODING
CLAG3.2	PF3D7_0302200.1	Pf3D7_03_v3.119961	Pf3D7_03_v3	119961	T168	acA/acC	SYNONYMOUS_CODING	-0.081677	0.934904	0.0292332
CLAG3.2	PF3D7_0302200.1	Pf3D7_03_v3.120009	Pf3D7_03_v3	120009	D184	gaT/gaC	SYNONYMOUS_CODING	2.76434	0.00570375	2.24384
CLAG3.2	PF3D7_0302200.1	Pf3D7_03_v3.120092	Pf3D7_03_v3	120092	G212V	gGg/gTg	NON_SYNONYMOUS_CODING	0.151163	0.879847	0.0555928
CLAG3.2	PF3D7_0302200.1	Pf3D7_03_v3.120162	Pf3D7_03_v3	120162	G235	ggA/ggC	SYNONYMOUS_CODING
CLAG3.2	PF3D7_0302200.1	Pf3D7_03_v3.120231	Pf3D7_03_v3	120231	N258	aaC/aaT	SYNONYMOUS_CODING	0.0892494	0.928884	0.0320387
CLAG3.2	PF3D7_0302200.1	Pf3D7_03_v3.120270	Pf3D7_03_v3	120270	T271	acA/acG	SYNONYMOUS_CODING	1.84159	0.0655358	1.18352
CLAG3.2	PF3D7_0302200.1	Pf3D7_03_v3.120274	Pf3D7_03_v3	120274	Q273E	Caa/Gaa	NON_SYNONYMOUS_CODING	1.84159	0.0655358	1.18352
CLAG3.2	PF3D7_0302200.1	Pf3D7_03_v3.120535	Pf3D7_03_v3	120535	K329	aaG/aaA	SYNONYMOUS_CODING	-1.28147	0.20003	0.698906
CLAG3.2	PF3D7_0302200.1	Pf3D7_03_v3.120554	Pf3D7_03_v3	120554	N336D	Aac/Gac	NON_SYNONYMOUS_CODING	-1.40441	0.160196	0.795349
CLAG3.2	PF3D7_0302200.1	Pf3D7_03_v3.121283	Pf3D7_03_v3	121283	D505E	gaC/gaA	NON_SYNONYMOUS_CODING
CLAG3.2	PF3D7_0302200.1	Pf3D7_03_v3.121284	Pf3D7_03_v3	121284	D506N	Gat/Aat	NON_SYNONYMOUS_CODING	0.707127	0.479488	0.319223
CLAG3.2	PF3D7_0302200.1	Pf3D7_03_v3.121743	Pf3D7_03_v3	121743	V570L	Gta/Tta	NON_SYNONYMOUS_CODING	0.820689	0.411824	0.385289
CLAG3.2	PF3D7_0302200.1	Pf3D7_03_v3.121826	Pf3D7_03_v3	121826	F597	ttC/ttT	SYNONYMOUS_CODING	0.974527	0.329795	0.481756
CLAG3.2	PF3D7_0302200.1	Pf3D7_03_v3.122056	Pf3D7_03_v3	122056	T641	acG/acC	SYNONYMOUS_CODING	0.720297	0.471342	0.326663
CLAG3.2	PF3D7_0302200.1	Pf3D7_03_v3.122110	Pf3D7_03_v3	122110	Y659	taT/taC	SYNONYMOUS_CODING	-0.195928	0.844666	0.0733149
CLAG3.2	PF3D7_0302200.1	Pf3D7_03_v3.122432	Pf3D7_03_v3	122432	P718	ccA/ccT	SYNONYMOUS_CODING	0.0282439	0.977468	0.00989761
CLAG3.2	PF3D7_0302200.1	Pf3D7_03_v3.122447	Pf3D7_03_v3	122447	L723	ctC/ctT	SYNONYMOUS_CODING	0.0618086	0.950715	0.0219495
CLAG3.2	PF3D7_0302200.1	Pf3D7_03_v3.122474	Pf3D7_03_v3	122474	D732	gaC/gaT	SYNONYMOUS_CODING	-0.64248	0.520562	0.283528
CLAG3.2	PF3D7_0302200.1	Pf3D7_03_v3.122492	Pf3D7_03_v3	122492	F738	ttC/ttT	SYNONYMOUS_CODING	0.98232	0.325942	0.48686
CLAG3.2	PF3D7_0302200.1	Pf3D7_03_v3.122534	Pf3D7_03_v3	122534	L752	ttG/ttA	SYNONYMOUS_CODING	-0.279404	0.779935	0.107942
CLAG3.2	PF3D7_0302200.1	Pf3D7_03_v3.122537	Pf3D7_03_v3	122537	H753	caT/caC	SYNONYMOUS_CODING	-0.279404	0.779935	0.107942
CLAG3.2	PF3D7_0302200.1	Pf3D7_03_v3.122557	Pf3D7_03_v3	122557	K760R	aAa/aGa	NON_SYNONYMOUS_CODING	0.740202	0.459177	0.338019
CLAG3.2	PF3D7_0302200.1	Pf3D7_03_v3.122609	Pf3D7_03_v3	122609	I777	atT/atC	SYNONYMOUS_CODING	0.685142	0.493255	0.306929
CLAG3.2	PF3D7_0302200.1	Pf3D7_03_v3.123730	Pf3D7_03_v3	123730	G1082	ggT/ggG	SYNONYMOUS_CODING
CLAG3.2	PF3D7_0302200.1	Pf3D7_03_v3.123733	Pf3D7_03_v3	123733	Q1083	caG/caA	SYNONYMOUS_CODING
CLAG3.2	PF3D7_0302200.1	Pf3D7_03_v3.124093	Pf3D7_03_v3	124093	L1203	ctC/ctT	SYNONYMOUS_CODING	0.0172168	0.986264	0.00600697
CLAG3.2	PF3D7_0302200.1	Pf3D7_03_v3.124095	Pf3D7_03_v3	124095	V1204A	gTa/gCa	NON_SYNONYMOUS_CODING	-1.21628	0.223877	0.649991
CLAG3.2	PF3D7_0302200.1	Pf3D7_03_v3.124102	Pf3D7_03_v3	124102	G1206	ggA/ggT	SYNONYMOUS_CODING	-1.21628	0.223877	0.649991
CLAG3.2	PF3D7_0302200.1	Pf3D7_03_v3.124114	Pf3D7_03_v3	124114	A1210	gcC/gcT	SYNONYMOUS_CODING	-1.55226	0.1206	0.918651
CLAG3.2	PF3D7_0302200.1	Pf3D7_03_v3.124129	Pf3D7_03_v3	124129	A1215	gcA/gcT	SYNONYMOUS_CODING	-1.55226	0.1206	0.918651
CLAG3.2	PF3D7_0302200.1	Pf3D7_03_v3.124135	Pf3D7_03_v3	124135	S1217	tcT/tcA	SYNONYMOUS_CODING	-1.83429	0.0666104	1.17646
CLAG3.2	PF3D7_0302200.1	Pf3D7_03_v3.124210	Pf3D7_03_v3	124210	G1242	ggT/ggA	SYNONYMOUS_CODING	1.91771	0.0551472	1.25848
CLAG3.2	PF3D7_0302200.1	Pf3D7_03_v3.124245	Pf3D7_03_v3	124245	I1254T	aTt/aCt	NON_SYNONYMOUS_CODING	3.51398	0.000441446	3.35512
CLAG3.2	PF3D7_0302200.1	Pf3D7_03_v3.124379	Pf3D7_03_v3	124379	V1299L	Gtg/Ttg	NON_SYNONYMOUS_CODING	3.89122	9.97431e-05	4.00112
CLAG3.2	PF3D7_0302200.1	Pf3D7_03_v3.124397	Pf3D7_03_v3	124397	D1305N	Gat/Aat	NON_SYNONYMOUS_CODING	2.67605	0.0074495	2.12787
CLAG3.2	PF3D7_0302200.1	Pf3D7_03_v3.124562	Pf3D7_03_v3	124562	Q1360E	Caa/Gaa	NON_SYNONYMOUS_CODING	0.320954	0.748246	0.125956
CLAG3.2	PF3D7_0302200.1	Pf3D7_03_v3.124591	Pf3D7_03_v3	124591	N1369	aaT/aaC	SYNONYMOUS_CODING	0.48685	0.626365	0.203173
CLAG3.2	PF3D7_0302200.1	Pf3D7_03_v3.124657	Pf3D7_03_v3	124657	E1391	gaA/gaG	SYNONYMOUS_CODING	0.403126	0.686855	0.163135
CLAG3.1	PF3D7_0302500.1	Pf3D7_03_v3.135606	Pf3D7_03_v3	135606	I63	atT/atA	SYNONYMOUS_CODING	0.760385	0.447025	0.349668
CLAG3.1	PF3D7_0302500.1	Pf3D7_03_v3.135664	Pf3D7_03_v3	135664	L83	Tta/Cta	SYNONYMOUS_CODING	0.629849	0.528793	0.276714
CLAG3.1	PF3D7_0302500.1	Pf3D7_03_v3.135855	Pf3D7_03_v3	135855	Y146	taC/taT	SYNONYMOUS_CODING	1.55016	0.121103	0.916847
CLAG3.1	PF3D7_0302500.1	Pf3D7_03_v3.135915	Pf3D7_03_v3	135915	T166	acC/acA	SYNONYMOUS_CODING	1.64714	0.0995301	1.00205
CLAG3.1	PF3D7_0302500.1	Pf3D7_03_v3.136046	Pf3D7_03_v3	136046	G210V	gGg/gTg	NON_SYNONYMOUS_CODING	2.02289	0.0430847	1.36568
CLAG3.1	PF3D7_0302500.1	Pf3D7_03_v3.136371	Pf3D7_03_v3	136371	A286	gcC/gcA	SYNONYMOUS_CODING	-0.593322	0.552966	0.257302
CLAG3.1	PF3D7_0302500.1	Pf3D7_03_v3.136374	Pf3D7_03_v3	136374	L287	ttG/ttA	SYNONYMOUS_CODING	1.61158	0.107054	0.970397
CLAG3.1	PF3D7_0302500.1	Pf3D7_03_v3.136402	Pf3D7_03_v3	136402	L297	Cta/Tta	SYNONYMOUS_CODING	1.60847	0.107733	0.967653
CLAG3.1	PF3D7_0302500.1	Pf3D7_03_v3.136413	Pf3D7_03_v3	136413	Y300	taC/taT	SYNONYMOUS_CODING	1.57137	0.116096	0.935184
CLAG3.1	PF3D7_0302500.1	Pf3D7_03_v3.136494	Pf3D7_03_v3	136494	K327	aaA/aaG	SYNONYMOUS_CODING	0.318993	0.749732	0.125094
CLAG3.1	PF3D7_0302500.1	Pf3D7_03_v3.136513	Pf3D7_03_v3	136513	D334N	Gac/Aac	NON_SYNONYMOUS_CODING	-0.714957	0.474635	0.32364
CLAG3.1	PF3D7_0302500.1	Pf3D7_03_v3.136530	Pf3D7_03_v3	136530	Y339	taC/taT	SYNONYMOUS_CODING	-0.228017	0.819633	0.0863804
CLAG3.1	PF3D7_0302500.1	Pf3D7_03_v3.136556	Pf3D7_03_v3	136556	T348I	aCa/aTa	NON_SYNONYMOUS_CODING
CLAG3.1	PF3D7_0302500.1	Pf3D7_03_v3.136572	Pf3D7_03_v3	136572	D353E	gaC/gaA	NON_SYNONYMOUS_CODING
CLAG3.1	PF3D7_0302500.1	Pf3D7_03_v3.136612	Pf3D7_03_v3	136612	L367	Tta/Cta	SYNONYMOUS_CODING
CLAG3.1	PF3D7_0302500.1	Pf3D7_03_v3.136615	Pf3D7_03_v3	136615	L368I	Tta/Ata	NON_SYNONYMOUS_CODING
CLAG3.1	PF3D7_0302500.1	Pf3D7_03_v3.136746	Pf3D7_03_v3	136746	K411	aaA/aaG	SYNONYMOUS_CODING	-1.21698	0.223614	0.650502
CLAG3.1	PF3D7_0302500.1	Pf3D7_03_v3.136827	Pf3D7_03_v3	136827	N438	aaC/aaT	SYNONYMOUS_CODING	-1.18674	0.235328	0.628326
CLAG3.1	PF3D7_0302500.1	Pf3D7_03_v3.136844	Pf3D7_03_v3	136844	F444Y	tTt/tAt	NON_SYNONYMOUS_CODING	-0.579183	0.562465	0.249904
CLAG3.1	PF3D7_0302500.1	Pf3D7_03_v3.136866	Pf3D7_03_v3	136866	Y451	taT/taC	SYNONYMOUS_CODING	-0.685029	0.493326	0.306866
CLAG3.1	PF3D7_0302500.1	Pf3D7_03_v3.136905	Pf3D7_03_v3	136905	K464	aaG/aaA	SYNONYMOUS_CODING	-0.646112	0.518207	0.285497
CLAG3.1	PF3D7_0302500.1	Pf3D7_03_v3.137076	Pf3D7_03_v3	137076	A483S	Gca/Tca	NON_SYNONYMOUS_CODING	-0.898182	0.369089	0.432869
CLAG3.1	PF3D7_0302500.1	Pf3D7_03_v3.137078	Pf3D7_03_v3	137078	A483	gcA/gcT	SYNONYMOUS_CODING	-0.898182	0.369089	0.432869
CLAG3.1	PF3D7_0302500.1	Pf3D7_03_v3.137081	Pf3D7_03_v3	137081	Y484	taC/taT	SYNONYMOUS_CODING	-0.898182	0.369089	0.432869
CLAG3.1	PF3D7_0302500.1	Pf3D7_03_v3.137226	Pf3D7_03_v3	137226	K509T	aAa/aCa	NON_SYNONYMOUS_CODING
CLAG3.1	PF3D7_0302500.1	Pf3D7_03_v3.137905	Pf3D7_03_v3	137905	A618S	Gca/Tca	NON_SYNONYMOUS_CODING
CLAG3.1	PF3D7_0302500.1	Pf3D7_03_v3.137955	Pf3D7_03_v3	137955	D634	gaC/gaT	SYNONYMOUS_CODING
CLAG3.1	PF3D7_0302500.1	Pf3D7_03_v3.137958	Pf3D7_03_v3	137958	T635	acA/acG	SYNONYMOUS_CODING
CLAG3.1	PF3D7_0302500.1	Pf3D7_03_v3.137971	Pf3D7_03_v3	137971	V640I	Gta/Ata	NON_SYNONYMOUS_CODING
CLAG3.1	PF3D7_0302500.1	Pf3D7_03_v3.138024	Pf3D7_03_v3	138024	Y657	taT/taC	SYNONYMOUS_CODING
CLAG3.1	PF3D7_0302500.1	Pf3D7_03_v3.138036	Pf3D7_03_v3	138036	H661	caT/caC	SYNONYMOUS_CODING
CLAG3.1	PF3D7_0302500.1	Pf3D7_03_v3.138276	Pf3D7_03_v3	138276	V692	gtG/gtA	SYNONYMOUS_CODING	4.60895	4.04714e-06	5.39285
CLAG3.1	PF3D7_0302500.1	Pf3D7_03_v3.138279	Pf3D7_03_v3	138279	N693	aaT/aaC	SYNONYMOUS_CODING	4.60895	4.04714e-06	5.39285
CLAG3.1	PF3D7_0302500.1	Pf3D7_03_v3.138292	Pf3D7_03_v3	138292	L698	Tta/Cta	SYNONYMOUS_CODING	4.56152	5.07841e-06	5.29427
CLAG3.1	PF3D7_0302500.1	Pf3D7_03_v3.138473	Pf3D7_03_v3	138473	K758R	aAa/aGa	NON_SYNONYMOUS_CODING	0.458984	0.646246	0.189602
CLAG3.1	PF3D7_0302500.1	Pf3D7_03_v3.138525	Pf3D7_03_v3	138525	I775	atT/atC	SYNONYMOUS_CODING
CLAG3.1	PF3D7_0302500.1	Pf3D7_03_v3.138649	Pf3D7_03_v3	138649	N817H	Aat/Cat	NON_SYNONYMOUS_CODING	5.0966	3.458e-07	6.46118
CLAG3.1	PF3D7_0302500.1	Pf3D7_03_v3.138660	Pf3D7_03_v3	138660	D820	gaT/gaC	SYNONYMOUS_CODING	4.79722	1.6088e-06	5.7935
CLAG3.1	PF3D7_0302500.1	Pf3D7_03_v3.138663	Pf3D7_03_v3	138663	V821	gtG/gtA	SYNONYMOUS_CODING	4.79722	1.6088e-06	5.7935
CLAG3.1	PF3D7_0302500.1	Pf3D7_03_v3.139208	Pf3D7_03_v3	139208	V934	gtT/gtG	SYNONYMOUS_CODING	4.62652	3.71863e-06	5.42962
CLAG3.1	PF3D7_0302500.1	Pf3D7_03_v3.139210	Pf3D7_03_v3	139210	A935V	gCt/gTt	NON_SYNONYMOUS_CODING
CLAG3.1	PF3D7_0302500.1	Pf3D7_03_v3.139211	Pf3D7_03_v3	139211	A935	gcT/gcA	SYNONYMOUS_CODING	5.40214	6.58513e-08	7.18144
CLAG3.1	PF3D7_0302500.1	Pf3D7_03_v3.139391	Pf3D7_03_v3	139391	A995	gcA/gcT	SYNONYMOUS_CODING
CLAG3.1	PF3D7_0302500.1	Pf3D7_03_v3.139418	Pf3D7_03_v3	139418	F1004	ttT/ttC	SYNONYMOUS_CODING
CLAG3.1	PF3D7_0302500.1	Pf3D7_03_v3.139452	Pf3D7_03_v3	139452	V1016M	Gtg/Atg	NON_SYNONYMOUS_CODING	5.66681	1.4548e-08	7.8372
CLAG3.1	PF3D7_0302500.1	Pf3D7_03_v3.139454	Pf3D7_03_v3	139454	V1016	gtG/gtC	SYNONYMOUS_CODING	5.66681	1.4548e-08	7.8372
CLAG3.1	PF3D7_0302500.1	Pf3D7_03_v3.139472	Pf3D7_03_v3	139472	P1022	ccA/ccG	SYNONYMOUS_CODING	4.26471	2.00165e-05	4.69861
CLAG3.1	PF3D7_0302500.1	Pf3D7_03_v3.139484	Pf3D7_03_v3	139484	K1026	aaG/aaA	SYNONYMOUS_CODING	5.064	4.10554e-07	6.38663
CLAG3.1	PF3D7_0302500.1	Pf3D7_03_v3.139511	Pf3D7_03_v3	139511	G1035	ggA/ggT	SYNONYMOUS_CODING	0.0457111	0.963541	0.01613
CLAG3.1	PF3D7_0302500.1	Pf3D7_03_v3.139517	Pf3D7_03_v3	139517	T1037	acC/acA	SYNONYMOUS_CODING	-0.0511461	0.959209	0.0180867
CLAG3.1	PF3D7_0302500.1	Pf3D7_03_v3.139520	Pf3D7_03_v3	139520	F1038	ttC/ttT	SYNONYMOUS_CODING	-3.32884	0.000872097	3.05944
CLAG3.1	PF3D7_0302500.1	Pf3D7_03_v3.139535	Pf3D7_03_v3	139535	Y1043	taT/taC	SYNONYMOUS_CODING
CLAG3.1	PF3D7_0302500.1	Pf3D7_03_v3.139547	Pf3D7_03_v3	139547	A1047	gcA/gcT	SYNONYMOUS_CODING
CLAG3.1	PF3D7_0302500.1	Pf3D7_03_v3.139566	Pf3D7_03_v3	139566	L1054	Tta/Cta	SYNONYMOUS_CODING
CLAG3.1	PF3D7_0302500.1	Pf3D7_03_v3.139649	Pf3D7_03_v3	139649	Q1081	caG/caA	SYNONYMOUS_CODING	1.56853	0.116757	0.932717
CLAG3.1	PF3D7_0302500.1	Pf3D7_03_v3.139823	Pf3D7_03_v3	139823	F1139	ttC/ttT	SYNONYMOUS_CODING	0.41579	0.677563	0.16905
CLAG3.1	PF3D7_0302500.1	Pf3D7_03_v3.139831	Pf3D7_03_v3	139831	G1142A	gGa/gCa	NON_SYNONYMOUS_CODING	-4.12008	3.78734e-05	4.42167
CLAG3.1	PF3D7_0302500.1	Pf3D7_03_v3.139898	Pf3D7_03_v3	139898	Y1164	taC/taT	SYNONYMOUS_CODING	-0.367026	0.713599	0.146545
CLAG3.1	PF3D7_0302500.1	Pf3D7_03_v3.139964	Pf3D7_03_v3	139964	T1186	acC/acG	SYNONYMOUS_CODING	3.34226	0.000830993	3.0804
CLAG3.1	PF3D7_0302500.1	Pf3D7_03_v3.139967	Pf3D7_03_v3	139967	Y1187	taC/taT	SYNONYMOUS_CODING	3.34226	0.000830993	3.0804
CLAG3.1	PF3D7_0302500.1	Pf3D7_03_v3.139979	Pf3D7_03_v3	139979	P1191	ccG/ccA	SYNONYMOUS_CODING	5.52711	3.25557e-08	7.48737
CLAG3.1	PF3D7_0302500.1	Pf3D7_03_v3.140018	Pf3D7_03_v3	140018	L1204	ctC/ctT	SYNONYMOUS_CODING	-5.17755	2.24823e-07	6.64816
CLAG3.1	PF3D7_0302500.1	Pf3D7_03_v3.140020	Pf3D7_03_v3	140020	V1205A	gTa/gCa	NON_SYNONYMOUS_CODING	-3.64977	0.000262476	3.58091
CLAG3.1	PF3D7_0302500.1	Pf3D7_03_v3.140027	Pf3D7_03_v3	140027	G1207	ggA/ggT	SYNONYMOUS_CODING	-3.59725	0.000321603	3.49268
CLAG3.1	PF3D7_0302500.1	Pf3D7_03_v3.140039	Pf3D7_03_v3	140039	A1211	gcC/gcT	SYNONYMOUS_CODING	-3.67007	0.000242483	3.61532
CLAG3.1	PF3D7_0302500.1	Pf3D7_03_v3.140054	Pf3D7_03_v3	140054	A1216	gcA/gcT	SYNONYMOUS_CODING	-3.54309	0.000395472	3.40288
CLAG3.1	PF3D7_0302500.1	Pf3D7_03_v3.140060	Pf3D7_03_v3	140060	S1218	tcT/tcA	SYNONYMOUS_CODING	-3.62675	0.000287006	3.54211
CLAG3.1	PF3D7_0302500.1	Pf3D7_03_v3.140282	Pf3D7_03_v3	140282	P1292	ccA/ccT	SYNONYMOUS_CODING	-3.26079	0.00111102	2.95428
CLAG3.1	PF3D7_0302500.1	Pf3D7_03_v3.140294	Pf3D7_03_v3	140294	I1296	atT/atC	SYNONYMOUS_CODING	-5.22881	1.70609e-07	6.768
CLAG3.1	PF3D7_0302500.1	Pf3D7_03_v3.140304	Pf3D7_03_v3	140304	V1300L	Gtg/Ttg	NON_SYNONYMOUS_CODING	5.94602	2.74743e-09	8.56107
CLAG3.1	PF3D7_0302500.1	Pf3D7_03_v3.140325	Pf3D7_03_v3	140325	I1307V	Atc/Gtc	NON_SYNONYMOUS_CODING	5.05992	4.19425e-07	6.37735
CLAG3.1	PF3D7_0302500.1	Pf3D7_03_v3.140327	Pf3D7_03_v3	140327	I1307	atC/atT	SYNONYMOUS_CODING	-4.35001	1.36134e-05	4.86603
CLAG3.1	PF3D7_0302500.1	Pf3D7_03_v3.140417	Pf3D7_03_v3	140417	C1337	tgC/tgT	SYNONYMOUS_CODING
CLAG3.1	PF3D7_0302500.1	Pf3D7_03_v3.140420	Pf3D7_03_v3	140420	G1338	ggA/ggC	SYNONYMOUS_CODING
CLAG3.1	PF3D7_0302500.1	Pf3D7_03_v3.140444	Pf3D7_03_v3	140444	E1346	gaG/gaA	SYNONYMOUS_CODING	-3.67358	0.000239172	3.62129
CLAG3.1	PF3D7_0302500.1	Pf3D7_03_v3.140459	Pf3D7_03_v3	140459	C1351	tgT/tgC	SYNONYMOUS_CODING	-4.11597	3.85549e-05	4.41392
CLAG3.1	PF3D7_0302500.1	Pf3D7_03_v3.140477	Pf3D7_03_v3	140477	V1357	gtC/gtG	SYNONYMOUS_CODING	-3.58907	0.000331854	3.47905
CLAG3.1	PF3D7_0302500.1	Pf3D7_03_v3.140487	Pf3D7_03_v3	140487	Q1361E	Caa/Gaa	NON_SYNONYMOUS_CODING	6.19486	5.83387e-10	9.23404
CLAG3.1	PF3D7_0302500.1	Pf3D7_03_v3.140582	Pf3D7_03_v3	140582	E1392	gaA/gaG	SYNONYMOUS_CODING	5.99616	2.02038e-09	8.69457
CLAG3.1	PF3D7_0302500.1	Pf3D7_03_v3.140645	Pf3D7_03_v3	140645	I1413	atA/atC	SYNONYMOUS_CODING	4.7502	2.03211e-06	5.69205
CLAG3.1	PF3D7_0302500.1	Pf3D7_03_v3.140646	Pf3D7_03_v3	140646	S1414A	Tca/Gca	NON_SYNONYMOUS_CODING	4.7502	2.03211e-06	5.69205
ABCB4	PF3D7_0302600.1	Pf3D7_03_v3.141798	Pf3D7_03_v3	141798	N81	aaC/aaT	SYNONYMOUS_CODING	0.476323	0.633845	0.198017
ABCB4	PF3D7_0302600.1	Pf3D7_03_v3.141978	Pf3D7_03_v3	141978	K141N	aaA/aaT	NON_SYNONYMOUS_CODING	-0.66946	0.503202	0.298257
ABCB4	PF3D7_0302600.1	Pf3D7_03_v3.142026	Pf3D7_03_v3	142026	S157	tcT/tcA	SYNONYMOUS_CODING	0.996947	0.31879	0.496495
ABCB4	PF3D7_0302600.1	Pf3D7_03_v3.142126	Pf3D7_03_v3	142126	L191	Cta/Tta	SYNONYMOUS_CODING	-0.0394435	0.968537	0.0138839
ABCB4	PF3D7_0302600.1	Pf3D7_03_v3.142163	Pf3D7_03_v3	142163	K203R	aAa/aGa	NON_SYNONYMOUS_CODING	-1.73061	0.0835218	1.0782
ABCB4	PF3D7_0302600.1	Pf3D7_03_v3.142239	Pf3D7_03_v3	142239	S228	agT/agC	SYNONYMOUS_CODING	-0.165343	0.868674	0.0611431
ABCB4	PF3D7_0302600.1	Pf3D7_03_v3.142944	Pf3D7_03_v3	142944	S463	tcG/tcT	SYNONYMOUS_CODING	0.745949	0.455698	0.341323
ABCB4	PF3D7_0302600.1	Pf3D7_03_v3.143071	Pf3D7_03_v3	143071	L506M	Ttg/Atg	NON_SYNONYMOUS_CODING	-0.213954	0.830583	0.0806168
ABCB4	PF3D7_0302600.1	Pf3D7_03_v3.143195	Pf3D7_03_v3	143195	F547S	tTt/tCt	NON_SYNONYMOUS_CODING	0.0737803	0.941185	0.0263249
ABCB4	PF3D7_0302600.1	Pf3D7_03_v3.143196	Pf3D7_03_v3	143196	F547	ttT/ttC	SYNONYMOUS_CODING	0.0737803	0.941185	0.0263249
ABCB4	PF3D7_0302600.1	Pf3D7_03_v3.143417	Pf3D7_03_v3	143417	N621S	aAt/aGt	NON_SYNONYMOUS_CODING	-0.609653	0.542091	0.265927
ABCB4	PF3D7_0302600.1	Pf3D7_03_v3.143613	Pf3D7_03_v3	143613	D686	gaT/gaC	SYNONYMOUS_CODING	-0.319517	0.749334	0.125324
ABCB4	PF3D7_0302600.1	Pf3D7_03_v3.143964	Pf3D7_03_v3	143964	N803	aaT/aaC	SYNONYMOUS_CODING	0.704107	0.481366	0.317524
ABCB4	PF3D7_0302600.1	Pf3D7_03_v3.143969	Pf3D7_03_v3	143969	E805V	gAa/gTa	NON_SYNONYMOUS_CODING	0.70439	0.48119	0.317684
ABCB4	PF3D7_0302600.1	Pf3D7_03_v3.143975	Pf3D7_03_v3	143975	G807D	gGc/gAc	NON_SYNONYMOUS_CODING	0.70439	0.48119	0.317684
ABCB4	PF3D7_0302600.1	Pf3D7_03_v3.144000	Pf3D7_03_v3	144000	E815	gaG/gaA	SYNONYMOUS_CODING	0.482361	0.629549	0.20097
ABCB4	PF3D7_0302600.1	Pf3D7_03_v3.144224	Pf3D7_03_v3	144224	P890L	cCa/cTa	NON_SYNONYMOUS_CODING	-0.323009	0.746689	0.12686
PF3D7_0302800	PF3D7_0302800.1	Pf3D7_03_v3.148157	Pf3D7_03_v3	148157	M383I	atG/atT	NON_SYNONYMOUS_CODING
PF3D7_0302800	PF3D7_0302800.1	Pf3D7_03_v3.148406	Pf3D7_03_v3	148406	S300	tcT/tcA	SYNONYMOUS_CODING	-0.984279	0.324979	0.488145
PF3D7_0302800	PF3D7_0302800.1	Pf3D7_03_v3.148937	Pf3D7_03_v3	148937	L123	ttA/ttG	SYNONYMOUS_CODING	-0.324395	0.745639	0.127471
PF3D7_0302900	PF3D7_0302900.1	Pf3D7_03_v3.152653	Pf3D7_03_v3	152653	Q1165P	cAa/cCa	NON_SYNONYMOUS_CODING	-0.300743	0.76361	0.117128
NSF	PF3D7_0303000.1	Pf3D7_03_v3.161099	Pf3D7_03_v3	161099	N202	aaT/aaC	SYNONYMOUS_CODING	-1.00178	0.316449	0.499697
PF3D7_0303100	PF3D7_0303100.1	Pf3D7_03_v3.163431	Pf3D7_03_v3	163431	D1225N	Gat/Aat	NON_SYNONYMOUS_CODING	-0.919625	0.357769	0.446398
PF3D7_0303100	PF3D7_0303100.1	Pf3D7_03_v3.165627	Pf3D7_03_v3	165627	E493K	Gag/Aag	NON_SYNONYMOUS_CODING	-0.876875	0.380555	0.419583
PF3D7_0303100	PF3D7_0303100.1	Pf3D7_03_v3.166340	Pf3D7_03_v3	166340	T255I	aCt/aTt	NON_SYNONYMOUS_CODING	-0.886543	0.375325	0.425593
PF3D7_0303100	PF3D7_0303100.1	Pf3D7_03_v3.166619	Pf3D7_03_v3	166619	L162R	cTt/cGt	NON_SYNONYMOUS_CODING	-0.896261	0.370114	0.431665
PF3D7_0303200	PF3D7_0303200.1	Pf3D7_03_v3.170475	Pf3D7_03_v3	170475	L230H	cTt/cAt	NON_SYNONYMOUS_CODING	-0.662612	0.507579	0.294497
RPB6	PF3D7_0303300.1	Pf3D7_03_v3.175238	Pf3D7_03_v3	175238	A82	gcT/gcA	SYNONYMOUS_CODING	-0.29439	0.76846	0.114379
DHHC1	PF3D7_0303400.1	Pf3D7_03_v3.179031	Pf3D7_03_v3	179031	D204	gaC/gaT	SYNONYMOUS_CODING	1.14673	0.251495	0.599471
PF3D7_0303500	PF3D7_0303500.1	Pf3D7_03_v3.183105	Pf3D7_03_v3	183105	I125	atT/atA	SYNONYMOUS_CODING	0.00630391	0.99497	0.00218991
PF3D7_0303500	PF3D7_0303500.1	Pf3D7_03_v3.184146	Pf3D7_03_v3	184146	K472N	aaA/aaT	NON_SYNONYMOUS_CODING	-0.581342	0.56101	0.251029
PF3D7_0303500	PF3D7_0303500.1	Pf3D7_03_v3.184683	Pf3D7_03_v3	184683	L651	ttA/ttG	SYNONYMOUS_CODING	1.59472	0.110774	0.955563
PF3D7_0303500	PF3D7_0303500.1	Pf3D7_03_v3.185526	Pf3D7_03_v3	185526	C932	tgT/tgC	SYNONYMOUS_CODING	-1.00994	0.312526	0.505114
PF3D7_0303500	PF3D7_0303500.1	Pf3D7_03_v3.185604	Pf3D7_03_v3	185604	F958	ttC/ttT	SYNONYMOUS_CODING	-0.459715	0.645721	0.189955
PF3D7_0303500	PF3D7_0303500.1	Pf3D7_03_v3.188274	Pf3D7_03_v3	188274	A1848	gcA/gcG	SYNONYMOUS_CODING	-0.972148	0.330977	0.480202
BCKDH-E2	PF3D7_0303700.1	Pf3D7_03_v3.191556	Pf3D7_03_v3	191556	D346N	Gat/Aat	NON_SYNONYMOUS_CODING	0.721328	0.470708	0.327249
BCKDH-E2	PF3D7_0303700.1	Pf3D7_03_v3.192062	Pf3D7_03_v3	192062	N177I	aAt/aTt	NON_SYNONYMOUS_CODING
BCKDH-E2	PF3D7_0303700.1	Pf3D7_03_v3.192154	Pf3D7_03_v3	192154	N146K	aaT/aaG	NON_SYNONYMOUS_CODING	-0.980072	0.32705	0.485385
PF3D7_0303800	PF3D7_0303800.1	Pf3D7_03_v3.196146	Pf3D7_03_v3	196146	I573L	Att/Ctt	NON_SYNONYMOUS_CODING
IMC1e	PF3D7_0304100.1	Pf3D7_03_v3.204732	Pf3D7_03_v3	204732	K64M	aAg/aTg	NON_SYNONYMOUS_CODING
IMC1e	PF3D7_0304100.1	Pf3D7_03_v3.205474	Pf3D7_03_v3	205474	P311	ccA/ccC	SYNONYMOUS_CODING	-0.934057	0.350274	0.455592
IMC1e	PF3D7_0304100.1	Pf3D7_03_v3.205816	Pf3D7_03_v3	205816	N425	aaC/aaT	SYNONYMOUS_CODING	-0.260375	0.794575	0.0998653
PF3D7_0304300	PF3D7_0304300.1	Pf3D7_03_v3.212849	Pf3D7_03_v3	212849	Q189	caA/caG	SYNONYMOUS_CODING	-0.424782	0.670996	0.17328
PF3D7_0304300	PF3D7_0304300.1	Pf3D7_03_v3.213800	Pf3D7_03_v3	213800	I506M	atT/atG	NON_SYNONYMOUS_CODING	-0.0179778	0.985657	0.00627437
PF3D7_0304300	PF3D7_0304300.1	Pf3D7_03_v3.214267	Pf3D7_03_v3	214267	T662I	aCa/aTa	NON_SYNONYMOUS_CODING	-0.443328	0.657528	0.182086
PF3D7_0304300	PF3D7_0304300.1	Pf3D7_03_v3.215514	Pf3D7_03_v3	215514	L1078	Ctg/Ttg	SYNONYMOUS_CODING
CSP	PF3D7_0304600.1	Pf3D7_03_v3.221442	Pf3D7_03_v3	221442	D359N	Gat/Aat	NON_SYNONYMOUS_CODING	0.83482	0.403819	0.393813
CSP	PF3D7_0304600.1	Pf3D7_03_v3.221451	Pf3D7_03_v3	221451	D356N	Gac/Aac	NON_SYNONYMOUS_CODING	-0.548586	0.58329	0.234116
CSP	PF3D7_0304600.1	Pf3D7_03_v3.221457	Pf3D7_03_v3	221457	P354S	Cct/Tct	NON_SYNONYMOUS_CODING	0.813758	0.415784	0.381132
CSP	PF3D7_0304600.1	Pf3D7_03_v3.221462	Pf3D7_03_v3	221462	N352S	aAt/aGt	NON_SYNONYMOUS_CODING	0.132589	0.894518	0.0484108
CSP	PF3D7_0304600.1	Pf3D7_03_v3.221463	Pf3D7_03_v3	221463	N352D	Aat/Gat	NON_SYNONYMOUS_CODING	0.185943	0.852489	0.069311
CSP	PF3D7_0304600.1	Pf3D7_03_v3.221538	Pf3D7_03_v3	221538	L327I	Ctt/Att	NON_SYNONYMOUS_CODING	0.0235179	0.981237	0.00822602
CSP	PF3D7_0304600.1	Pf3D7_03_v3.221547	Pf3D7_03_v3	221547	Q324K	Caa/Aaa	NON_SYNONYMOUS_CODING	1.10756	0.268052	0.571782
CSP	PF3D7_0304600.1	Pf3D7_03_v3.221554	Pf3D7_03_v3	221554	N321K	aaC/aaG	NON_SYNONYMOUS_CODING	-0.0731239	0.941707	0.026084
CSP	PF3D7_0304600.1	Pf3D7_03_v3.221556	Pf3D7_03_v3	221556	N321H	Aac/Cac	NON_SYNONYMOUS_CODING	-0.304654	0.760629	0.118827
CSP	PF3D7_0304600.1	Pf3D7_03_v3.221567	Pf3D7_03_v3	221567	K317T	aAa/aCa	NON_SYNONYMOUS_CODING	1.4529	0.14625	0.834903
CSP	PF3D7_0304600.1	Pf3D7_03_v3.221568	Pf3D7_03_v3	221568	K317E	Aaa/Gaa	NON_SYNONYMOUS_CODING	-0.338267	0.735162	0.133617
CSP	PF3D7_0304600.1	Pf3D7_03_v3.221577	Pf3D7_03_v3	221577	K314Q	Aag/Cag	NON_SYNONYMOUS_CODING	0.462635	0.643626	0.191366
CSP	PF3D7_0304600.1	Pf3D7_03_v3.221615	Pf3D7_03_v3	221615	S301N	aGt/aAt	NON_SYNONYMOUS_CODING	0.411594	0.680637	0.167085
CSP	PF3D7_0304600.1	Pf3D7_03_v3.221623	Pf3D7_03_v3	221623	N298K	aaT/aaA	NON_SYNONYMOUS_CODING	0.078666	0.937298	0.0281222
PF3D7_0304700	PF3D7_0304700.1	Pf3D7_03_v3.224678	Pf3D7_03_v3	224678	T301S	Act/Tct	NON_SYNONYMOUS_CODING	-0.226822	0.820562	0.0858886
PF3D7_0304700	PF3D7_0304700.1	Pf3D7_03_v3.224779	Pf3D7_03_v3	224779	T267K	aCa/aAa	NON_SYNONYMOUS_CODING	-0.250803	0.801967	0.0958437
PF3D7_0304700	PF3D7_0304700.1	Pf3D7_03_v3.224851	Pf3D7_03_v3	224851	I243N	aTt/aAt	NON_SYNONYMOUS_CODING	0.195365	0.845107	0.0730883
PF3D7_0304800	PF3D7_0304800.1	Pf3D7_03_v3.229769	Pf3D7_03_v3	229769	I905V	Ata/Gta	NON_SYNONYMOUS_CODING	0.21975	0.826066	0.0829853
PF3D7_0304900	PF3D7_0304900.1	Pf3D7_03_v3.231794	Pf3D7_03_v3	231794	*171	tAa/tGa	SYNONYMOUS_STOP	-0.358152	0.720229	0.142529
PF3D7_0305100	PF3D7_0305100.1	Pf3D7_03_v3.237762	Pf3D7_03_v3	237762	G3503	ggA/ggG	SYNONYMOUS_CODING	0.5409	0.588577	0.230197
PF3D7_0305100	PF3D7_0305100.1	Pf3D7_03_v3.239061	Pf3D7_03_v3	239061	E3070D	gaG/gaC	NON_SYNONYMOUS_CODING
PF3D7_0305100	PF3D7_0305100.1	Pf3D7_03_v3.241062	Pf3D7_03_v3	241062	N2403K	aaC/aaG	NON_SYNONYMOUS_CODING	-0.405557	0.685068	0.164266
PF3D7_0305100	PF3D7_0305100.1	Pf3D7_03_v3.241146	Pf3D7_03_v3	241146	T2375	acA/acC	SYNONYMOUS_CODING	-0.453933	0.649877	0.187169
PF3D7_0305100	PF3D7_0305100.1	Pf3D7_03_v3.245182	Pf3D7_03_v3	245182	N1030I	aAt/aTt	NON_SYNONYMOUS_CODING	-0.669101	0.503431	0.29806
PF3D7_0305100	PF3D7_0305100.1	Pf3D7_03_v3.246032	Pf3D7_03_v3	246032	P747S	Cct/Tct	NON_SYNONYMOUS_CODING	0.343088	0.731533	0.135766
PF3D7_0305100	PF3D7_0305100.1	Pf3D7_03_v3.246898	Pf3D7_03_v3	246898	A458V	gCt/gTt	NON_SYNONYMOUS_CODING
PF3D7_0305500	PF3D7_0305500.1	Pf3D7_03_v3.263486	Pf3D7_03_v3	263486	V3267	gtC/gtT	SYNONYMOUS_CODING
PF3D7_0305500	PF3D7_0305500.1	Pf3D7_03_v3.265493	Pf3D7_03_v3	265493	T2598	acA/acG	SYNONYMOUS_CODING	-0.711022	0.47707	0.321418
PF3D7_0305500	PF3D7_0305500.1	Pf3D7_03_v3.268459	Pf3D7_03_v3	268459	D1610N	Gat/Aat	NON_SYNONYMOUS_CODING	2.07546	0.0379439	1.42086
PF3D7_0305500	PF3D7_0305500.1	Pf3D7_03_v3.273124	Pf3D7_03_v3	273124	N55D	Aat/Gat	NON_SYNONYMOUS_CODING	-0.186951	0.851699	0.0697137
PF3D7_0305700	PF3D7_0305700.1	Pf3D7_03_v3.279324	Pf3D7_03_v3	279324	T81	acC/acA	SYNONYMOUS_CODING	-0.773326	0.439329	0.35721
PF3D7_0305800	PF3D7_0305800.1	Pf3D7_03_v3.282671	Pf3D7_03_v3	282671	L252	ttA/ttG	SYNONYMOUS_CODING
PF3D7_0305800	PF3D7_0305800.1	Pf3D7_03_v3.283035	Pf3D7_03_v3	283035	L374	Ttg/Ctg	SYNONYMOUS_CODING
PF3D7_0305800	PF3D7_0305800.1	Pf3D7_03_v3.285065	Pf3D7_03_v3	285065	N1050	aaT/aaC	SYNONYMOUS_CODING	0.539377	0.589627	0.229423
PF3D7_0305900	PF3D7_0305900.1	Pf3D7_03_v3.286053	Pf3D7_03_v3	286053	K20	aaG/aaA	SYNONYMOUS_CODING	2.9869	0.00281825	2.55002
PF3D7_0306100	PF3D7_0306100.1	Pf3D7_03_v3.290609	Pf3D7_03_v3	290609	Y47D	Tat/Gat	NON_SYNONYMOUS_CODING	-0.689256	0.490662	0.309217
AHA1	PF3D7_0306200.1	Pf3D7_03_v3.294245	Pf3D7_03_v3	294245	E249D	gaA/gaT	NON_SYNONYMOUS_CODING	-0.386377	0.699218	0.155388
PF3D7_0306600	PF3D7_0306600.1	Pf3D7_03_v3.302963	Pf3D7_03_v3	302963	E46	gaA/gaG	SYNONYMOUS_CODING	0.164957	0.868978	0.0609914
CCT2	PF3D7_0306800.1	Pf3D7_03_v3.306150	Pf3D7_03_v3	306150	D520	gaT/gaC	SYNONYMOUS_CODING
PF3D7_0306900	PF3D7_0306900.1	Pf3D7_03_v3.311295	Pf3D7_03_v3	311295			INTRON	-0.387869	0.698113	0.156074
PF3D7_0307100	PF3D7_0307100.1	Pf3D7_03_v3.312897	Pf3D7_03_v3	312897	T74	acC/acG	SYNONYMOUS_CODING	-0.846754	0.397132	0.401065
PF3D7_0307500	PF3D7_0307500.1	Pf3D7_03_v3.324114	Pf3D7_03_v3	324114	F165I	Ttt/Att	NON_SYNONYMOUS_CODING	-0.41987	0.674581	0.170966
PF3D7_0307600	PF3D7_0307600.1	Pf3D7_03_v3.326651	Pf3D7_03_v3	326651	S170N	aGc/aAc	NON_SYNONYMOUS_CODING	0.14783	0.882477	0.0542967
PF3D7_0307600	PF3D7_0307600.1	Pf3D7_03_v3.327078	Pf3D7_03_v3	327078	L312	ttA/ttG	SYNONYMOUS_CODING	-0.195576	0.844942	0.073173
PF3D7_0307700	PF3D7_0307700.1	Pf3D7_03_v3.329898	Pf3D7_03_v3	329898	S1647P	Tcc/Ccc	NON_SYNONYMOUS_CODING	0.069094	0.944915	0.0246073
PF3D7_0307700	PF3D7_0307700.1	Pf3D7_03_v3.332302	Pf3D7_03_v3	332302	M845I	atG/atT	NON_SYNONYMOUS_CODING	-0.0931131	0.925814	0.0334764
PF3D7_0307700	PF3D7_0307700.1	Pf3D7_03_v3.332432	Pf3D7_03_v3	332432	V802A	gTa/gCa	NON_SYNONYMOUS_CODING
PF3D7_0307700	PF3D7_0307700.1	Pf3D7_03_v3.334391	Pf3D7_03_v3	334391	K149R	aAa/aGa	NON_SYNONYMOUS_CODING	-0.336567	0.736443	0.132861
PF3D7_0307800	PF3D7_0307800.1	Pf3D7_03_v3.338297	Pf3D7_03_v3	338297	I373	atT/atA	SYNONYMOUS_CODING	-0.561482	0.574469	0.240733
PF3D7_0307900	PF3D7_0307900.1	Pf3D7_03_v3.340958	Pf3D7_03_v3	340958	K3415	aaA/aaG	SYNONYMOUS_CODING	-0.659324	0.509688	0.292696
PF3D7_0307900	PF3D7_0307900.1	Pf3D7_03_v3.341126	Pf3D7_03_v3	341126	L3359F	ttA/ttT	NON_SYNONYMOUS_CODING	-0.107497	0.914394	0.0388664
PF3D7_0307900	PF3D7_0307900.1	Pf3D7_03_v3.341337	Pf3D7_03_v3	341337	T3289N	aCt/aAt	NON_SYNONYMOUS_CODING	-0.119112	0.905187	0.0432618
PF3D7_0307900	PF3D7_0307900.1	Pf3D7_03_v3.343348	Pf3D7_03_v3	343348	N2619Y	Aat/Tat	NON_SYNONYMOUS_CODING	0.503012	0.614956	0.211156
PF3D7_0307900	PF3D7_0307900.1	Pf3D7_03_v3.343768	Pf3D7_03_v3	343768	N2479H	Aat/Cat	NON_SYNONYMOUS_CODING	0.303428	0.761564	0.118294
PF3D7_0307900	PF3D7_0307900.1	Pf3D7_03_v3.344539	Pf3D7_03_v3	344539	P2222S	Cca/Tca	NON_SYNONYMOUS_CODING	0.434104	0.664213	0.177693
PF3D7_0307900	PF3D7_0307900.1	Pf3D7_03_v3.349452	Pf3D7_03_v3	349452	E650Q	Gaa/Caa	NON_SYNONYMOUS_CODING	0.242121	0.808686	0.0922199
PF3D7_0307900	PF3D7_0307900.1	Pf3D7_03_v3.350173	Pf3D7_03_v3	350173	V409	gtG/gtC	SYNONYMOUS_CODING	-0.377911	0.705497	0.151505
PF3D7_0307900	PF3D7_0307900.1	Pf3D7_03_v3.350188	Pf3D7_03_v3	350188	N404K	aaC/aaG	NON_SYNONYMOUS_CODING	-0.315235	0.752584	0.123445
PF3D7_0307900	PF3D7_0307900.1	Pf3D7_03_v3.350192	Pf3D7_03_v3	350192	T403R	aCa/aGa	NON_SYNONYMOUS_CODING	-0.237498	0.81227	0.0902995
PF3D7_0307900	PF3D7_0307900.1	Pf3D7_03_v3.350260	Pf3D7_03_v3	350260	R380	agA/agG	SYNONYMOUS_CODING	0.555586	0.578494	0.237701
PF3D7_0308000	PF3D7_0308000.1	Pf3D7_03_v3.354502	Pf3D7_03_v3	354502	D318	gaC/gaT	SYNONYMOUS_CODING	0.885014	0.376149	0.42464
PF3D7_0308000	PF3D7_0308000.1	Pf3D7_03_v3.354592	Pf3D7_03_v3	354592	P348	ccT/ccC	SYNONYMOUS_CODING	-0.762409	0.445816	0.350845
PF3D7_0308100	PF3D7_0308100.1	Pf3D7_03_v3.356381	Pf3D7_03_v3	356381	V21	gtT/gtC	SYNONYMOUS_CODING	-0.906727	0.364551	0.438241
PF3D7_0308100	PF3D7_0308100.1	Pf3D7_03_v3.356505	Pf3D7_03_v3	356505	A63T	Gct/Act	NON_SYNONYMOUS_CODING	-0.35384	0.723459	0.140586
PF3D7_0308100	PF3D7_0308100.1	Pf3D7_03_v3.356801	Pf3D7_03_v3	356801	C161	tgC/tgT	SYNONYMOUS_CODING	-0.262721	0.792766	0.100855
PF3D7_0308100	PF3D7_0308100.1	Pf3D7_03_v3.357699	Pf3D7_03_v3	357699	S461A	Tct/Gct	NON_SYNONYMOUS_CODING	-0.293864	0.768862	0.114151
PF3D7_0308100	PF3D7_0308100.1	Pf3D7_03_v3.357947	Pf3D7_03_v3	357947	K543	aaG/aaA	SYNONYMOUS_CODING	0.788218	0.430569	0.365957
PF3D7_0308100	PF3D7_0308100.1	Pf3D7_03_v3.358276	Pf3D7_03_v3	358276	S653N	aGt/aAt	NON_SYNONYMOUS_CODING	0.468313	0.639561	0.194118
PF3D7_0308100	PF3D7_0308100.1	Pf3D7_03_v3.358370	Pf3D7_03_v3	358370	K684N	aaG/aaT	NON_SYNONYMOUS_CODING	0.181475	0.855995	0.0675289
PF3D7_0308100	PF3D7_0308100.1	Pf3D7_03_v3.358508	Pf3D7_03_v3	358508	S730	tcA/tcG	SYNONYMOUS_CODING	-0.275852	0.782662	0.106426
PF3D7_0308100	PF3D7_0308100.1	Pf3D7_03_v3.358587	Pf3D7_03_v3	358587	E757Q	Gaa/Caa	NON_SYNONYMOUS_CODING	-1.76616	0.0773688	1.11143
PF3D7_0308100	PF3D7_0308100.1	Pf3D7_03_v3.360119	Pf3D7_03_v3	360119	I1267M	atA/atG	NON_SYNONYMOUS_CODING	-1.05083	0.293336	0.532635
PF3D7_0308100	PF3D7_0308100.1	Pf3D7_03_v3.360321	Pf3D7_03_v3	360321	D1335N	Gat/Aat	NON_SYNONYMOUS_CODING	-1.21632	0.223863	0.650018
PF3D7_0308100	PF3D7_0308100.1	Pf3D7_03_v3.360412	Pf3D7_03_v3	360412	C1365S	tGt/tCt	NON_SYNONYMOUS_CODING	-0.0104321	0.991677	0.00362995
PF3D7_0308100	PF3D7_0308100.1	Pf3D7_03_v3.360663	Pf3D7_03_v3	360663	K1449E	Aaa/Gaa	NON_SYNONYMOUS_CODING	1.93124	0.0534534	1.27202
PF3D7_0308100	PF3D7_0308100.1	Pf3D7_03_v3.361195	Pf3D7_03_v3	361195	R1626K	aGa/aAa	NON_SYNONYMOUS_CODING	-0.325551	0.744764	0.127981
PF3D7_0308100	PF3D7_0308100.1	Pf3D7_03_v3.361199	Pf3D7_03_v3	361199	T1627	acC/acT	SYNONYMOUS_CODING	-0.325551	0.744764	0.127981
PF3D7_0308100	PF3D7_0308100.1	Pf3D7_03_v3.361403	Pf3D7_03_v3	361403	G1695	ggT/ggC	SYNONYMOUS_CODING	-0.337211	0.735958	0.133147
CCT7	PF3D7_0308200.1	Pf3D7_03_v3.362405	Pf3D7_03_v3	362405	S519	tcT/tcG	SYNONYMOUS_CODING	-0.473086	0.636152	0.196439
CCT7	PF3D7_0308200.1	Pf3D7_03_v3.362531	Pf3D7_03_v3	362531	I477	atC/atA	SYNONYMOUS_CODING	0.11746	0.906496	0.0426343
CCT7	PF3D7_0308200.1	Pf3D7_03_v3.362825	Pf3D7_03_v3	362825	G379	ggA/ggG	SYNONYMOUS_CODING	-0.433021	0.664999	0.177179
CCT7	PF3D7_0308200.1	Pf3D7_03_v3.362939	Pf3D7_03_v3	362939	D341	gaT/gaC	SYNONYMOUS_CODING	0.795601	0.426264	0.370321
CCT7	PF3D7_0308200.1	Pf3D7_03_v3.363629	Pf3D7_03_v3	363629	K111	aaG/aaA	SYNONYMOUS_CODING	-0.414744	0.678329	0.168559
CCT7	PF3D7_0308200.1	Pf3D7_03_v3.363731	Pf3D7_03_v3	363731	A77	gcT/gcC	SYNONYMOUS_CODING	0.665946	0.505446	0.296326
PF3D7_0308300	PF3D7_0308300.1	Pf3D7_03_v3.365946	Pf3D7_03_v3	365946	N243D	Aat/Gat	NON_SYNONYMOUS_CODING	0.12576	0.899922	0.045795
PF3D7_0308300	PF3D7_0308300.1	Pf3D7_03_v3.366387	Pf3D7_03_v3	366387	L96V	Ttg/Gtg	NON_SYNONYMOUS_CODING
PF3D7_0308300	PF3D7_0308300.1	Pf3D7_03_v3.366395	Pf3D7_03_v3	366395	G93D	gGt/gAt	NON_SYNONYMOUS_CODING
PRPF19	PF3D7_0308600.1	Pf3D7_03_v3.373004	Pf3D7_03_v3	373004	G125C	Ggt/Tgt	NON_SYNONYMOUS_CODING	-0.627838	0.53011	0.275634
SF3B1	PF3D7_0308900.1	Pf3D7_03_v3.383140	Pf3D7_03_v3	383140	Q51E	Caa/Gaa	NON_SYNONYMOUS_CODING	2.45318	0.0141601	1.84893
SF3B1	PF3D7_0308900.1	Pf3D7_03_v3.383262	Pf3D7_03_v3	383262	L10S	tTg/tCg	NON_SYNONYMOUS_CODING	-0.869127	0.384777	0.41479
PF3D7_0309100	PF3D7_0309100.1	Pf3D7_03_v3.388139	Pf3D7_03_v3	388139	Q65	caA/caG	SYNONYMOUS_CODING	-0.624688	0.532176	0.273945
ARK2	PF3D7_0309200.1	Pf3D7_03_v3.390408	Pf3D7_03_v3	390408	I1399	atA/atC	SYNONYMOUS_CODING	-0.311927	0.755096	0.121998
ARK2	PF3D7_0309200.1	Pf3D7_03_v3.390553	Pf3D7_03_v3	390553	Q1351P	cAa/cCa	NON_SYNONYMOUS_CODING	0.36455	0.715448	0.145422
ARK2	PF3D7_0309200.1	Pf3D7_03_v3.390556	Pf3D7_03_v3	390556	E1350G	gAa/gGa	NON_SYNONYMOUS_CODING	-0.219008	0.826644	0.0826817
ARK2	PF3D7_0309200.1	Pf3D7_03_v3.390847	Pf3D7_03_v3	390847	V1253G	gTt/gGt	NON_SYNONYMOUS_CODING	-0.541555	0.588125	0.23053
ARK2	PF3D7_0309200.1	Pf3D7_03_v3.391461	Pf3D7_03_v3	391461	L1048	ttA/ttG	SYNONYMOUS_CODING	-0.609516	0.542183	0.265854
ARK2	PF3D7_0309200.1	Pf3D7_03_v3.391874	Pf3D7_03_v3	391874	S911G	Agt/Ggt	NON_SYNONYMOUS_CODING	-0.0109533	0.991261	0.00381212
ARK2	PF3D7_0309200.1	Pf3D7_03_v3.392124	Pf3D7_03_v3	392124	V827	gtT/gtG	SYNONYMOUS_CODING	-0.143213	0.886122	0.0525064
ARK2	PF3D7_0309200.1	Pf3D7_03_v3.392474	Pf3D7_03_v3	392474	H711Y	Cat/Tat	NON_SYNONYMOUS_CODING	-0.315302	0.752533	0.123475
ARK2	PF3D7_0309200.1	Pf3D7_03_v3.393036	Pf3D7_03_v3	393036	K523N	aaA/aaT	NON_SYNONYMOUS_CODING	0.218245	0.827238	0.0823695
PF3D7_0309300	PF3D7_0309300.1	Pf3D7_03_v3.398575	Pf3D7_03_v3	398575	N309	aaC/aaT	SYNONYMOUS_CODING	0.929891	0.352427	0.45293
PF3D7_0309300	PF3D7_0309300.1	Pf3D7_03_v3.400253	Pf3D7_03_v3	400253	I869V	Ata/Gta	NON_SYNONYMOUS_CODING	2.52522	0.0115626	1.93695
PfP2	PF3D7_0309600.1	Pf3D7_03_v3.408123	Pf3D7_03_v3	408123	L48	ttA/ttG	SYNONYMOUS_CODING	0.227364	0.820141	0.0861116
PF3D7_0309900	PF3D7_0309900.1	Pf3D7_03_v3.414967	Pf3D7_03_v3	414967	T1430K	aCa/aAa	NON_SYNONYMOUS_CODING	0.234948	0.814249	0.0892429
PF3D7_0309900	PF3D7_0309900.1	Pf3D7_03_v3.414983	Pf3D7_03_v3	414983	D1425Y	Gat/Tat	NON_SYNONYMOUS_CODING	0.26096	0.794124	0.100112
PF3D7_0309900	PF3D7_0309900.1	Pf3D7_03_v3.417468	Pf3D7_03_v3	417468	L596F	ttA/ttT	NON_SYNONYMOUS_CODING	0.474789	0.634938	0.197269
PF3D7_0310000	PF3D7_0310000.1	Pf3D7_03_v3.420780	Pf3D7_03_v3	420780	H28Q	caT/caG	NON_SYNONYMOUS_CODING	-0.19382	0.846317	0.0724669
CDPK3	PF3D7_0310100.1	Pf3D7_03_v3.424650	Pf3D7_03_v3	424650	E553	gaA/gaG	SYNONYMOUS_CODING
PF3D7_0310200	PF3D7_0310200.1	Pf3D7_03_v3.428224	Pf3D7_03_v3	428224	R312K	aGa/aAa	NON_SYNONYMOUS_CODING	-0.0221732	0.98231	0.00775153
PF3D7_0310200	PF3D7_0310200.1	Pf3D7_03_v3.428570	Pf3D7_03_v3	428570	N427	aaT/aaC	SYNONYMOUS_CODING	-0.706419	0.479928	0.318824
PF3D7_0310200	PF3D7_0310200.1	Pf3D7_03_v3.432356	Pf3D7_03_v3	432356	F1689L	ttC/ttA	NON_SYNONYMOUS_CODING
PF3D7_0310200	PF3D7_0310200.1	Pf3D7_03_v3.433374	Pf3D7_03_v3	433374	E2029K	Gaa/Aaa	NON_SYNONYMOUS_CODING	-0.692728	0.48848	0.311153
PF3D7_0310200	PF3D7_0310200.1	Pf3D7_03_v3.433473	Pf3D7_03_v3	433473	R2062G	Agg/Ggg	NON_SYNONYMOUS_CODING	-0.805505	0.420528	0.376205
PF3D7_0310200	PF3D7_0310200.1	Pf3D7_03_v3.433540	Pf3D7_03_v3	433540	S2084N	aGt/aAt	NON_SYNONYMOUS_CODING
PF3D7_0310200	PF3D7_0310200.1	Pf3D7_03_v3.440870	Pf3D7_03_v3	440870	K4527	aaG/aaA	SYNONYMOUS_CODING	-0.606879	0.543931	0.264456
PF3D7_0310300	PF3D7_0310300.1	Pf3D7_03_v3.444950	Pf3D7_03_v3	444950	N744I	aAc/aTc	NON_SYNONYMOUS_CODING	-0.410039	0.681777	0.166358
DHX57	PF3D7_0310500.1	Pf3D7_03_v3.452795	Pf3D7_03_v3	452795	M2104I	atG/atC	NON_SYNONYMOUS_CODING	1.09051	0.275488	0.559897
DHX57	PF3D7_0310500.1	Pf3D7_03_v3.453112	Pf3D7_03_v3	453112	Q1999K	Caa/Aaa	NON_SYNONYMOUS_CODING	-0.66257	0.507606	0.294473
DHX57	PF3D7_0310500.1	Pf3D7_03_v3.454328	Pf3D7_03_v3	454328	L1593	ttA/ttG	SYNONYMOUS_CODING
DHX57	PF3D7_0310500.1	Pf3D7_03_v3.458417	Pf3D7_03_v3	458417	H230	caC/caT	SYNONYMOUS_CODING	0.192275	0.847527	0.0718467
DHX57	PF3D7_0310500.1	Pf3D7_03_v3.458640	Pf3D7_03_v3	458640	P156L	cCg/cTg	NON_SYNONYMOUS_CODING	-0.233639	0.815265	0.0887011
PF3D7_0310900	PF3D7_0310900.1	Pf3D7_03_v3.467278	Pf3D7_03_v3	467278	K398N	aaG/aaT	NON_SYNONYMOUS_CODING	1.14401	0.252619	0.597534
PF3D7_0310900	PF3D7_0310900.1	Pf3D7_03_v3.467336	Pf3D7_03_v3	467336	R418G	Cga/Gga	NON_SYNONYMOUS_CODING	-0.684597	0.493598	0.306626
PF3D7_0311000	PF3D7_0311000.1	Pf3D7_03_v3.469760	Pf3D7_03_v3	469760	A87V	gCa/gTa	NON_SYNONYMOUS_CODING	-0.275618	0.782841	0.106326
PF3D7_0311100	PF3D7_0311100.1	Pf3D7_03_v3.471494	Pf3D7_03_v3	471494	S436	tcG/tcC	SYNONYMOUS_CODING	-1.99491	0.0460526	1.33675
PF3D7_0311100	PF3D7_0311100.1	Pf3D7_03_v3.471565	Pf3D7_03_v3	471565	S413C	Agt/Tgt	NON_SYNONYMOUS_CODING
PF3D7_0311100	PF3D7_0311100.1	Pf3D7_03_v3.471577	Pf3D7_03_v3	471577	R409S	Cgt/Agt	NON_SYNONYMOUS_CODING	0.739724	0.459467	0.337745
PF3D7_0311100	PF3D7_0311100.1	Pf3D7_03_v3.472007	Pf3D7_03_v3	472007	Y265	taT/taC	SYNONYMOUS_CODING	0.624532	0.532278	0.273861
PF3D7_0311200	PF3D7_0311200.1	Pf3D7_03_v3.475068	Pf3D7_03_v3	475068	S94N	aGt/aAt	NON_SYNONYMOUS_CODING	-0.421714	0.673234	0.171834
PF3D7_0311200	PF3D7_0311200.1	Pf3D7_03_v3.476185	Pf3D7_03_v3	476185	K401	aaA/aaG	SYNONYMOUS_CODING	1.01827	0.308552	0.510672
PF3D7_0311200	PF3D7_0311200.1	Pf3D7_03_v3.477318	Pf3D7_03_v3	477318	E779A	gAa/gCa	NON_SYNONYMOUS_CODING	1.21554	0.224162	0.649438
PF3D7_0311200	PF3D7_0311200.1	Pf3D7_03_v3.478132	Pf3D7_03_v3	478132	K1050	aaG/aaA	SYNONYMOUS_CODING
PF3D7_0311200	PF3D7_0311200.1	Pf3D7_03_v3.478889	Pf3D7_03_v3	478889	A1303P	Gct/Cct	NON_SYNONYMOUS_CODING	-0.421981	0.673039	0.17196
PF3D7_0311400	PF3D7_0311400.1	Pf3D7_03_v3.489823	Pf3D7_03_v3	489823	S287	tcG/tcC	SYNONYMOUS_CODING	-0.640972	0.521541	0.282712
PF3D7_0311400	PF3D7_0311400.1	Pf3D7_03_v3.490728	Pf3D7_03_v3	490728	N589T	aAt/aCt	NON_SYNONYMOUS_CODING
PF3D7_0311400	PF3D7_0311400.1	Pf3D7_03_v3.490879	Pf3D7_03_v3	490879	N639	aaT/aaC	SYNONYMOUS_CODING	-0.501586	0.615959	0.210448
PF3D7_0311400	PF3D7_0311400.1	Pf3D7_03_v3.491174	Pf3D7_03_v3	491174	D738N	Gat/Aat	NON_SYNONYMOUS_CODING	-0.809293	0.418347	0.378464
PF3D7_0311400	PF3D7_0311400.1	Pf3D7_03_v3.493631	Pf3D7_03_v3	493631	I1557V	Ata/Gta	NON_SYNONYMOUS_CODING	0.367326	0.713376	0.146682
PF3D7_0311400	PF3D7_0311400.1	Pf3D7_03_v3.495381	Pf3D7_03_v3	495381	T2140I	aCa/aTa	NON_SYNONYMOUS_CODING	-0.446701	0.655091	0.183699
PF3D7_0311600	PF3D7_0311600.1	Pf3D7_03_v3.500084	Pf3D7_03_v3	500084	A107	gcC/gcT	SYNONYMOUS_CODING	-0.947928	0.343166	0.464496
PF3D7_0311600	PF3D7_0311600.1	Pf3D7_03_v3.500141	Pf3D7_03_v3	500141	I126	atA/atC	SYNONYMOUS_CODING	2.46392	0.0137427	1.86193
PF3D7_0311600	PF3D7_0311600.1	Pf3D7_03_v3.500729	Pf3D7_03_v3	500729	T322	acA/acG	SYNONYMOUS_CODING	-0.841235	0.400216	0.397705
PF3D7_0311600	PF3D7_0311600.1	Pf3D7_03_v3.500855	Pf3D7_03_v3	500855	K364N	aaA/aaC	NON_SYNONYMOUS_CODING	0.293357	0.769249	0.113933
PF3D7_0311600	PF3D7_0311600.1	Pf3D7_03_v3.501300	Pf3D7_03_v3	501300	Q513K	Caa/Aaa	NON_SYNONYMOUS_CODING	-0.792842	0.42787	0.368689
PF3D7_0311600	PF3D7_0311600.1	Pf3D7_03_v3.501455	Pf3D7_03_v3	501455	I564	atT/atA	SYNONYMOUS_CODING	0.967436	0.333326	0.477131
PF3D7_0311600	PF3D7_0311600.1	Pf3D7_03_v3.501458	Pf3D7_03_v3	501458	S565	tcC/tcA	SYNONYMOUS_CODING	0.967436	0.333326	0.477131
PF3D7_0311600	PF3D7_0311600.1	Pf3D7_03_v3.501876	Pf3D7_03_v3	501876	F611L	Ttc/Ctc	NON_SYNONYMOUS_CODING	-1.04745	0.294891	0.530339
PF3D7_0311700	PF3D7_0311700.1	Pf3D7_03_v3.505176	Pf3D7_03_v3	505176	M367I	atG/atT	NON_SYNONYMOUS_CODING	1.18668	0.235354	0.628278
PF3D7_0311800	PF3D7_0311800.1	Pf3D7_03_v3.507008	Pf3D7_03_v3	507008	A50	gcG/gcA	SYNONYMOUS_CODING	-0.00795988	0.993649	0.002767
PF3D7_0311800	PF3D7_0311800.1	Pf3D7_03_v3.507451	Pf3D7_03_v3	507451	N145	aaC/aaT	SYNONYMOUS_CODING	-1.03939	0.298625	0.524874
PF3D7_0311900	PF3D7_0311900.1	Pf3D7_03_v3.510000	Pf3D7_03_v3	510000	T533K	aCa/aAa	NON_SYNONYMOUS_CODING	0.467748	0.639964	0.193844
PF3D7_0311900	PF3D7_0311900.1	Pf3D7_03_v3.510073	Pf3D7_03_v3	510073	I509L	Ata/Tta	NON_SYNONYMOUS_CODING	-0.666879	0.504849	0.296838
PF3D7_0311900	PF3D7_0311900.1	Pf3D7_03_v3.510782	Pf3D7_03_v3	510782	H272	caT/caC	SYNONYMOUS_CODING	0.588579	0.556144	0.254813
PF3D7_0311900	PF3D7_0311900.1	Pf3D7_03_v3.511201	Pf3D7_03_v3	511201	M133V	Atg/Gtg	NON_SYNONYMOUS_CODING	-1.33739	0.181097	0.742089
PF3D7_0311900	PF3D7_0311900.1	Pf3D7_03_v3.511284	Pf3D7_03_v3	511284	R105Q	cGa/cAa	NON_SYNONYMOUS_CODING	-0.95609	0.339027	0.469766
PF3D7_0311900	PF3D7_0311900.1	Pf3D7_03_v3.511434	Pf3D7_03_v3	511434	N55T	aAt/aCt	NON_SYNONYMOUS_CODING	0.403826	0.686341	0.16346
PF3D7_0312100	PF3D7_0312100.1	Pf3D7_03_v3.514084	Pf3D7_03_v3	514084	Y111	taT/taC	SYNONYMOUS_CODING	0.286084	0.774814	0.110802
PF3D7_0312100	PF3D7_0312100.1	Pf3D7_03_v3.514264	Pf3D7_03_v3	514264	N171	aaC/aaT	SYNONYMOUS_CODING	-0.686511	0.492391	0.30769
PF3D7_0312100	PF3D7_0312100.1	Pf3D7_03_v3.514954	Pf3D7_03_v3	514954	V401	gtC/gtT	SYNONYMOUS_CODING	-0.51712	0.605072	0.218193
PF3D7_0312200	PF3D7_0312200.1	Pf3D7_03_v3.518134	Pf3D7_03_v3	518134	R790S	agA/agT	NON_SYNONYMOUS_CODING
HRD3	PF3D7_0313100.1	Pf3D7_03_v3.540348	Pf3D7_03_v3	540348	E202D	gaA/gaC	NON_SYNONYMOUS_CODING	-0.412464	0.679999	0.167492
PF3D7_0313400	PF3D7_0313400.1	Pf3D7_03_v3.546403	Pf3D7_03_v3	546403	H594Y	Cat/Tat	NON_SYNONYMOUS_CODING
PfG	PF3D7_0313500.1	Pf3D7_03_v3.549921	Pf3D7_03_v3	549921	K402Q	Aaa/Caa	NON_SYNONYMOUS_CODING	-0.507339	0.611917	0.213307
PfG	PF3D7_0313500.1	Pf3D7_03_v3.550278	Pf3D7_03_v3	550278	N521D	Aat/Gat	NON_SYNONYMOUS_CODING	-0.639385	0.522573	0.281853
PfG	PF3D7_0313500.1	Pf3D7_03_v3.550296	Pf3D7_03_v3	550296	D527N	Gat/Aat	NON_SYNONYMOUS_CODING	-0.526143	0.598789	0.222726
PF3D7_0313600	PF3D7_0313600.1	Pf3D7_03_v3.552551	Pf3D7_03_v3	552551	A412V	gCa/gTa	NON_SYNONYMOUS_CODING	-0.314129	0.753423	0.122961
PF3D7_0313600	PF3D7_0313600.1	Pf3D7_03_v3.552568	Pf3D7_03_v3	552568	K406N	aaA/aaT	NON_SYNONYMOUS_CODING
PF3D7_0313600	PF3D7_0313600.1	Pf3D7_03_v3.553066	Pf3D7_03_v3	553066	D275	gaT/gaC	SYNONYMOUS_CODING	0.0979938	0.921937	0.0352987
PF3D7_0313600	PF3D7_0313600.1	Pf3D7_03_v3.553643	Pf3D7_03_v3	553643	L166	ctC/ctT	SYNONYMOUS_CODING	-0.0112047	0.99106	0.0039
PF3D7_0313600	PF3D7_0313600.1	Pf3D7_03_v3.553658	Pf3D7_03_v3	553658	S161	tcT/tcC	SYNONYMOUS_CODING	0.44162	0.658764	0.18127
PF3D7_0313600	PF3D7_0313600.1	Pf3D7_03_v3.553678	Pf3D7_03_v3	553678	L155	Tta/Cta	SYNONYMOUS_CODING	0.119808	0.904636	0.0435264
PF3D7_0313800	PF3D7_0313800.1	Pf3D7_03_v3.561220	Pf3D7_03_v3	561220	K392E	Aaa/Gaa	NON_SYNONYMOUS_CODING	-0.40396	0.686242	0.163523
PF3D7_0313900	PF3D7_0313900.1	Pf3D7_03_v3.562561	Pf3D7_03_v3	562561	S1032R	agT/agG	NON_SYNONYMOUS_CODING	0.368091	0.712805	0.147029
PF3D7_0313900	PF3D7_0313900.1	Pf3D7_03_v3.563092	Pf3D7_03_v3	563092	K855	aaA/aaG	SYNONYMOUS_CODING
PF3D7_0313900	PF3D7_0313900.1	Pf3D7_03_v3.563095	Pf3D7_03_v3	563095	D854	gaT/gaC	SYNONYMOUS_CODING	-0.560285	0.575285	0.240117
PF3D7_0313900	PF3D7_0313900.1	Pf3D7_03_v3.563326	Pf3D7_03_v3	563326	Y777	taC/taT	SYNONYMOUS_CODING	-0.461447	0.644478	0.190792
PF3D7_0313900	PF3D7_0313900.1	Pf3D7_03_v3.564899	Pf3D7_03_v3	564899	S253Y	tCt/tAt	NON_SYNONYMOUS_CODING	-0.722666	0.469885	0.328009
PF3D7_0313900	PF3D7_0313900.1	Pf3D7_03_v3.565085	Pf3D7_03_v3	565085	T191N	aCt/aAt	NON_SYNONYMOUS_CODING	0.607679	0.543401	0.26488
PF3D7_0314100	PF3D7_0314100.1	Pf3D7_03_v3.569391	Pf3D7_03_v3	569391	L172	Ttg/Ctg	SYNONYMOUS_CODING	-0.259442	0.795294	0.0994721
PF3D7_0314200	PF3D7_0314200.1	Pf3D7_03_v3.573820	Pf3D7_03_v3	573820	K1002Q	Aaa/Caa	NON_SYNONYMOUS_CODING	0.566799	0.570851	0.243477
PF3D7_0314200	PF3D7_0314200.1	Pf3D7_03_v3.575456	Pf3D7_03_v3	575456	K456	aaG/aaA	SYNONYMOUS_CODING
PF3D7_0314200	PF3D7_0314200.1	Pf3D7_03_v3.575495	Pf3D7_03_v3	575495	I443M	atA/atG	NON_SYNONYMOUS_CODING	-0.672905	0.501008	0.300155
PF3D7_0314600	PF3D7_0314600.1	Pf3D7_03_v3.586679	Pf3D7_03_v3	586679	I42K	aTa/aAa	NON_SYNONYMOUS_CODING	0.0278537	0.977779	0.00975938
PF3D7_0314700	PF3D7_0314700.1	Pf3D7_03_v3.589957	Pf3D7_03_v3	589957	S864N	aGt/aAt	NON_SYNONYMOUS_CODING	-0.254471	0.799132	0.0973816
PF3D7_0314700	PF3D7_0314700.1	Pf3D7_03_v3.590480	Pf3D7_03_v3	590480	I690F	Att/Ttt	NON_SYNONYMOUS_CODING	2.19722	0.0280045	1.55277
PF3D7_0314700	PF3D7_0314700.1	Pf3D7_03_v3.591155	Pf3D7_03_v3	591155	H465Y	Cat/Tat	NON_SYNONYMOUS_CODING	-0.688158	0.491353	0.308606
PF3D7_0314700	PF3D7_0314700.1	Pf3D7_03_v3.592251	Pf3D7_03_v3	592251	S99	tcT/tcC	SYNONYMOUS_CODING	-0.0853196	0.932007	0.0305807
PF3D7_0314800	PF3D7_0314800.1	Pf3D7_03_v3.606582	Pf3D7_03_v3	606582	N592D	Aat/Gat	NON_SYNONYMOUS_CODING	-0.471572	0.637232	0.195702
PF3D7_0314800	PF3D7_0314800.1	Pf3D7_03_v3.607664	Pf3D7_03_v3	607664	I952M	atT/atG	NON_SYNONYMOUS_CODING	-0.469789	0.638506	0.194835
CTRP	PF3D7_0315200.1	Pf3D7_03_v3.616775	Pf3D7_03_v3	616775	K102E	Aaa/Gaa	NON_SYNONYMOUS_CODING	-0.764809	0.444385	0.35224
CTRP	PF3D7_0315200.1	Pf3D7_03_v3.616951	Pf3D7_03_v3	616951	K160N	aaA/aaC	NON_SYNONYMOUS_CODING	0.300875	0.763509	0.117186
CTRP	PF3D7_0315200.1	Pf3D7_03_v3.618447	Pf3D7_03_v3	618447	Q659R	cAa/cGa	NON_SYNONYMOUS_CODING	-0.0321007	0.974392	0.0112664
CTRP	PF3D7_0315200.1	Pf3D7_03_v3.618708	Pf3D7_03_v3	618708	N746S	aAt/aGt	NON_SYNONYMOUS_CODING	-0.804566	0.42107	0.375645
CTRP	PF3D7_0315200.1	Pf3D7_03_v3.619012	Pf3D7_03_v3	619012	T847	acC/acT	SYNONYMOUS_CODING	2.02358	0.0430136	1.36639
CTRP	PF3D7_0315200.1	Pf3D7_03_v3.620250	Pf3D7_03_v3	620250	N1260S	aAt/aGt	NON_SYNONYMOUS_CODING	0.242085	0.808714	0.0922049
CTRP	PF3D7_0315200.1	Pf3D7_03_v3.620585	Pf3D7_03_v3	620585	E1372K	Gaa/Aaa	NON_SYNONYMOUS_CODING	-0.74761	0.454696	0.342279
CTRP	PF3D7_0315200.1	Pf3D7_03_v3.621090	Pf3D7_03_v3	621090	S1540N	aGt/aAt	NON_SYNONYMOUS_CODING	-0.57177	0.567478	0.246051
CTRP	PF3D7_0315200.1	Pf3D7_03_v3.622612	Pf3D7_03_v3	622612	E2047D	gaA/gaT	NON_SYNONYMOUS_CODING
CTRP	PF3D7_0315200.1	Pf3D7_03_v3.622622	Pf3D7_03_v3	622622	L2051I	Tta/Ata	NON_SYNONYMOUS_CODING	0.00411066	0.99672	0.00142675
CTRP	PF3D7_0315200.1	Pf3D7_03_v3.622763	Pf3D7_03_v3	622763	E2098Q	Gaa/Caa	NON_SYNONYMOUS_CODING	0.0567696	0.954729	0.02012
PF3D7_0315300	PF3D7_0315300.1	Pf3D7_03_v3.624674	Pf3D7_03_v3	624674	E230G	gAa/gGa	NON_SYNONYMOUS_CODING	1.1208	0.262375	0.581077
PF3D7_0315600	PF3D7_0315600.1	Pf3D7_03_v3.637453	Pf3D7_03_v3	637453	R483S	agG/agT	NON_SYNONYMOUS_CODING	-0.285054	0.775603	0.110361
PF3D7_0315800	PF3D7_0315800.1	Pf3D7_03_v3.641556	Pf3D7_03_v3	641556	N342H	Aat/Cat	NON_SYNONYMOUS_CODING	-0.523744	0.600457	0.221518
PF3D7_0315900	PF3D7_0315900.1	Pf3D7_03_v3.645241	Pf3D7_03_v3	645241	T269	acG/acA	SYNONYMOUS_CODING	-0.158535	0.874035	0.0584712
PF3D7_0316100	PF3D7_0316100.1	Pf3D7_03_v3.648945	Pf3D7_03_v3	648945	S104Y	tCt/tAt	NON_SYNONYMOUS_CODING	0.20226	0.839714	0.0758687
PF3D7_0316100	PF3D7_0316100.1	Pf3D7_03_v3.649165	Pf3D7_03_v3	649165	N177	aaT/aaC	SYNONYMOUS_CODING
PF3D7_0316200	PF3D7_0316200.1	Pf3D7_03_v3.652193	Pf3D7_03_v3	652193	T1643I	aCt/aTt	NON_SYNONYMOUS_CODING	-0.0543828	0.95663	0.0192559
PF3D7_0316200	PF3D7_0316200.1	Pf3D7_03_v3.654444	Pf3D7_03_v3	654444	G935E	gGa/gAa	NON_SYNONYMOUS_CODING
PF3D7_0316200	PF3D7_0316200.1	Pf3D7_03_v3.654721	Pf3D7_03_v3	654721	Y843H	Tat/Cat	NON_SYNONYMOUS_CODING	-0.121562	0.903246	0.0441942
PF3D7_0316200	PF3D7_0316200.1	Pf3D7_03_v3.655803	Pf3D7_03_v3	655803	P482H	cCt/cAt	NON_SYNONYMOUS_CODING	0.0770136	0.938613	0.0275136
PF3D7_0316200	PF3D7_0316200.1	Pf3D7_03_v3.657140	Pf3D7_03_v3	657140	C36	tgT/tgC	SYNONYMOUS_CODING	-0.389377	0.696997	0.156769
PF3D7_0316300	PF3D7_0316300.2	Pf3D7_03_v3.660596	Pf3D7_03_v3	660596	L244I	Tta/Ata	NON_SYNONYMOUS_CODING
PF3D7_0316400	PF3D7_0316400.1	Pf3D7_03_v3.664726	Pf3D7_03_v3	664726	R143G	Agg/Ggg	NON_SYNONYMOUS_CODING
FNT	PF3D7_0316600.1	Pf3D7_03_v3.669853	Pf3D7_03_v3	669853	Q252	caA/caG	SYNONYMOUS_CODING	0.167177	0.867231	0.0618653
FNT	PF3D7_0316600.1	Pf3D7_03_v3.670134	Pf3D7_03_v3	670134	H159D	Cat/Gat	NON_SYNONYMOUS_CODING	-0.35711	0.721009	0.142059
YOP1	PF3D7_0316700.1	Pf3D7_03_v3.674515	Pf3D7_03_v3	674515	L20M	Ctg/Atg	NON_SYNONYMOUS_CODING	-0.218061	0.827381	0.0822942
PF3D7_0316900	PF3D7_0316900.1	Pf3D7_03_v3.679453	Pf3D7_03_v3	679453	F528	ttC/ttT	SYNONYMOUS_CODING	-0.0498854	0.960214	0.0176321
PF3D7_0316900	PF3D7_0316900.1	Pf3D7_03_v3.679524	Pf3D7_03_v3	679524	R505G	Aga/Gga	NON_SYNONYMOUS_CODING	0.0277372	0.977872	0.0097181
PF3D7_0316900	PF3D7_0316900.1	Pf3D7_03_v3.680179	Pf3D7_03_v3	680179	N286	aaC/aaT	SYNONYMOUS_CODING	-0.37115	0.710526	0.14842
B9	PF3D7_0317100.1	Pf3D7_03_v3.686787	Pf3D7_03_v3	686787	C169Y	tGt/tAt	NON_SYNONYMOUS_CODING	-0.488621	0.62511	0.204043
B9	PF3D7_0317100.1	Pf3D7_03_v3.687136	Pf3D7_03_v3	687136	Q285	caG/caA	SYNONYMOUS_CODING
B9	PF3D7_0317100.1	Pf3D7_03_v3.688049	Pf3D7_03_v3	688049	K493E	Aaa/Gaa	NON_SYNONYMOUS_CODING	-0.44136	0.658952	0.181146
B9	PF3D7_0317100.1	Pf3D7_03_v3.688798	Pf3D7_03_v3	688798	N742	aaT/aaC	SYNONYMOUS_CODING	0.901956	0.36708	0.435239
B9	PF3D7_0317100.1	Pf3D7_03_v3.689276	Pf3D7_03_v3	689276	D902N	Gac/Aac	NON_SYNONYMOUS_CODING	0.185635	0.852731	0.0691878
CRK4	PF3D7_0317200.1	Pf3D7_03_v3.692735	Pf3D7_03_v3	692735	I694N	aTt/aAt	NON_SYNONYMOUS_CODING	-0.0371569	0.97036	0.0130672
PF3D7_0317300	PF3D7_0317300.1	Pf3D7_03_v3.702915	Pf3D7_03_v3	702915	V2272I	Gtt/Att	NON_SYNONYMOUS_CODING	0.0967679	0.922911	0.0348403
PF3D7_0317300	PF3D7_0317300.1	Pf3D7_03_v3.703924	Pf3D7_03_v3	703924	R1935	agA/agG	SYNONYMOUS_CODING	-0.0491312	0.960815	0.0173604
PF3D7_0317300	PF3D7_0317300.1	Pf3D7_03_v3.705277	Pf3D7_03_v3	705277	S1484	tcT/tcG	SYNONYMOUS_CODING	-0.846738	0.397141	0.401055
PF3D7_0317300	PF3D7_0317300.1	Pf3D7_03_v3.708565	Pf3D7_03_v3	708565	V388	gtA/gtT	SYNONYMOUS_CODING	0.647713	0.517171	0.286366
EG5	PF3D7_0317500.1	Pf3D7_03_v3.716714	Pf3D7_03_v3	716714	N1557Y	Aat/Tat	NON_SYNONYMOUS_CODING	0.089168	0.928948	0.0320084
EG5	PF3D7_0317500.1	Pf3D7_03_v3.717683	Pf3D7_03_v3	717683	M1234V	Atg/Gtg	NON_SYNONYMOUS_CODING	-0.593473	0.552865	0.257381
EG5	PF3D7_0317500.1	Pf3D7_03_v3.717690	Pf3D7_03_v3	717690	V1231	gtC/gtT	SYNONYMOUS_CODING	-0.431838	0.665859	0.176618
EG5	PF3D7_0317500.1	Pf3D7_03_v3.717881	Pf3D7_03_v3	717881	N1168D	Aat/Gat	NON_SYNONYMOUS_CODING	-0.487913	0.625612	0.203695
EG5	PF3D7_0317500.1	Pf3D7_03_v3.717928	Pf3D7_03_v3	717928	R1152H	cGt/cAt	NON_SYNONYMOUS_CODING	1.45844	0.14472	0.839472
EG5	PF3D7_0317500.1	Pf3D7_03_v3.718682	Pf3D7_03_v3	718682	K901E	Aaa/Gaa	NON_SYNONYMOUS_CODING	-0.459119	0.646149	0.189667
EG5	PF3D7_0317500.1	Pf3D7_03_v3.718820	Pf3D7_03_v3	718820	P855S	Cca/Tca	NON_SYNONYMOUS_CODING	0.481628	0.63007	0.200611
EG5	PF3D7_0317500.1	Pf3D7_03_v3.719144	Pf3D7_03_v3	719144	K747E	Aaa/Gaa	NON_SYNONYMOUS_CODING	0.410307	0.681581	0.166483
EG5	PF3D7_0317500.1	Pf3D7_03_v3.719385	Pf3D7_03_v3	719385	L666	ttA/ttG	SYNONYMOUS_CODING
EG5	PF3D7_0317500.1	Pf3D7_03_v3.719931	Pf3D7_03_v3	719931	N484	aaT/aaC	SYNONYMOUS_CODING	-0.530932	0.595466	0.225143
RPS11	PF3D7_0317600.1	Pf3D7_03_v3.725018	Pf3D7_03_v3	725018	A2T	Gca/Aca	NON_SYNONYMOUS_CODING	-0.519507	0.603408	0.219389
PF3D7_0317700	PF3D7_0317700.1	Pf3D7_03_v3.728498	Pf3D7_03_v3	728498	N80	aaT/aaC	SYNONYMOUS_CODING
PF3D7_0317700	PF3D7_0317700.1	Pf3D7_03_v3.729186	Pf3D7_03_v3	729186	E310K	Gag/Aag	NON_SYNONYMOUS_CODING	0.0761467	0.939302	0.0271946
PF3D7_0317700	PF3D7_0317700.1	Pf3D7_03_v3.730277	Pf3D7_03_v3	730277	G673	ggA/ggG	SYNONYMOUS_CODING	0.374079	0.708346	0.149755
PF3D7_0317800	PF3D7_0317800.1	Pf3D7_03_v3.738487	Pf3D7_03_v3	738487	I132	atA/atC	SYNONYMOUS_CODING	-0.502879	0.615049	0.21109
RPB1	PF3D7_0318200.1	Pf3D7_03_v3.749616	Pf3D7_03_v3	749616	T384	acA/acG	SYNONYMOUS_CODING	0.122935	0.902159	0.0447171
RPB1	PF3D7_0318200.1	Pf3D7_03_v3.749832	Pf3D7_03_v3	749832	E456	gaG/gaA	SYNONYMOUS_CODING	-0.382929	0.701773	0.153804
RPB1	PF3D7_0318200.1	Pf3D7_03_v3.750458	Pf3D7_03_v3	750458	N665T	aAt/aCt	NON_SYNONYMOUS_CODING	-0.919476	0.357847	0.446303
RPB1	PF3D7_0318200.1	Pf3D7_03_v3.750795	Pf3D7_03_v3	750795	T777	acT/acC	SYNONYMOUS_CODING	-0.241904	0.808854	0.0921297
RPB1	PF3D7_0318200.1	Pf3D7_03_v3.751047	Pf3D7_03_v3	751047	Q861	caG/caA	SYNONYMOUS_CODING	1.2951	0.195285	0.709332
RPB1	PF3D7_0318200.1	Pf3D7_03_v3.751533	Pf3D7_03_v3	751533	L1023	ttG/ttA	SYNONYMOUS_CODING	-0.424294	0.671352	0.17305
RPB1	PF3D7_0318200.1	Pf3D7_03_v3.751699	Pf3D7_03_v3	751699	S1079T	Tcg/Acg	NON_SYNONYMOUS_CODING	-0.0227592	0.981842	0.00795825
RPB1	PF3D7_0318200.1	Pf3D7_03_v3.751821	Pf3D7_03_v3	751821	I1119	atT/atC	SYNONYMOUS_CODING	-0.226256	0.821002	0.0856558
RPB1	PF3D7_0318200.1	Pf3D7_03_v3.752038	Pf3D7_03_v3	752038	F1192I	Ttt/Att	NON_SYNONYMOUS_CODING	2.92623	0.00343092	2.46459
RPB1	PF3D7_0318200.1	Pf3D7_03_v3.752670	Pf3D7_03_v3	752670	V1402	gtA/gtT	SYNONYMOUS_CODING	-1.01738	0.308975	0.510077
RPB1	PF3D7_0318200.1	Pf3D7_03_v3.753953	Pf3D7_03_v3	753953	D1830G	gAt/gGt	NON_SYNONYMOUS_CODING
RPB1	PF3D7_0318200.1	Pf3D7_03_v3.755037	Pf3D7_03_v3	755037	T2191	acA/acC	SYNONYMOUS_CODING	-1.64704	0.0995505	1.00196
PF3D7_0318300	PF3D7_0318300.1	Pf3D7_03_v3.756917	Pf3D7_03_v3	756917	T978	acC/acG	SYNONYMOUS_CODING	0.482538	0.629424	0.201057
PF3D7_0318300	PF3D7_0318300.1	Pf3D7_03_v3.757644	Pf3D7_03_v3	757644	K736I	aAa/aTa	NON_SYNONYMOUS_CODING	-0.776641	0.437371	0.35915
PF3D7_0318300	PF3D7_0318300.1	Pf3D7_03_v3.757720	Pf3D7_03_v3	757720	V711I	Gtc/Atc	NON_SYNONYMOUS_CODING	0.437709	0.661598	0.179406
PF3D7_0318300	PF3D7_0318300.1	Pf3D7_03_v3.758256	Pf3D7_03_v3	758256	T532I	aCt/aTt	NON_SYNONYMOUS_CODING	-0.872271	0.383061	0.416733
PF3D7_0318300	PF3D7_0318300.1	Pf3D7_03_v3.758506	Pf3D7_03_v3	758506	F449L	Ttt/Ctt	NON_SYNONYMOUS_CODING	0.144615	0.885015	0.0530495
PF3D7_0318300	PF3D7_0318300.1	Pf3D7_03_v3.758609	Pf3D7_03_v3	758609	K414	aaA/aaG	SYNONYMOUS_CODING	-0.777333	0.436962	0.359556
PF3D7_0318300	PF3D7_0318300.1	Pf3D7_03_v3.758658	Pf3D7_03_v3	758658	N398S	aAt/aGt	NON_SYNONYMOUS_CODING
PF3D7_0318300	PF3D7_0318300.1	Pf3D7_03_v3.759060	Pf3D7_03_v3	759060	S264N	aGc/aAc	NON_SYNONYMOUS_CODING	0.257681	0.796653	0.0987308
PF3D7_0318400	PF3D7_0318400.1	Pf3D7_03_v3.762320	Pf3D7_03_v3	762320	K484R	aAa/aGa	NON_SYNONYMOUS_CODING	-0.457572	0.64726	0.188921
PF3D7_0318500	PF3D7_0318500.1	Pf3D7_03_v3.773112	Pf3D7_03_v3	773112	N1766	aaT/aaC	SYNONYMOUS_CODING	-0.579307	0.562382	0.249969
PF3D7_0318500	PF3D7_0318500.1	Pf3D7_03_v3.775180	Pf3D7_03_v3	775180	L2456M	Ctg/Atg	NON_SYNONYMOUS_CODING
PF3D7_0318500	PF3D7_0318500.1	Pf3D7_03_v3.776298	Pf3D7_03_v3	776298	R2828	agG/agA	SYNONYMOUS_CODING	0.378519	0.705045	0.151783
PF3D7_0318500	PF3D7_0318500.1	Pf3D7_03_v3.780325	Pf3D7_03_v3	780325	I4171L	Att/Ctt	NON_SYNONYMOUS_CODING	0.482498	0.629452	0.201037
PF3D7_0318700	PF3D7_0318700.1	Pf3D7_03_v3.788645	Pf3D7_03_v3	788645	T65A	Aca/Gca	NON_SYNONYMOUS_CODING	-0.360399	0.718548	0.143544
PF3D7_0318700	PF3D7_0318700.1	Pf3D7_03_v3.788663	Pf3D7_03_v3	788663	V71L	Gta/Cta	NON_SYNONYMOUS_CODING	0.243621	0.807524	0.0928444
PF3D7_0318700	PF3D7_0318700.1	Pf3D7_03_v3.788667	Pf3D7_03_v3	788667	I72R	aTa/aGa	NON_SYNONYMOUS_CODING	-0.309657	0.756822	0.121006
ATPase7	PF3D7_0319000.1	Pf3D7_03_v3.796056	Pf3D7_03_v3	796056	D160	gaT/gaC	SYNONYMOUS_CODING	0.0897561	0.928481	0.0322269
ATPase7	PF3D7_0319000.1	Pf3D7_03_v3.796549	Pf3D7_03_v3	796549	P325T	Cct/Act	NON_SYNONYMOUS_CODING
ATPase7	PF3D7_0319000.1	Pf3D7_03_v3.796624	Pf3D7_03_v3	796624	R350S	Cgc/Agc	NON_SYNONYMOUS_CODING
ATPase7	PF3D7_0319000.1	Pf3D7_03_v3.798327	Pf3D7_03_v3	798327	N917	aaC/aaT	SYNONYMOUS_CODING	-0.626441	0.531026	0.274885
ATPase7	PF3D7_0319000.1	Pf3D7_03_v3.799323	Pf3D7_03_v3	799323	Q1249H	caA/caC	NON_SYNONYMOUS_CODING	-0.457648	0.647205	0.188958
PF3D7_0319200	PF3D7_0319200.1	Pf3D7_03_v3.804092	Pf3D7_03_v3	804092	H741Y	Cat/Tat	NON_SYNONYMOUS_CODING	0.166252	0.867959	0.0615009
PF3D7_0319200	PF3D7_0319200.1	Pf3D7_03_v3.805130	Pf3D7_03_v3	805130	L395F	Ctt/Ttt	NON_SYNONYMOUS_CODING	0.732696	0.463744	0.333722
PF3D7_0319200	PF3D7_0319200.1	Pf3D7_03_v3.806184	Pf3D7_03_v3	806184	L43	ctC/ctG	SYNONYMOUS_CODING	0.175531	0.860662	0.0651673
PF3D7_0319400	PF3D7_0319400.1	Pf3D7_03_v3.810668	Pf3D7_03_v3	810668	K196N	aaA/aaT	NON_SYNONYMOUS_CODING
PF3D7_0319400	PF3D7_0319400.1	Pf3D7_03_v3.812699	Pf3D7_03_v3	812699	N873	aaC/aaT	SYNONYMOUS_CODING	-0.209938	0.833716	0.0789819
PF3D7_0319600	PF3D7_0319600.1	Pf3D7_03_v3.817983	Pf3D7_03_v3	817983	T24N	aCc/aAc	NON_SYNONYMOUS_CODING	1.17151	0.241392	0.617276
PF3D7_0319600	PF3D7_0319600.1	Pf3D7_03_v3.818649	Pf3D7_03_v3	818649	G142E	gGa/gAa	NON_SYNONYMOUS_CODING	-0.748866	0.453938	0.343004
ABCI3	PF3D7_0319700.1	Pf3D7_03_v3.825800	Pf3D7_03_v3	825800	T1521A	Aca/Gca	NON_SYNONYMOUS_CODING	-0.283805	0.77656	0.109825
ABCI3	PF3D7_0319700.1	Pf3D7_03_v3.826387	Pf3D7_03_v3	826387	D1716	gaT/gaC	SYNONYMOUS_CODING	0.97521	0.329456	0.482202
PF3D7_0319800	PF3D7_0319800.1	Pf3D7_03_v3.831268	Pf3D7_03_v3	831268	L414	ctA/ctG	SYNONYMOUS_CODING	1.81901	0.0689092	1.16172
PF3D7_0319800	PF3D7_0319800.1	Pf3D7_03_v3.831792	Pf3D7_03_v3	831792	Q240K	Caa/Aaa	NON_SYNONYMOUS_CODING	0.502632	0.615223	0.210968
I2	PF3D7_0320000.1	Pf3D7_03_v3.838261	Pf3D7_03_v3	838261	S142C	tCc/tGc	NON_SYNONYMOUS_CODING	0.524908	0.599647	0.222104
Cap380	PF3D7_0320400.1	Pf3D7_03_v3.848519	Pf3D7_03_v3	848519	N2996D	Aat/Gat	NON_SYNONYMOUS_CODING	-0.580865	0.561331	0.250781
Cap380	PF3D7_0320400.1	Pf3D7_03_v3.848590	Pf3D7_03_v3	848590	I2972S	aTc/aGc	NON_SYNONYMOUS_CODING
Cap380	PF3D7_0320400.1	Pf3D7_03_v3.849476	Pf3D7_03_v3	849476	D2677N	Gac/Aac	NON_SYNONYMOUS_CODING	0.758281	0.448283	0.348448
Cap380	PF3D7_0320400.1	Pf3D7_03_v3.849667	Pf3D7_03_v3	849667	L2613S	tTa/tCa	NON_SYNONYMOUS_CODING	-0.640413	0.521904	0.282409
Cap380	PF3D7_0320400.1	Pf3D7_03_v3.849683	Pf3D7_03_v3	849683	D2608Y	Gat/Tat	NON_SYNONYMOUS_CODING	0.114576	0.908781	0.0415407
Cap380	PF3D7_0320400.1	Pf3D7_03_v3.849850	Pf3D7_03_v3	849850	R2552K	aGa/aAa	NON_SYNONYMOUS_CODING	-0.252424	0.800713	0.096523
Cap380	PF3D7_0320400.1	Pf3D7_03_v3.850373	Pf3D7_03_v3	850373	S2378G	Agt/Ggt	NON_SYNONYMOUS_CODING	-0.202725	0.83935	0.0760568
Cap380	PF3D7_0320400.1	Pf3D7_03_v3.850847	Pf3D7_03_v3	850847	I2220F	Att/Ttt	NON_SYNONYMOUS_CODING	0.222988	0.823545	0.0843127
Cap380	PF3D7_0320400.1	Pf3D7_03_v3.850976	Pf3D7_03_v3	850976	G2177R	Gga/Cga	NON_SYNONYMOUS_CODING	0.821747	0.411221	0.385925
Cap380	PF3D7_0320400.1	Pf3D7_03_v3.851156	Pf3D7_03_v3	851156	A2117T	Gca/Aca	NON_SYNONYMOUS_CODING	0.545702	0.585271	0.232643
Cap380	PF3D7_0320400.1	Pf3D7_03_v3.851179	Pf3D7_03_v3	851179	E2109A	gAg/gCg	NON_SYNONYMOUS_CODING	-0.385398	0.699943	0.154938
Cap380	PF3D7_0320400.1	Pf3D7_03_v3.851555	Pf3D7_03_v3	851555	V1984I	Gta/Ata	NON_SYNONYMOUS_CODING
Cap380	PF3D7_0320400.1	Pf3D7_03_v3.852520	Pf3D7_03_v3	852520	E1662G	gAa/gGa	NON_SYNONYMOUS_CODING	1.1037	0.269722	0.569083
Cap380	PF3D7_0320400.1	Pf3D7_03_v3.853052	Pf3D7_03_v3	853052	M1485V	Atg/Gtg	NON_SYNONYMOUS_CODING	-0.176375	0.86	0.0655018
Cap380	PF3D7_0320400.1	Pf3D7_03_v3.855002	Pf3D7_03_v3	855002	K835E	Aaa/Gaa	NON_SYNONYMOUS_CODING	3.0874	0.00201916	2.69483
Cap380	PF3D7_0320400.1	Pf3D7_03_v3.855488	Pf3D7_03_v3	855488	L673V	Tta/Gta	NON_SYNONYMOUS_CODING	0.101049	0.919511	0.036443
Cap380	PF3D7_0320400.1	Pf3D7_03_v3.855517	Pf3D7_03_v3	855517	T663M	aCg/aTg	NON_SYNONYMOUS_CODING
Cap380	PF3D7_0320400.1	Pf3D7_03_v3.856095	Pf3D7_03_v3	856095	M470I	atG/atA	NON_SYNONYMOUS_CODING	4.13765	3.50879e-05	4.45484
Cap380	PF3D7_0320400.1	Pf3D7_03_v3.857272	Pf3D7_03_v3	857272	L78H	cTt/cAt	NON_SYNONYMOUS_CODING	-0.292658	0.769783	0.113632
SPC2	PF3D7_0320700.1	Pf3D7_03_v3.865666	Pf3D7_03_v3	865666	M78L	Atg/Ttg	NON_SYNONYMOUS_CODING	-0.248998	0.803362	0.0950886
PF3D7_0321000	PF3D7_0321000.1	Pf3D7_03_v3.878750	Pf3D7_03_v3	878750	R339K	aGa/aAa	NON_SYNONYMOUS_CODING	-0.145477	0.884334	0.0533836
PF3D7_0321100	PF3D7_0321100.1	Pf3D7_03_v3.881533	Pf3D7_03_v3	881533	V1321F	Gtt/Ttt	NON_SYNONYMOUS_CODING
PF3D7_0321100	PF3D7_0321100.1	Pf3D7_03_v3.882386	Pf3D7_03_v3	882386	D1036	gaT/gaC	SYNONYMOUS_CODING	0.193386	0.846656	0.0722928
PF3D7_0321100	PF3D7_0321100.1	Pf3D7_03_v3.883928	Pf3D7_03_v3	883928	P522	ccA/ccG	SYNONYMOUS_CODING	-0.925519	0.354696	0.450144
PF3D7_0321100	PF3D7_0321100.1	Pf3D7_03_v3.884399	Pf3D7_03_v3	884399	L365F	ttG/ttT	NON_SYNONYMOUS_CODING	-1.31588	0.188214	0.725348
ALG7	PF3D7_0321200.1	Pf3D7_03_v3.887238	Pf3D7_03_v3	887238	G306	ggA/ggG	SYNONYMOUS_CODING	-0.196649	0.844102	0.0736048
ALG7	PF3D7_0321200.1	Pf3D7_03_v3.887819	Pf3D7_03_v3	887819	L202	ttG/ttA	SYNONYMOUS_CODING	0.138516	0.889832	0.0506917
ALG7	PF3D7_0321200.1	Pf3D7_03_v3.887933	Pf3D7_03_v3	887933	P164	ccC/ccA	SYNONYMOUS_CODING	0.546187	0.584938	0.232891
ALG7	PF3D7_0321200.1	Pf3D7_03_v3.888429	Pf3D7_03_v3	888429	L115	Ctg/Ttg	SYNONYMOUS_CODING	-1.40189	0.160947	0.793316
ALG7	PF3D7_0321200.1	Pf3D7_03_v3.888900	Pf3D7_03_v3	888900	C26F	tGt/tTt	NON_SYNONYMOUS_CODING	-0.995942	0.319278	0.495831
PF3D7_0321300	PF3D7_0321300.1	Pf3D7_03_v3.890218	Pf3D7_03_v3	890218	H849	caC/caT	SYNONYMOUS_CODING	-0.62286	0.533376	0.272966
PF3D7_0321300	PF3D7_0321300.1	Pf3D7_03_v3.890268	Pf3D7_03_v3	890268	Y833N	Tat/Aat	NON_SYNONYMOUS_CODING	0.497917	0.618543	0.20863
PF3D7_0321300	PF3D7_0321300.1	Pf3D7_03_v3.890778	Pf3D7_03_v3	890778	D663N	Gac/Aac	NON_SYNONYMOUS_CODING
PF3D7_0321300	PF3D7_0321300.1	Pf3D7_03_v3.890863	Pf3D7_03_v3	890863	F634L	ttT/ttG	NON_SYNONYMOUS_CODING	-0.671549	0.501871	0.299408
PF3D7_0321300	PF3D7_0321300.1	Pf3D7_03_v3.891254	Pf3D7_03_v3	891254	R504K	aGa/aAa	NON_SYNONYMOUS_CODING	-0.444562	0.656636	0.182675
PF3D7_0321300	PF3D7_0321300.1	Pf3D7_03_v3.891612	Pf3D7_03_v3	891612	D385N	Gat/Aat	NON_SYNONYMOUS_CODING	-2.07052	0.0384034	1.41563
PF3D7_0321300	PF3D7_0321300.1	Pf3D7_03_v3.891679	Pf3D7_03_v3	891679	S362	tcA/tcG	SYNONYMOUS_CODING	0.580789	0.561383	0.250741
PF3D7_0321300	PF3D7_0321300.1	Pf3D7_03_v3.891702	Pf3D7_03_v3	891702	I355L	Att/Ctt	NON_SYNONYMOUS_CODING	0.745684	0.455858	0.34117
PF3D7_0321300	PF3D7_0321300.1	Pf3D7_03_v3.892045	Pf3D7_03_v3	892045	S240	tcG/tcA	SYNONYMOUS_CODING	0.236542	0.813012	0.089903
PF3D7_0321300	PF3D7_0321300.1	Pf3D7_03_v3.892276	Pf3D7_03_v3	892276	F163	ttC/ttT	SYNONYMOUS_CODING
PF3D7_0321300	PF3D7_0321300.1	Pf3D7_03_v3.892443	Pf3D7_03_v3	892443	H108Y	Cac/Tac	NON_SYNONYMOUS_CODING	-1.69068	0.0908987	1.04144
PF3D7_0321300	PF3D7_0321300.1	Pf3D7_03_v3.892619	Pf3D7_03_v3	892619	L49S	tTg/tCg	NON_SYNONYMOUS_CODING
PF3D7_0321500	PF3D7_0321500.1	Pf3D7_03_v3.896996	Pf3D7_03_v3	896996	S925	tcC/tcT	SYNONYMOUS_CODING	-0.546137	0.584972	0.232865
PF3D7_0321500	PF3D7_0321500.1	Pf3D7_03_v3.897781	Pf3D7_03_v3	897781	I664L	Ata/Tta	NON_SYNONYMOUS_CODING	0.75751	0.448744	0.348001
PF3D7_0321500	PF3D7_0321500.1	Pf3D7_03_v3.897794	Pf3D7_03_v3	897794	S659	agT/agC	SYNONYMOUS_CODING
PF3D7_0321500	PF3D7_0321500.1	Pf3D7_03_v3.898192	Pf3D7_03_v3	898192	D527N	Gat/Aat	NON_SYNONYMOUS_CODING	-0.181582	0.85591	0.0675717
DDX42	PF3D7_0321600.1	Pf3D7_03_v3.902620	Pf3D7_03_v3	902620	I588	atC/atA	SYNONYMOUS_CODING	-0.222639	0.823817	0.0841695
DDX42	PF3D7_0321600.1	Pf3D7_03_v3.902684	Pf3D7_03_v3	902684	G610R	Ggt/Cgt	NON_SYNONYMOUS_CODING	0.296555	0.766806	0.115314
DDX42	PF3D7_0321600.1	Pf3D7_03_v3.903246	Pf3D7_03_v3	903246	N695K	aaT/aaA	NON_SYNONYMOUS_CODING	-0.222639	0.823817	0.0841695
PF3D7_0321700	PF3D7_0321700.1	Pf3D7_03_v3.907766	Pf3D7_03_v3	907766	Q785E	Cag/Gag	NON_SYNONYMOUS_CODING	-0.656235	0.511673	0.291008
PF3D7_0321700	PF3D7_0321700.1	Pf3D7_03_v3.908156	Pf3D7_03_v3	908156	H655Y	Cat/Tat	NON_SYNONYMOUS_CODING	-0.101129	0.919448	0.0364726
PF3D7_0321700	PF3D7_0321700.1	Pf3D7_03_v3.908590	Pf3D7_03_v3	908590	Q510P	cAa/cCa	NON_SYNONYMOUS_CODING	1.95345	0.0507667	1.29442
PF3D7_0321800	PF3D7_0321800.1	Pf3D7_03_v3.914537	Pf3D7_03_v3	914537	S541Y	tCc/tAc	NON_SYNONYMOUS_CODING	-0.298744	0.765136	0.116262
PF3D7_0321800	PF3D7_0321800.1	Pf3D7_03_v3.915118	Pf3D7_03_v3	915118	H735N	Cat/Aat	NON_SYNONYMOUS_CODING
PF3D7_0321800	PF3D7_0321800.1	Pf3D7_03_v3.916357	Pf3D7_03_v3	916357	N1148Y	Aat/Tat	NON_SYNONYMOUS_CODING
PF3D7_0321800	PF3D7_0321800.1	Pf3D7_03_v3.916566	Pf3D7_03_v3	916566	K1217	aaG/aaA	SYNONYMOUS_CODING	-0.0250503	0.980015	0.00876736
PF3D7_0321800	PF3D7_0321800.1	Pf3D7_03_v3.916639	Pf3D7_03_v3	916639	R1242	Cga/Aga	SYNONYMOUS_CODING	-0.0820489	0.934608	0.0293706
PF3D7_0321800	PF3D7_0321800.1	Pf3D7_03_v3.916641	Pf3D7_03_v3	916641	R1242	cgA/cgG	SYNONYMOUS_CODING	0.53959	0.58948	0.229531
PF3D7_0321800	PF3D7_0321800.1	Pf3D7_03_v3.917357	Pf3D7_03_v3	917357	S1481N	aGc/aAc	NON_SYNONYMOUS_CODING	0.259836	0.794991	0.099638
PF3D7_0321800	PF3D7_0321800.1	Pf3D7_03_v3.917487	Pf3D7_03_v3	917487	S1524	agT/agC	SYNONYMOUS_CODING	-0.452593	0.650842	0.186525
PF3D7_0321800	PF3D7_0321800.1	Pf3D7_03_v3.917529	Pf3D7_03_v3	917529	N1538K	aaT/aaG	NON_SYNONYMOUS_CODING	-0.393119	0.694231	0.158496
PF3D7_0321800	PF3D7_0321800.1	Pf3D7_03_v3.918103	Pf3D7_03_v3	918103	A1730T	Gcg/Acg	NON_SYNONYMOUS_CODING	-0.759341	0.447649	0.349063
PF3D7_0321800	PF3D7_0321800.1	Pf3D7_03_v3.918741	Pf3D7_03_v3	918741	N1942	aaT/aaC	SYNONYMOUS_CODING	3.66526	0.000247084	3.60716
PF3D7_0321800	PF3D7_0321800.1	Pf3D7_03_v3.919163	Pf3D7_03_v3	919163	Y2083C	tAt/tGt	NON_SYNONYMOUS_CODING	-0.866071	0.386451	0.412905
PF3D7_0321800	PF3D7_0321800.1	Pf3D7_03_v3.919244	Pf3D7_03_v3	919244	R2110K	aGa/aAa	NON_SYNONYMOUS_CODING	0.183288	0.854572	0.0682511
CARL	PF3D7_0321900.1	Pf3D7_03_v3.923909	Pf3D7_03_v3	923909	I270L	Att/Ctt	NON_SYNONYMOUS_CODING	0.609465	0.542216	0.265827
CARL	PF3D7_0321900.1	Pf3D7_03_v3.924907	Pf3D7_03_v3	924907	S602	tcG/tcT	SYNONYMOUS_CODING	0.359205	0.719441	0.143005
CARL	PF3D7_0321900.1	Pf3D7_03_v3.925139	Pf3D7_03_v3	925139	K680Q	Aaa/Caa	NON_SYNONYMOUS_CODING	-0.12628	0.89951	0.0459939
CARL	PF3D7_0321900.1	Pf3D7_03_v3.925302	Pf3D7_03_v3	925302	K734M	aAg/aTg	NON_SYNONYMOUS_CODING	-0.0396169	0.968399	0.0139459
Prt1	PF3D7_0322100.1	Pf3D7_03_v3.930713	Pf3D7_03_v3	930713	N568S	aAc/aGc	NON_SYNONYMOUS_CODING	-0.717522	0.473052	0.325091
Prt1	PF3D7_0322100.1	Pf3D7_03_v3.930836	Pf3D7_03_v3	930836	Y527F	tAc/tTc	NON_SYNONYMOUS_CODING
PF3D7_0322200	PF3D7_0322200.1	Pf3D7_03_v3.936666	Pf3D7_03_v3	936666	T69K	aCa/aAa	NON_SYNONYMOUS_CODING
DGAT	PF3D7_0322300.1	Pf3D7_03_v3.938694	Pf3D7_03_v3	938694	L494	Cta/Tta	SYNONYMOUS_CODING	1.15486	0.248149	0.605288
PF3D7_0322400	PF3D7_0322400.1	Pf3D7_03_v3.944671	Pf3D7_03_v3	944671	F709L	ttT/ttA	NON_SYNONYMOUS_CODING
IscA2	PF3D7_0322500.1	Pf3D7_03_v3.946197	Pf3D7_03_v3	946197	N185	aaC/aaT	SYNONYMOUS_CODING	-0.031037	0.97524	0.0108885
PF3D7_0322600	PF3D7_0322600.1	Pf3D7_03_v3.950974	Pf3D7_03_v3	950974	P775	ccT/ccA	SYNONYMOUS_CODING	-0.518567	0.604063	0.218918
PF3D7_0322600	PF3D7_0322600.1	Pf3D7_03_v3.951306	Pf3D7_03_v3	951306	N886S	aAt/aGt	NON_SYNONYMOUS_CODING	-0.642428	0.520595	0.2835
PF3D7_0322600	PF3D7_0322600.1	Pf3D7_03_v3.951469	Pf3D7_03_v3	951469	E940D	gaA/gaT	NON_SYNONYMOUS_CODING
PF3D7_0322600	PF3D7_0322600.1	Pf3D7_03_v3.951558	Pf3D7_03_v3	951558	C970Y	tGt/tAt	NON_SYNONYMOUS_CODING	-0.0476162	0.962022	0.0168149
PF3D7_0322700	PF3D7_0322700.1	Pf3D7_03_v3.953885	Pf3D7_03_v3	953885	A2828V	gCc/gTc	NON_SYNONYMOUS_CODING	-0.307842	0.758203	0.120215
PF3D7_0322700	PF3D7_0322700.1	Pf3D7_03_v3.954180	Pf3D7_03_v3	954180	M2730V	Atg/Gtg	NON_SYNONYMOUS_CODING	-0.850627	0.394977	0.403429
PF3D7_0322700	PF3D7_0322700.1	Pf3D7_03_v3.954246	Pf3D7_03_v3	954246	V2708L	Gta/Cta	NON_SYNONYMOUS_CODING	0.316777	0.751413	0.124122
PF3D7_0322700	PF3D7_0322700.1	Pf3D7_03_v3.955684	Pf3D7_03_v3	955684	T2228	acT/acA	SYNONYMOUS_CODING	-0.945364	0.344473	0.462845
PF3D7_0322700	PF3D7_0322700.1	Pf3D7_03_v3.958132	Pf3D7_03_v3	958132	K1412	aaG/aaA	SYNONYMOUS_CODING	-0.0467317	0.962727	0.0164968
PF3D7_0322700	PF3D7_0322700.1	Pf3D7_03_v3.958385	Pf3D7_03_v3	958385	L1328R	cTg/cGg	NON_SYNONYMOUS_CODING	-0.430991	0.666475	0.176216
PF3D7_0322700	PF3D7_0322700.1	Pf3D7_03_v3.958549	Pf3D7_03_v3	958549	A1273	gcA/gcG	SYNONYMOUS_CODING
PF3D7_0322800	PF3D7_0322800.1	Pf3D7_03_v3.964178	Pf3D7_03_v3	964178	I26	atT/atA	SYNONYMOUS_CODING	-0.641106	0.521454	0.282784
PF3D7_0322800	PF3D7_0322800.1	Pf3D7_03_v3.964804	Pf3D7_03_v3	964804	K103	aaA/aaG	SYNONYMOUS_CODING	0.552191	0.580817	0.235961
PF3D7_0322900	PF3D7_0322900.1	Pf3D7_03_v3.966120	Pf3D7_03_v3	966120	N74	aaC/aaT	SYNONYMOUS_CODING	-1.13838	0.254962	0.593525
PF3D7_0323100	PF3D7_0323100.1	Pf3D7_03_v3.972013	Pf3D7_03_v3	972013	S283L	tCa/tTa	NON_SYNONYMOUS_CODING	-0.673079	0.500897	0.300251
PF3D7_0323100	PF3D7_0323100.1	Pf3D7_03_v3.972496	Pf3D7_03_v3	972496	K444T	aAa/aCa	NON_SYNONYMOUS_CODING	-0.555011	0.578887	0.237406
PF3D7_0323100	PF3D7_0323100.1	Pf3D7_03_v3.974611	Pf3D7_03_v3	974611	K1149I	aAa/aTa	NON_SYNONYMOUS_CODING	-1.04707	0.295069	0.530077
PF3D7_0323100	PF3D7_0323100.1	Pf3D7_03_v3.975254	Pf3D7_03_v3	975254	K1363	aaA/aaG	SYNONYMOUS_CODING	-1.04791	0.294678	0.530652
PF3D7_0323200	PF3D7_0323200.1	Pf3D7_03_v3.978071	Pf3D7_03_v3	978071	V401G	gTa/gGa	NON_SYNONYMOUS_CODING	0.291006	0.771047	0.112919
PF3D7_0323300	PF3D7_0323300.1	Pf3D7_03_v3.979525	Pf3D7_03_v3	979525	K186E	Aaa/Gaa	NON_SYNONYMOUS_CODING	-0.616192	0.537768	0.269405
RIPR	PF3D7_0323400.1	Pf3D7_03_v3.981366	Pf3D7_03_v3	981366	P867	ccA/ccC	SYNONYMOUS_CODING	0.523746	0.600455	0.221519
RIPR	PF3D7_0323400.1	Pf3D7_03_v3.981735	Pf3D7_03_v3	981735	R744	cgT/cgC	SYNONYMOUS_CODING	0.402436	0.687364	0.162814
RIPR	PF3D7_0323400.1	Pf3D7_03_v3.983398	Pf3D7_03_v3	983398	V190A	gTa/gCa	NON_SYNONYMOUS_CODING	0.869872	0.38437	0.41525
PF3D7_0323600	PF3D7_0323600.1	Pf3D7_03_v3.988828	Pf3D7_03_v3	988828	S66	tcG/tcT	SYNONYMOUS_CODING	0.073125	0.941707	0.0260844
PF3D7_0323600	PF3D7_0323600.1	Pf3D7_03_v3.988909	Pf3D7_03_v3	988909	T93	acT/acC	SYNONYMOUS_CODING	0.551864	0.581042	0.235793
PF3D7_0323600	PF3D7_0323600.1	Pf3D7_03_v3.990277	Pf3D7_03_v3	990277	L549	ttG/ttA	SYNONYMOUS_CODING	-0.583632	0.559468	0.252225
SART1	PF3D7_0323700.1	Pf3D7_03_v3.992894	Pf3D7_03_v3	992894	K244	aaG/aaA	SYNONYMOUS_CODING	-1.05794	0.290085	0.537475
SART1	PF3D7_0323700.1	Pf3D7_03_v3.993530	Pf3D7_03_v3	993530	V32	gtA/gtT	SYNONYMOUS_CODING	1.22441	0.220797	0.656006
RIF	PF3D7_0401600.1	Pf3D7_04_v3.92597	Pf3D7_04_v3	92597	Y341	taC/taT	SYNONYMOUS_CODING	-1.12488	0.260638	0.583962
RIF	PF3D7_0401600.1	Pf3D7_04_v3.92612	Pf3D7_04_v3	92612	E336	gaA/gaG	SYNONYMOUS_CODING	-1.28994	0.197072	0.705374
RIF	PF3D7_0401600.1	Pf3D7_04_v3.92683	Pf3D7_04_v3	92683	L313V	Tta/Gta	NON_SYNONYMOUS_CODING	-1.29513	0.195277	0.70935
RIF	PF3D7_0401600.1	Pf3D7_04_v3.92684	Pf3D7_04_v3	92684	A312	gcA/gcC	SYNONYMOUS_CODING	-1.29513	0.195277	0.70935
RIF	PF3D7_0401600.1	Pf3D7_04_v3.92689	Pf3D7_04_v3	92689	I311V	Att/Gtt	NON_SYNONYMOUS_CODING	-1.29513	0.195277	0.70935
RIF	PF3D7_0401600.1	Pf3D7_04_v3.92695	Pf3D7_04_v3	92695	S309P	Tcc/Ccc	NON_SYNONYMOUS_CODING	-1.28863	0.197525	0.704377
RIF	PF3D7_0401600.1	Pf3D7_04_v3.92781	Pf3D7_04_v3	92781	L280S	tTg/tCg	NON_SYNONYMOUS_CODING	5.37282	7.75165e-08	7.11061
RIF	PF3D7_0401600.1	Pf3D7_04_v3.92794	Pf3D7_04_v3	92794	T276A	Act/Gct	NON_SYNONYMOUS_CODING	0.287649	0.773616	0.111475
RIF	PF3D7_0401600.1	Pf3D7_04_v3.92795	Pf3D7_04_v3	92795	V275	gtC/gtT	SYNONYMOUS_CODING	0.0120802	0.990362	0.00420621
RIF	PF3D7_0401600.1	Pf3D7_04_v3.92801	Pf3D7_04_v3	92801	P273	ccC/ccT	SYNONYMOUS_CODING	-1.32888	0.183889	0.735444
RIF	PF3D7_0401600.1	Pf3D7_04_v3.92806	Pf3D7_04_v3	92806	L272F	Ctc/Ttc	NON_SYNONYMOUS_CODING	-1.32888	0.183889	0.735444
RIF	PF3D7_0401600.1	Pf3D7_04_v3.92821	Pf3D7_04_v3	92821	F267L	Ttt/Ctt	NON_SYNONYMOUS_CODING	-1.32888	0.183889	0.735444
RIF	PF3D7_0401600.1	Pf3D7_04_v3.92909	Pf3D7_04_v3	92909	Y237	taT/taC	SYNONYMOUS_CODING	-1.20704	0.227417	0.643177
RIF	PF3D7_0401600.1	Pf3D7_04_v3.92919	Pf3D7_04_v3	92919	Y234F	tAt/tTt	NON_SYNONYMOUS_CODING	-0.800657	0.42333	0.373321
RIF	PF3D7_0401600.1	Pf3D7_04_v3.92920	Pf3D7_04_v3	92920	Y234N	Tat/Aat	NON_SYNONYMOUS_CODING	-1.2071	0.227393	0.643223
RIF	PF3D7_0401600.1	Pf3D7_04_v3.92938	Pf3D7_04_v3	92938	S228G	Agt/Ggt	NON_SYNONYMOUS_CODING	-0.793781	0.427323	0.369244
RIF	PF3D7_0401600.1	Pf3D7_04_v3.92948	Pf3D7_04_v3	92948	S224	agT/agC	SYNONYMOUS_CODING	-1.20293	0.229002	0.640161
RIF	PF3D7_0401600.1	Pf3D7_04_v3.93326	Pf3D7_04_v3	93326	K98N	aaA/aaT	NON_SYNONYMOUS_CODING	-1.56288	0.11808	0.927824
RIF	PF3D7_0401600.1	Pf3D7_04_v3.93405	Pf3D7_04_v3	93405	F72Y	tTt/tAt	NON_SYNONYMOUS_CODING	1.07066	0.284321	0.546192
RIF	PF3D7_0401600.1	Pf3D7_04_v3.93478	Pf3D7_04_v3	93478	T48S	Aca/Tca	NON_SYNONYMOUS_CODING
RIF	PF3D7_0401600.1	Pf3D7_04_v3.93544	Pf3D7_04_v3	93544	N26H	Aat/Cat	NON_SYNONYMOUS_CODING	-0.503331	0.614731	0.211315
PfD80	PF3D7_0401800.1	Pf3D7_04_v3.103881	Pf3D7_04_v3	103881	K515R	aAa/aGa	NON_SYNONYMOUS_CODING	-0.118502	0.90567	0.0430299
PfD80	PF3D7_0401800.1	Pf3D7_04_v3.103987	Pf3D7_04_v3	103987	K480E	Aaa/Gaa	NON_SYNONYMOUS_CODING	0.888001	0.37454	0.426501
PfD80	PF3D7_0401800.1	Pf3D7_04_v3.103990	Pf3D7_04_v3	103990	S479G	Agt/Ggt	NON_SYNONYMOUS_CODING	1.81169	0.0700333	1.1547
PfD80	PF3D7_0401800.1	Pf3D7_04_v3.104020	Pf3D7_04_v3	104020	I469L	Ata/Tta	NON_SYNONYMOUS_CODING	-0.413463	0.679267	0.167959
PfD80	PF3D7_0401800.1	Pf3D7_04_v3.104157	Pf3D7_04_v3	104157	H423P	cAt/cCt	NON_SYNONYMOUS_CODING	0.524984	0.599594	0.222143
ACS6	PF3D7_0401900.1	Pf3D7_04_v3.108553	Pf3D7_04_v3	108553	A915T	Gca/Aca	NON_SYNONYMOUS_CODING	-1.14933	0.250419	0.601333
ACS6	PF3D7_0401900.1	Pf3D7_04_v3.109018	Pf3D7_04_v3	109018	T760S	Acg/Tcg	NON_SYNONYMOUS_CODING	-0.582787	0.560036	0.251784
ACS6	PF3D7_0401900.1	Pf3D7_04_v3.109302	Pf3D7_04_v3	109302	V665E	gTg/gAg	NON_SYNONYMOUS_CODING	0.113051	0.90999	0.0409632
ACS6	PF3D7_0401900.1	Pf3D7_04_v3.109408	Pf3D7_04_v3	109408	I630L	Ata/Tta	NON_SYNONYMOUS_CODING
ACS6	PF3D7_0401900.1	Pf3D7_04_v3.110012	Pf3D7_04_v3	110012	S428	tcG/tcT	SYNONYMOUS_CODING	-0.445591	0.655893	0.183167
ACS6	PF3D7_0401900.1	Pf3D7_04_v3.110013	Pf3D7_04_v3	110013	S428W	tCg/tGg	NON_SYNONYMOUS_CODING	-0.304813	0.760508	0.118896
ACS6	PF3D7_0401900.1	Pf3D7_04_v3.110070	Pf3D7_04_v3	110070	V409A	gTa/gCa	NON_SYNONYMOUS_CODING	-0.0134621	0.989259	0.00468994
ACS6	PF3D7_0401900.1	Pf3D7_04_v3.110442	Pf3D7_04_v3	110442	G285E	gGg/gAg	NON_SYNONYMOUS_CODING	-0.848535	0.39614	0.402151
ACS6	PF3D7_0401900.1	Pf3D7_04_v3.110694	Pf3D7_04_v3	110694	H201R	cAt/cGt	NON_SYNONYMOUS_CODING
ACS6	PF3D7_0401900.1	Pf3D7_04_v3.110821	Pf3D7_04_v3	110821	I159L	Ata/Tta	NON_SYNONYMOUS_CODING	0.00210724	0.998319	0.000730807
ACS6	PF3D7_0401900.1	Pf3D7_04_v3.110953	Pf3D7_04_v3	110953	K115E	Aaa/Gaa	NON_SYNONYMOUS_CODING	-0.685699	0.492903	0.307239
PF3D7_0402000	PF3D7_0402000.1	Pf3D7_04_v3.115014	Pf3D7_04_v3	115014	Q292E	Caa/Gaa	NON_SYNONYMOUS_CODING	-0.220413	0.825549	0.083257
PF3D7_0402000	PF3D7_0402000.1	Pf3D7_04_v3.115195	Pf3D7_04_v3	115195	S231R	agC/agG	NON_SYNONYMOUS_CODING	-0.336485	0.736505	0.132824
PF3D7_0402000	PF3D7_0402000.1	Pf3D7_04_v3.115545	Pf3D7_04_v3	115545	E115K	Gaa/Aaa	NON_SYNONYMOUS_CODING	0.468171	0.639662	0.194049
PF3D7_0402100	PF3D7_0402100.1	Pf3D7_04_v3.124690	Pf3D7_04_v3	124690	E209G	gAa/gGa	NON_SYNONYMOUS_CODING	-0.721828	0.4704	0.327533
PF3D7_0402100	PF3D7_0402100.1	Pf3D7_04_v3.124793	Pf3D7_04_v3	124793	S175P	Tct/Cct	NON_SYNONYMOUS_CODING	1.98169	0.0475137	1.32318
RH1	PF3D7_0402300.1	Pf3D7_04_v3.137970	Pf3D7_04_v3	137970	N78S	aAt/aGt	NON_SYNONYMOUS_CODING	1.69353	0.090355	1.04405
RH1	PF3D7_0402300.1	Pf3D7_04_v3.138027	Pf3D7_04_v3	138027	C97Y	tGt/tAt	NON_SYNONYMOUS_CODING	0.270407	0.786847	0.10411
RH1	PF3D7_0402300.1	Pf3D7_04_v3.138308	Pf3D7_04_v3	138308	E191K	Gaa/Aaa	NON_SYNONYMOUS_CODING	0.087183	0.930526	0.0312715
RH1	PF3D7_0402300.1	Pf3D7_04_v3.138317	Pf3D7_04_v3	138317	K194E	Aaa/Gaa	NON_SYNONYMOUS_CODING	-0.260948	0.794133	0.100107
RH1	PF3D7_0402300.1	Pf3D7_04_v3.138491	Pf3D7_04_v3	138491	M252V	Atg/Gtg	NON_SYNONYMOUS_CODING	0.133312	0.893947	0.0486882
RH1	PF3D7_0402300.1	Pf3D7_04_v3.138583	Pf3D7_04_v3	138583	S282	tcT/tcA	SYNONYMOUS_CODING	2.49314	0.012662	1.8975
RH1	PF3D7_0402300.1	Pf3D7_04_v3.138623	Pf3D7_04_v3	138623	N296Y	Aat/Tat	NON_SYNONYMOUS_CODING	-0.838844	0.401557	0.396253
RH1	PF3D7_0402300.1	Pf3D7_04_v3.139051	Pf3D7_04_v3	139051	K438N	aaG/aaT	NON_SYNONYMOUS_CODING	0.179366	0.857651	0.0666896
RH1	PF3D7_0402300.1	Pf3D7_04_v3.139471	Pf3D7_04_v3	139471	K578N	aaA/aaT	NON_SYNONYMOUS_CODING	0.245391	0.806154	0.0935822
RH1	PF3D7_0402300.1	Pf3D7_04_v3.140346	Pf3D7_04_v3	140346	I870T	aTt/aCt	NON_SYNONYMOUS_CODING	-1.56094	0.118537	0.926145
RH1	PF3D7_0402300.1	Pf3D7_04_v3.140510	Pf3D7_04_v3	140510	L925F	Ctt/Ttt	NON_SYNONYMOUS_CODING	-0.323329	0.746446	0.127001
RH1	PF3D7_0402300.1	Pf3D7_04_v3.140658	Pf3D7_04_v3	140658	T974I	aCa/aTa	NON_SYNONYMOUS_CODING	3.63001	0.000283405	3.54759
RH1	PF3D7_0402300.1	Pf3D7_04_v3.140703	Pf3D7_04_v3	140703	A989V	gCa/gTa	NON_SYNONYMOUS_CODING	-0.467252	0.640319	0.193603
RH1	PF3D7_0402300.1	Pf3D7_04_v3.140725	Pf3D7_04_v3	140725	L996F	ttA/ttT	NON_SYNONYMOUS_CODING	-0.166487	0.867774	0.0615934
RH1	PF3D7_0402300.1	Pf3D7_04_v3.140759	Pf3D7_04_v3	140759	K1008Q	Aaa/Caa	NON_SYNONYMOUS_CODING	-0.877389	0.380275	0.419902
RH1	PF3D7_0402300.1	Pf3D7_04_v3.140834	Pf3D7_04_v3	140834	L1033I	Ctt/Att	NON_SYNONYMOUS_CODING	0.672179	0.50147	0.299755
RH1	PF3D7_0402300.1	Pf3D7_04_v3.140930	Pf3D7_04_v3	140930	V1065I	Gta/Ata	NON_SYNONYMOUS_CODING	1.2492	0.211593	0.674498
RH1	PF3D7_0402300.1	Pf3D7_04_v3.141896	Pf3D7_04_v3	141896	E1387K	Gaa/Aaa	NON_SYNONYMOUS_CODING	0.463023	0.643348	0.191554
RH1	PF3D7_0402300.1	Pf3D7_04_v3.142583	Pf3D7_04_v3	142583	L1616F	Ctc/Ttc	NON_SYNONYMOUS_CODING	-0.33827	0.73516	0.133618
RH1	PF3D7_0402300.1	Pf3D7_04_v3.142903	Pf3D7_04_v3	142903	K1722N	aaA/aaC	NON_SYNONYMOUS_CODING	-0.968504	0.332793	0.477826
RH1	PF3D7_0402300.1	Pf3D7_04_v3.142923	Pf3D7_04_v3	142923	K1729T	aAa/aCa	NON_SYNONYMOUS_CODING	-0.154185	0.877463	0.056771
RH1	PF3D7_0402300.1	Pf3D7_04_v3.143562	Pf3D7_04_v3	143562	I1942N	aTt/aAt	NON_SYNONYMOUS_CODING	0.401989	0.687692	0.162606
RH1	PF3D7_0402300.1	Pf3D7_04_v3.143683	Pf3D7_04_v3	143683	N1982	aaC/aaT	SYNONYMOUS_CODING	0.290844	0.77117	0.11285
RH1	PF3D7_0402300.1	Pf3D7_04_v3.143869	Pf3D7_04_v3	143869	A2044	gcA/gcC	SYNONYMOUS_CODING	0.388463	0.697673	0.156348
RH1	PF3D7_0402300.1	Pf3D7_04_v3.143886	Pf3D7_04_v3	143886	N2050T	aAt/aCt	NON_SYNONYMOUS_CODING	0.211729	0.832318	0.0797105
RH1	PF3D7_0402300.1	Pf3D7_04_v3.144036	Pf3D7_04_v3	144036	N2100I	aAt/aTt	NON_SYNONYMOUS_CODING	-0.348136	0.727738	0.138025
RH1	PF3D7_0402300.1	Pf3D7_04_v3.144427	Pf3D7_04_v3	144427	N2230	aaC/aaT	SYNONYMOUS_CODING	0.25155	0.801389	0.0961566
RH1	PF3D7_0402300.1	Pf3D7_04_v3.144434	Pf3D7_04_v3	144434	Y2233H	Tat/Cat	NON_SYNONYMOUS_CODING	-0.216146	0.828874	0.0815117
RH1	PF3D7_0402300.1	Pf3D7_04_v3.145530	Pf3D7_04_v3	145530	N2598T	aAt/aCt	NON_SYNONYMOUS_CODING	-0.776411	0.437506	0.359016
GEXP18	PF3D7_0402400.1	Pf3D7_04_v3.147600	Pf3D7_04_v3	147600	S219A	Tct/Gct	NON_SYNONYMOUS_CODING	-0.0614728	0.950983	0.0218274
GEXP18	PF3D7_0402400.1	Pf3D7_04_v3.147645	Pf3D7_04_v3	147645	S204T	Tct/Act	NON_SYNONYMOUS_CODING	2.54299	0.0109908	1.95897
GEXP18	PF3D7_0402400.1	Pf3D7_04_v3.147659	Pf3D7_04_v3	147659	F199Y	tTt/tAt	NON_SYNONYMOUS_CODING	0.292387	0.769991	0.113514
GEXP18	PF3D7_0402400.1	Pf3D7_04_v3.147669	Pf3D7_04_v3	147669	E196K	Gaa/Aaa	NON_SYNONYMOUS_CODING	0.291703	0.770514	0.11322
GEXP18	PF3D7_0402400.1	Pf3D7_04_v3.147740	Pf3D7_04_v3	147740	D172V	gAt/gTt	NON_SYNONYMOUS_CODING	0.354001	0.723338	0.140658
GEXP18	PF3D7_0402400.1	Pf3D7_04_v3.147762	Pf3D7_04_v3	147762	K165E	Aaa/Gaa	NON_SYNONYMOUS_CODING	0.494947	0.620637	0.207162
PF3D7_0402600	PF3D7_0402600.1	Pf3D7_04_v3.159572	Pf3D7_04_v3	159572	E205K	Gag/Aag	NON_SYNONYMOUS_CODING	-0.378853	0.704797	0.151936
PF3D7_0402600	PF3D7_0402600.1	Pf3D7_04_v3.160054	Pf3D7_04_v3	160054	A44V	gCa/gTa	NON_SYNONYMOUS_CODING	1.02864	0.303648	0.51763
PF3D7_0402900	PF3D7_0402900.1	Pf3D7_04_v3.172560	Pf3D7_04_v3	172560	S82	tcC/tcT	SYNONYMOUS_CODING	0.727133	0.467145	0.330549
PF3D7_0403100	PF3D7_0403100.1	Pf3D7_04_v3.176074	Pf3D7_04_v3	176074	V393	gtT/gtC	SYNONYMOUS_CODING	-0.148533	0.881922	0.0545699
PF3D7_0403100	PF3D7_0403100.1	Pf3D7_04_v3.176383	Pf3D7_04_v3	176383	N290	aaT/aaC	SYNONYMOUS_CODING	0.165864	0.868264	0.0613483
PF3D7_0403400	PF3D7_0403400.1	Pf3D7_04_v3.185300	Pf3D7_04_v3	185300	G811R	Ggg/Agg	NON_SYNONYMOUS_CODING	-0.447016	0.654863	0.183849
PF3D7_0403400	PF3D7_0403400.1	Pf3D7_04_v3.186298	Pf3D7_04_v3	186298	L1143	ttG/ttA	SYNONYMOUS_CODING	0.98119	0.326499	0.486118
PF3D7_0403400	PF3D7_0403400.1	Pf3D7_04_v3.186753	Pf3D7_04_v3	186753	G1295V	gGt/gTt	NON_SYNONYMOUS_CODING	0.519441	0.603453	0.219356
PF3D7_0403400	PF3D7_0403400.1	Pf3D7_04_v3.190867	Pf3D7_04_v3	190867	Y2610N	Tac/Aac	NON_SYNONYMOUS_CODING	-0.190074	0.849252	0.0709637
PF3D7_0403400	PF3D7_0403400.1	Pf3D7_04_v3.191167	Pf3D7_04_v3	191167	A2710T	Gca/Aca	NON_SYNONYMOUS_CODING	-1.04264	0.297116	0.527074
PF3D7_0403400	PF3D7_0403400.1	Pf3D7_04_v3.191653	Pf3D7_04_v3	191653	I2872L	Ata/Cta	NON_SYNONYMOUS_CODING	1.25981	0.207737	0.682487
PF3D7_0403800	PF3D7_0403800.1	Pf3D7_04_v3.211671	Pf3D7_04_v3	211671	S728	tcC/tcA	SYNONYMOUS_CODING	-0.194863	0.8455	0.0728864
PF3D7_0403800	PF3D7_0403800.1	Pf3D7_04_v3.212987	Pf3D7_04_v3	212987	L290I	Tta/Ata	NON_SYNONYMOUS_CODING
SET8	PF3D7_0403900.1	Pf3D7_04_v3.221401	Pf3D7_04_v3	221401	I708	atT/atC	SYNONYMOUS_CODING	-0.179542	0.857512	0.0667597
ApiAP2	PF3D7_0404100.1	Pf3D7_04_v3.228005	Pf3D7_04_v3	228005	N1243	aaT/aaC	SYNONYMOUS_CODING	-0.0935569	0.925461	0.0336418
ApiAP2	PF3D7_0404100.1	Pf3D7_04_v3.229072	Pf3D7_04_v3	229072	H888N	Cat/Aat	NON_SYNONYMOUS_CODING	0.716334	0.473785	0.324419
ApiAP2	PF3D7_0404100.1	Pf3D7_04_v3.231543	Pf3D7_04_v3	231543	D64V	gAt/gTt	NON_SYNONYMOUS_CODING	0.235187	0.814063	0.0893419
PF3D7_0404300	PF3D7_0404300.1	Pf3D7_04_v3.234363	Pf3D7_04_v3	234363	F557Y	tTt/tAt	NON_SYNONYMOUS_CODING	0.854466	0.392847	0.405777
PF3D7_0404300	PF3D7_0404300.1	Pf3D7_04_v3.236244	Pf3D7_04_v3	236244	Q61	caG/caA	SYNONYMOUS_CODING
P36	PF3D7_0404400.1	Pf3D7_04_v3.239022	Pf3D7_04_v3	239022	L160I	Tta/Ata	NON_SYNONYMOUS_CODING	-0.0580729	0.953691	0.0205925
P52	PF3D7_0404500.1	Pf3D7_04_v3.240931	Pf3D7_04_v3	240931	I473L	Ata/Cta	NON_SYNONYMOUS_CODING	-0.284436	0.776076	0.110096
P52	PF3D7_0404500.1	Pf3D7_04_v3.241092	Pf3D7_04_v3	241092	N419S	aAt/aGt	NON_SYNONYMOUS_CODING	-0.609734	0.542038	0.26597
P52	PF3D7_0404500.1	Pf3D7_04_v3.241099	Pf3D7_04_v3	241099	N417D	Aat/Gat	NON_SYNONYMOUS_CODING	-0.265371	0.790723	0.101975
P52	PF3D7_0404500.1	Pf3D7_04_v3.241101	Pf3D7_04_v3	241101	T416I	aCt/aTt	NON_SYNONYMOUS_CODING	-0.22137	0.824804	0.0836492
P52	PF3D7_0404500.1	Pf3D7_04_v3.241140	Pf3D7_04_v3	241140	N403T	aAt/aCt	NON_SYNONYMOUS_CODING	0.954052	0.340057	0.468448
P52	PF3D7_0404500.1	Pf3D7_04_v3.242143	Pf3D7_04_v3	242143	Q69E	Caa/Gaa	NON_SYNONYMOUS_CODING	-0.276412	0.782232	0.106664
PF3D7_0404600	PF3D7_0404600.1	Pf3D7_04_v3.247734	Pf3D7_04_v3	247734	K2E	Aaa/Gaa	NON_SYNONYMOUS_CODING
PF3D7_0404600	PF3D7_0404600.1	Pf3D7_04_v3.250940	Pf3D7_04_v3	250940	C1070	tgT/tgC	SYNONYMOUS_CODING	2.31808	0.0204448	1.68942
PF3D7_0404600	PF3D7_0404600.1	Pf3D7_04_v3.251197	Pf3D7_04_v3	251197	S1156C	tCt/tGt	NON_SYNONYMOUS_CODING	-0.412899	0.679681	0.167695
PF3D7_0404600	PF3D7_0404600.1	Pf3D7_04_v3.251947	Pf3D7_04_v3	251947	K1406I	aAa/aTa	NON_SYNONYMOUS_CODING	-0.693454	0.488025	0.311558
PF3D7_0404600	PF3D7_0404600.1	Pf3D7_04_v3.251988	Pf3D7_04_v3	251988	V1420I	Gtt/Att	NON_SYNONYMOUS_CODING	-0.922073	0.356491	0.447952
PF3D7_0404600	PF3D7_0404600.1	Pf3D7_04_v3.251999	Pf3D7_04_v3	251999	R1423	agA/agG	SYNONYMOUS_CODING	-0.08795	0.929916	0.0315561
PF3D7_0404600	PF3D7_0404600.1	Pf3D7_04_v3.255939	Pf3D7_04_v3	255939	G2737R	Gga/Aga	NON_SYNONYMOUS_CODING	-0.368352	0.712611	0.147147
PF3D7_0404600	PF3D7_0404600.1	Pf3D7_04_v3.255958	Pf3D7_04_v3	255958	S2743F	tCt/tTt	NON_SYNONYMOUS_CODING
PF3D7_0404600	PF3D7_0404600.1	Pf3D7_04_v3.255960	Pf3D7_04_v3	255960	H2744Y	Cat/Tat	NON_SYNONYMOUS_CODING	0.136312	0.891575	0.0498423
PF3D7_0404600	PF3D7_0404600.1	Pf3D7_04_v3.256195	Pf3D7_04_v3	256195	I2822K	aTa/aAa	NON_SYNONYMOUS_CODING
PF3D7_0404600	PF3D7_0404600.1	Pf3D7_04_v3.256199	Pf3D7_04_v3	256199	N2823K	aaT/aaA	NON_SYNONYMOUS_CODING
DPAP3	PF3D7_0404700.1	Pf3D7_04_v3.261971	Pf3D7_04_v3	261971	D435N	Gat/Aat	NON_SYNONYMOUS_CODING	-0.625272	0.531792	0.274258
PF3D7_0404800	PF3D7_0404800.1	Pf3D7_04_v3.264681	Pf3D7_04_v3	264681	T497M	aCg/aTg	NON_SYNONYMOUS_CODING	-0.48998	0.624148	0.204712
PF3D7_0404800	PF3D7_0404800.1	Pf3D7_04_v3.265048	Pf3D7_04_v3	265048	D375N	Gat/Aat	NON_SYNONYMOUS_CODING	0.137396	0.890718	0.0502598
P41	PF3D7_0404900.1	Pf3D7_04_v3.267687	Pf3D7_04_v3	267687	S232R	Agt/Cgt	NON_SYNONYMOUS_CODING	0.765309	0.444088	0.352531
DDX51	PF3D7_0405000.1	Pf3D7_04_v3.270637	Pf3D7_04_v3	270637	G166	ggA/ggT	SYNONYMOUS_CODING	0.865118	0.386974	0.412318
DDX51	PF3D7_0405000.1	Pf3D7_04_v3.270767	Pf3D7_04_v3	270767	S123I	aGt/aTt	NON_SYNONYMOUS_CODING	-1.01602	0.309621	0.509169
SEC24B	PF3D7_0405100.1	Pf3D7_04_v3.273086	Pf3D7_04_v3	273086	H1200Y	Cat/Tat	NON_SYNONYMOUS_CODING
SEC24B	PF3D7_0405100.1	Pf3D7_04_v3.273906	Pf3D7_04_v3	273906	Q973	caG/caA	SYNONYMOUS_CODING	2.16576	0.0303292	1.51814
SEC24B	PF3D7_0405100.1	Pf3D7_04_v3.275916	Pf3D7_04_v3	275916	K303	aaG/aaA	SYNONYMOUS_CODING	0.716356	0.473771	0.324431
SEC24B	PF3D7_0405100.1	Pf3D7_04_v3.276127	Pf3D7_04_v3	276127	N233S	aAc/aGc	NON_SYNONYMOUS_CODING	-0.895449	0.370547	0.431157
MAg-1	PF3D7_0405200.1	Pf3D7_04_v3.279197	Pf3D7_04_v3	279197	P42	ccA/ccT	SYNONYMOUS_CODING	-0.910308	0.36266	0.4405
LISP2	PF3D7_0405300.1	Pf3D7_04_v3.282499	Pf3D7_04_v3	282499	K1933N	aaA/aaC	NON_SYNONYMOUS_CODING	-0.682874	0.494686	0.30567
LISP2	PF3D7_0405300.1	Pf3D7_04_v3.282500	Pf3D7_04_v3	282500	K1933R	aAa/aGa	NON_SYNONYMOUS_CODING	-0.524498	0.599932	0.221898
LISP2	PF3D7_0405300.1	Pf3D7_04_v3.282524	Pf3D7_04_v3	282524	I1925N	aTt/aAt	NON_SYNONYMOUS_CODING	-0.267359	0.789193	0.102817
LISP2	PF3D7_0405300.1	Pf3D7_04_v3.283433	Pf3D7_04_v3	283433	N1622S	aAt/aGt	NON_SYNONYMOUS_CODING	-0.3275	0.74329	0.128842
LISP2	PF3D7_0405300.1	Pf3D7_04_v3.283484	Pf3D7_04_v3	283484	T1605I	aCa/aTa	NON_SYNONYMOUS_CODING	0.864139	0.387511	0.411715
LISP2	PF3D7_0405300.1	Pf3D7_04_v3.283500	Pf3D7_04_v3	283500	N1600D	Aac/Gac	NON_SYNONYMOUS_CODING	-0.753185	0.451339	0.345497
LISP2	PF3D7_0405300.1	Pf3D7_04_v3.283503	Pf3D7_04_v3	283503	T1599P	Aca/Cca	NON_SYNONYMOUS_CODING	0.621821	0.53406	0.27241
LISP2	PF3D7_0405300.1	Pf3D7_04_v3.283559	Pf3D7_04_v3	283559	P1580H	cCc/cAc	NON_SYNONYMOUS_CODING	-0.456303	0.648172	0.188309
LISP2	PF3D7_0405300.1	Pf3D7_04_v3.283587	Pf3D7_04_v3	283587	N1571H	Aat/Cat	NON_SYNONYMOUS_CODING	0.928118	0.353346	0.451799
LISP2	PF3D7_0405300.1	Pf3D7_04_v3.283743	Pf3D7_04_v3	283743	E1519Q	Gaa/Caa	NON_SYNONYMOUS_CODING	0.139591	0.888983	0.0511064
LISP2	PF3D7_0405300.1	Pf3D7_04_v3.283826	Pf3D7_04_v3	283826	T1491R	aCa/aGa	NON_SYNONYMOUS_CODING	0.583561	0.559516	0.252188
LISP2	PF3D7_0405300.1	Pf3D7_04_v3.283894	Pf3D7_04_v3	283894	Q1468	caG/caA	SYNONYMOUS_CODING	0.290156	0.771697	0.112553
LISP2	PF3D7_0405300.1	Pf3D7_04_v3.284236	Pf3D7_04_v3	284236	T1354	acG/acA	SYNONYMOUS_CODING	0.158936	0.873719	0.0586282
LISP2	PF3D7_0405300.1	Pf3D7_04_v3.284311	Pf3D7_04_v3	284311	L1329F	ttG/ttC	NON_SYNONYMOUS_CODING	0.226843	0.820546	0.0858973
LISP2	PF3D7_0405300.1	Pf3D7_04_v3.285079	Pf3D7_04_v3	285079	K1073N	aaA/aaC	NON_SYNONYMOUS_CODING	0.0558226	0.955483	0.019777
LISP2	PF3D7_0405300.1	Pf3D7_04_v3.285457	Pf3D7_04_v3	285457	G947	ggA/ggC	SYNONYMOUS_CODING	0.414345	0.678621	0.168373
LISP2	PF3D7_0405300.1	Pf3D7_04_v3.285729	Pf3D7_04_v3	285729	V857L	Gta/Tta	NON_SYNONYMOUS_CODING	1.10662	0.268457	0.571125
LISP2	PF3D7_0405300.1	Pf3D7_04_v3.285746	Pf3D7_04_v3	285746	H851P	cAt/cCt	NON_SYNONYMOUS_CODING	-0.456217	0.648234	0.188268
LISP2	PF3D7_0405300.1	Pf3D7_04_v3.285770	Pf3D7_04_v3	285770	G843E	gGa/gAa	NON_SYNONYMOUS_CODING	-0.331883	0.739977	0.130782
LISP2	PF3D7_0405300.1	Pf3D7_04_v3.285795	Pf3D7_04_v3	285795	V835L	Gtg/Ttg	NON_SYNONYMOUS_CODING	-0.626562	0.530946	0.274949
LISP2	PF3D7_0405300.1	Pf3D7_04_v3.285807	Pf3D7_04_v3	285807	V831L	Gtt/Ctt	NON_SYNONYMOUS_CODING	-0.479	0.631939	0.199325
LISP2	PF3D7_0405300.1	Pf3D7_04_v3.286232	Pf3D7_04_v3	286232	A689E	gCa/gAa	NON_SYNONYMOUS_CODING	0.0600175	0.952142	0.0212984
LISP2	PF3D7_0405300.1	Pf3D7_04_v3.286542	Pf3D7_04_v3	286542	H586N	Cat/Aat	NON_SYNONYMOUS_CODING	-0.323795	0.746094	0.127207
LISP2	PF3D7_0405300.1	Pf3D7_04_v3.286707	Pf3D7_04_v3	286707	S531R	Agt/Cgt	NON_SYNONYMOUS_CODING
LISP2	PF3D7_0405300.1	Pf3D7_04_v3.287090	Pf3D7_04_v3	287090	T403N	aCc/aAc	NON_SYNONYMOUS_CODING	0.53421	0.593196	0.226801
LISP2	PF3D7_0405300.1	Pf3D7_04_v3.287288	Pf3D7_04_v3	287288	I337T	aTt/aCt	NON_SYNONYMOUS_CODING	-0.36261	0.716896	0.144544
LISP2	PF3D7_0405300.1	Pf3D7_04_v3.287297	Pf3D7_04_v3	287297	P334H	cCt/cAt	NON_SYNONYMOUS_CODING	-0.342344	0.732092	0.135434
LISP2	PF3D7_0405300.1	Pf3D7_04_v3.287310	Pf3D7_04_v3	287310	L330V	Ctt/Gtt	NON_SYNONYMOUS_CODING	-3.31105	0.000929473	3.03176
LISP2	PF3D7_0405300.1	Pf3D7_04_v3.287986	Pf3D7_04_v3	287986	H104	caT/caC	SYNONYMOUS_CODING
LISP2	PF3D7_0405300.1	Pf3D7_04_v3.288187	Pf3D7_04_v3	288187	N37K	aaT/aaG	NON_SYNONYMOUS_CODING	0.149061	0.881506	0.0547749
PRPF8	PF3D7_0405400.1	Pf3D7_04_v3.291300	Pf3D7_04_v3	291300	E17V	gAg/gTg	NON_SYNONYMOUS_CODING	-0.168297	0.86635	0.0623068
PRPF8	PF3D7_0405400.1	Pf3D7_04_v3.291654	Pf3D7_04_v3	291654	E30G	gAa/gGa	NON_SYNONYMOUS_CODING	2.82146	0.00478049	2.32053
PRPF8	PF3D7_0405400.1	Pf3D7_04_v3.293588	Pf3D7_04_v3	293588	V675I	Gtt/Att	NON_SYNONYMOUS_CODING	0.160554	0.872445	0.059262
PRPF8	PF3D7_0405400.1	Pf3D7_04_v3.293807	Pf3D7_04_v3	293807	K748E	Aaa/Gaa	NON_SYNONYMOUS_CODING	0.00470979	0.996242	0.00163509
PRPF8	PF3D7_0405400.1	Pf3D7_04_v3.293945	Pf3D7_04_v3	293945	S794G	Agc/Ggc	NON_SYNONYMOUS_CODING	0.370579	0.710951	0.14816
PRPF8	PF3D7_0405400.1	Pf3D7_04_v3.299224	Pf3D7_04_v3	299224	E2553	gaA/gaG	SYNONYMOUS_CODING	0.322595	0.747002	0.126678
PRPF8	PF3D7_0405400.1	Pf3D7_04_v3.299653	Pf3D7_04_v3	299653	H2696	caC/caT	SYNONYMOUS_CODING	-0.156964	0.875273	0.0578565
PRPF8	PF3D7_0405400.1	Pf3D7_04_v3.300319	Pf3D7_04_v3	300319	T2918	acA/acG	SYNONYMOUS_CODING	3.86642	0.000110445	3.95685
PRPF8	PF3D7_0405400.1	Pf3D7_04_v3.300851	Pf3D7_04_v3	300851	A3096T	Gca/Aca	NON_SYNONYMOUS_CODING	-0.373434	0.708825	0.149461
PF3D7_0405500	PF3D7_0405500.1	Pf3D7_04_v3.301266	Pf3D7_04_v3	301266	E223G	gAa/gGa	NON_SYNONYMOUS_CODING	0.215298	0.829535	0.0811654
PF3D7_0405700	PF3D7_0405700.1	Pf3D7_04_v3.306119	Pf3D7_04_v3	306119	N2292I	aAt/aTt	NON_SYNONYMOUS_CODING	-0.580804	0.561372	0.250749
PF3D7_0405700	PF3D7_0405700.1	Pf3D7_04_v3.306143	Pf3D7_04_v3	306143	H2284L	cAc/cTc	NON_SYNONYMOUS_CODING	-0.386101	0.699422	0.155261
PF3D7_0405700	PF3D7_0405700.1	Pf3D7_04_v3.306875	Pf3D7_04_v3	306875	S2040N	aGt/aAt	NON_SYNONYMOUS_CODING	0.0784212	0.937493	0.0280319
PF3D7_0405700	PF3D7_0405700.1	Pf3D7_04_v3.306962	Pf3D7_04_v3	306962	N2011S	aAc/aGc	NON_SYNONYMOUS_CODING
PF3D7_0405700	PF3D7_0405700.1	Pf3D7_04_v3.312235	Pf3D7_04_v3	312235	C253W	tgT/tgG	NON_SYNONYMOUS_CODING	-0.845344	0.397919	0.400205
PF3D7_0406100	PF3D7_0406100.1	Pf3D7_04_v3.324062	Pf3D7_04_v3	324062	Q230	caA/caG	SYNONYMOUS_CODING	-0.962836	0.33563	0.47414
Pfs16	PF3D7_0406200.1	Pf3D7_04_v3.329468	Pf3D7_04_v3	329468	I85L	Ata/Tta	NON_SYNONYMOUS_CODING	-0.536146	0.591857	0.227783
cGloII	PF3D7_0406400.1	Pf3D7_04_v3.333699	Pf3D7_04_v3	333699	E212G	gAa/gGa	NON_SYNONYMOUS_CODING	1.06155	0.288438	0.539948
PF3D7_0406500	PF3D7_0406500.1	Pf3D7_04_v3.334313	Pf3D7_04_v3	334313	F3202Y	tTt/tAt	NON_SYNONYMOUS_CODING	-0.531533	0.59505	0.225447
PF3D7_0406500	PF3D7_0406500.1	Pf3D7_04_v3.334850	Pf3D7_04_v3	334850	V3069I	Gtc/Atc	NON_SYNONYMOUS_CODING
PF3D7_0406500	PF3D7_0406500.1	Pf3D7_04_v3.339569	Pf3D7_04_v3	339569	L1496I	Ctt/Att	NON_SYNONYMOUS_CODING	-0.345084	0.730031	0.136659
PF3D7_0406500	PF3D7_0406500.1	Pf3D7_04_v3.340297	Pf3D7_04_v3	340297	C1253Y	tGt/tAt	NON_SYNONYMOUS_CODING	-0.234022	0.814968	0.0888596
PF3D7_0406900	PF3D7_0406900.1	Pf3D7_04_v3.354357	Pf3D7_04_v3	354357	K1632N	aaG/aaT	NON_SYNONYMOUS_CODING	-0.514778	0.606708	0.21702
PF3D7_0406900	PF3D7_0406900.1	Pf3D7_04_v3.354500	Pf3D7_04_v3	354500	G1585R	Gga/Aga	NON_SYNONYMOUS_CODING	0.0299767	0.976086	0.0105121
PF3D7_0406900	PF3D7_0406900.1	Pf3D7_04_v3.354536	Pf3D7_04_v3	354536	E1573K	Gaa/Aaa	NON_SYNONYMOUS_CODING	0.239395	0.810799	0.0910866
PF3D7_0406900	PF3D7_0406900.1	Pf3D7_04_v3.356566	Pf3D7_04_v3	356566	S896L	tCa/tTa	NON_SYNONYMOUS_CODING	-0.0969194	0.92279	0.0348969
PF3D7_0406900	PF3D7_0406900.1	Pf3D7_04_v3.358245	Pf3D7_04_v3	358245	S336	tcG/tcA	SYNONYMOUS_CODING	0.11701	0.906852	0.0424635
PF3D7_0407000	PF3D7_0407000.1	Pf3D7_04_v3.361091	Pf3D7_04_v3	361091	H225L	cAt/cTt	NON_SYNONYMOUS_CODING	-0.340741	0.733298	0.134719
PF3D7_0407000	PF3D7_0407000.1	Pf3D7_04_v3.361144	Pf3D7_04_v3	361144	N207K	aaT/aaG	NON_SYNONYMOUS_CODING	-1.08822	0.276498	0.558308
PF3D7_0407100	PF3D7_0407100.1	Pf3D7_04_v3.362556	Pf3D7_04_v3	362556	T39N	aCc/aAc	NON_SYNONYMOUS_CODING	0.355788	0.722	0.141463
PF3D7_0407100	PF3D7_0407100.1	Pf3D7_04_v3.362687	Pf3D7_04_v3	362687	I83V	Att/Gtt	NON_SYNONYMOUS_CODING	-0.265492	0.790631	0.102026
PF3D7_0407300	PF3D7_0407300.1	Pf3D7_04_v3.367185	Pf3D7_04_v3	367185	E269D	gaA/gaT	NON_SYNONYMOUS_CODING	0.270412	0.786843	0.104112
PF3D7_0407300	PF3D7_0407300.1	Pf3D7_04_v3.367246	Pf3D7_04_v3	367246	H290Y	Cat/Tat	NON_SYNONYMOUS_CODING
PF3D7_0407600	PF3D7_0407600.1	Pf3D7_04_v3.375682	Pf3D7_04_v3	375682	M882L	Atg/Ctg	NON_SYNONYMOUS_CODING	1.68329	0.0923189	1.03471
PF3D7_0407700	PF3D7_0407700.1	Pf3D7_04_v3.379288	Pf3D7_04_v3	379288	H1202	caT/caC	SYNONYMOUS_CODING	-0.113843	0.909362	0.041263
PF3D7_0407700	PF3D7_0407700.1	Pf3D7_04_v3.380779	Pf3D7_04_v3	380779	Q705	caG/caA	SYNONYMOUS_CODING	0.152957	0.878432	0.0562918
PF3D7_0407800	PF3D7_0407800.1	Pf3D7_04_v3.386187	Pf3D7_04_v3	386187	I422L	Att/Ctt	NON_SYNONYMOUS_CODING	-0.58198	0.56058	0.251362
PF3D7_0407800	PF3D7_0407800.1	Pf3D7_04_v3.387539	Pf3D7_04_v3	387539	T872	acG/acT	SYNONYMOUS_CODING	-0.354055	0.723297	0.140683
PF3D7_0407800	PF3D7_0407800.1	Pf3D7_04_v3.388057	Pf3D7_04_v3	388057	G1045D	gGc/gAc	NON_SYNONYMOUS_CODING	-0.737579	0.46077	0.336516
PF3D7_0407800	PF3D7_0407800.1	Pf3D7_04_v3.389408	Pf3D7_04_v3	389408	D1495	gaT/gaC	SYNONYMOUS_CODING
PF3D7_0407800	PF3D7_0407800.1	Pf3D7_04_v3.389962	Pf3D7_04_v3	389962	S1680N	aGt/aAt	NON_SYNONYMOUS_CODING	-0.815684	0.414681	0.382286
PF3D7_0407800	PF3D7_0407800.1	Pf3D7_04_v3.389996	Pf3D7_04_v3	389996	Y1691	taT/taC	SYNONYMOUS_CODING	0.247811	0.80428	0.0945926
PF3D7_0407800	PF3D7_0407800.1	Pf3D7_04_v3.390170	Pf3D7_04_v3	390170	N1749	aaC/aaT	SYNONYMOUS_CODING	0.136073	0.891764	0.0497502
PF3D7_0407800	PF3D7_0407800.1	Pf3D7_04_v3.390448	Pf3D7_04_v3	390448	L1842Q	cTa/cAa	NON_SYNONYMOUS_CODING	-0.296132	0.767129	0.115132
PF3D7_0407800	PF3D7_0407800.1	Pf3D7_04_v3.390556	Pf3D7_04_v3	390556	D1878A	gAt/gCt	NON_SYNONYMOUS_CODING
PF3D7_0408000	PF3D7_0408000.1	Pf3D7_04_v3.394312	Pf3D7_04_v3	394312	E90G	gAa/gGa	NON_SYNONYMOUS_CODING	0.179373	0.857645	0.0666925
PF3D7_0408100	PF3D7_0408100.1	Pf3D7_04_v3.397543	Pf3D7_04_v3	397543	I72M	atA/atG	NON_SYNONYMOUS_CODING	0.108813	0.913351	0.0393625
PF3D7_0408100	PF3D7_0408100.1	Pf3D7_04_v3.398819	Pf3D7_04_v3	398819	D498N	Gat/Aat	NON_SYNONYMOUS_CODING	1.15183	0.249392	0.603117
PF3D7_0408200	PF3D7_0408200.1	Pf3D7_04_v3.402658	Pf3D7_04_v3	402658	G398V	gGc/gTc	NON_SYNONYMOUS_CODING
ZRANB2	PF3D7_0408300.1	Pf3D7_04_v3.404187	Pf3D7_04_v3	404187	S158	tcA/tcG	SYNONYMOUS_CODING	-1.01196	0.311556	0.506463
SIAP1	PF3D7_0408600.1	Pf3D7_04_v3.414186	Pf3D7_04_v3	414186	T262A	Acc/Gcc	NON_SYNONYMOUS_CODING	-0.747052	0.455032	0.341958
SIAP1	PF3D7_0408600.1	Pf3D7_04_v3.414221	Pf3D7_04_v3	414221	M273I	atG/atA	NON_SYNONYMOUS_CODING	-0.407141	0.683904	0.165005
SIAP1	PF3D7_0408600.1	Pf3D7_04_v3.414406	Pf3D7_04_v3	414406	R335T	aGa/aCa	NON_SYNONYMOUS_CODING	0.750678	0.452846	0.344049
SIAP1	PF3D7_0408600.1	Pf3D7_04_v3.414591	Pf3D7_04_v3	414591	S397P	Tct/Cct	NON_SYNONYMOUS_CODING	-0.642831	0.520334	0.283718
SIAP1	PF3D7_0408600.1	Pf3D7_04_v3.415158	Pf3D7_04_v3	415158	V586I	Gta/Ata	NON_SYNONYMOUS_CODING	0.671743	0.501747	0.299515
SIAP1	PF3D7_0408600.1	Pf3D7_04_v3.415159	Pf3D7_04_v3	415159	V586A	gTa/gCa	NON_SYNONYMOUS_CODING
SIAP1	PF3D7_0408600.1	Pf3D7_04_v3.415698	Pf3D7_04_v3	415698	S766G	Agt/Ggt	NON_SYNONYMOUS_CODING	0.444089	0.656978	0.182449
SIAP1	PF3D7_0408600.1	Pf3D7_04_v3.415998	Pf3D7_04_v3	415998	G866S	Ggt/Agt	NON_SYNONYMOUS_CODING	-0.239993	0.810336	0.0913349
PLP1	PF3D7_0408700.1	Pf3D7_04_v3.418411	Pf3D7_04_v3	418411	H574	caT/caC	SYNONYMOUS_CODING	-0.514227	0.607093	0.216745
PLP1	PF3D7_0408700.1	Pf3D7_04_v3.419007	Pf3D7_04_v3	419007	N420K	aaT/aaA	NON_SYNONYMOUS_CODING
PLP1	PF3D7_0408700.1	Pf3D7_04_v3.419008	Pf3D7_04_v3	419008	N420I	aAt/aTt	NON_SYNONYMOUS_CODING	-0.610041	0.541835	0.266133
PLP1	PF3D7_0408700.1	Pf3D7_04_v3.419959	Pf3D7_04_v3	419959	I195M	atA/atG	NON_SYNONYMOUS_CODING	-0.356551	0.721428	0.141807
PLP1	PF3D7_0408700.1	Pf3D7_04_v3.420218	Pf3D7_04_v3	420218	D158G	gAt/gGt	NON_SYNONYMOUS_CODING	0.139425	0.889114	0.0510425
PLP1	PF3D7_0408700.1	Pf3D7_04_v3.420221	Pf3D7_04_v3	420221	D157G	gAt/gGt	NON_SYNONYMOUS_CODING	0.183666	0.854275	0.0684022
KAE1	PF3D7_0408900.1	Pf3D7_04_v3.424664	Pf3D7_04_v3	424664	S122N	aGt/aAt	NON_SYNONYMOUS_CODING	-0.856455	0.391746	0.406995
KAE1	PF3D7_0408900.1	Pf3D7_04_v3.424946	Pf3D7_04_v3	424946	G159	ggC/ggT	SYNONYMOUS_CODING	-0.917451	0.358906	0.445019
KAE1	PF3D7_0408900.1	Pf3D7_04_v3.426443	Pf3D7_04_v3	426443	D562E	gaT/gaA	NON_SYNONYMOUS_CODING	-0.34394	0.730891	0.136147
PF3D7_0409000	PF3D7_0409000.1	Pf3D7_04_v3.428163	Pf3D7_04_v3	428163	N2402S	aAc/aGc	NON_SYNONYMOUS_CODING	-0.32359	0.746248	0.127117
PF3D7_0409000	PF3D7_0409000.1	Pf3D7_04_v3.428626	Pf3D7_04_v3	428626	T2248A	Aca/Gca	NON_SYNONYMOUS_CODING	-0.324526	0.74554	0.127529
PF3D7_0409000	PF3D7_0409000.1	Pf3D7_04_v3.432707	Pf3D7_04_v3	432707	N887	aaT/aaC	SYNONYMOUS_CODING
PF3D7_0409000	PF3D7_0409000.1	Pf3D7_04_v3.432852	Pf3D7_04_v3	432852	K839R	aAa/aGa	NON_SYNONYMOUS_CODING	-0.368647	0.712391	0.147282
PF3D7_0409000	PF3D7_0409000.1	Pf3D7_04_v3.433165	Pf3D7_04_v3	433165	E735K	Gaa/Aaa	NON_SYNONYMOUS_CODING	-0.651532	0.514703	0.288443
PF3D7_0409000	PF3D7_0409000.1	Pf3D7_04_v3.433629	Pf3D7_04_v3	433629	K580T	aAa/aCa	NON_SYNONYMOUS_CODING	-0.0947403	0.924521	0.0340832
PF3D7_0409000	PF3D7_0409000.1	Pf3D7_04_v3.433645	Pf3D7_04_v3	433645	D575N	Gat/Aat	NON_SYNONYMOUS_CODING	-0.082655	0.934126	0.0295946
PF3D7_0409000	PF3D7_0409000.1	Pf3D7_04_v3.434188	Pf3D7_04_v3	434188	H394N	Cat/Aat	NON_SYNONYMOUS_CODING
PF3D7_0409000	PF3D7_0409000.1	Pf3D7_04_v3.434903	Pf3D7_04_v3	434903	S155	tcC/tcA	SYNONYMOUS_CODING	-0.849078	0.395838	0.402482
PF3D7_0409000	PF3D7_0409000.1	Pf3D7_04_v3.434940	Pf3D7_04_v3	434940	I143K	aTa/aAa	NON_SYNONYMOUS_CODING	-0.288806	0.77273	0.111972
PF3D7_0409000	PF3D7_0409000.1	Pf3D7_04_v3.435101	Pf3D7_04_v3	435101	T89	acA/acG	SYNONYMOUS_CODING	-0.0445127	0.964496	0.0156997
PF3D7_0409300	PF3D7_0409300.1	Pf3D7_04_v3.442168	Pf3D7_04_v3	442168	D692V	gAt/gTt	NON_SYNONYMOUS_CODING	-0.56717	0.570599	0.243669
PF3D7_0409300	PF3D7_0409300.1	Pf3D7_04_v3.442627	Pf3D7_04_v3	442627	N539S	aAc/aGc	NON_SYNONYMOUS_CODING	-0.516413	0.605566	0.217839
PF3D7_0409300	PF3D7_0409300.1	Pf3D7_04_v3.442895	Pf3D7_04_v3	442895	K450E	Aaa/Gaa	NON_SYNONYMOUS_CODING	-0.358543	0.719937	0.142705
PF3D7_0409300	PF3D7_0409300.1	Pf3D7_04_v3.443592	Pf3D7_04_v3	443592	K217	aaG/aaA	SYNONYMOUS_CODING	-0.865543	0.386741	0.41258
PF3D7_0409300	PF3D7_0409300.1	Pf3D7_04_v3.443633	Pf3D7_04_v3	443633	Y204H	Tat/Cat	NON_SYNONYMOUS_CODING	-0.856588	0.391673	0.407077
PF3D7_0409300	PF3D7_0409300.1	Pf3D7_04_v3.443634	Pf3D7_04_v3	443634	H203	caT/caC	SYNONYMOUS_CODING	-0.856588	0.391673	0.407077
PF3D7_0409300	PF3D7_0409300.1	Pf3D7_04_v3.443641	Pf3D7_04_v3	443641	I201T	aTa/aCa	NON_SYNONYMOUS_CODING	-0.876488	0.380765	0.419343
PF3D7_0409800	PF3D7_0409800.1	Pf3D7_04_v3.460388	Pf3D7_04_v3	460388	T227S	Aca/Tca	NON_SYNONYMOUS_CODING	0.132176	0.894845	0.0482522
PF3D7_0409800	PF3D7_0409800.1	Pf3D7_04_v3.460390	Pf3D7_04_v3	460390	T227	acA/acC	SYNONYMOUS_CODING	0.132176	0.894845	0.0482522
PF3D7_0409800	PF3D7_0409800.1	Pf3D7_04_v3.460622	Pf3D7_04_v3	460622	I305L	Ata/Tta	NON_SYNONYMOUS_CODING	-0.453057	0.650508	0.186748
PF3D7_0409800	PF3D7_0409800.1	Pf3D7_04_v3.460957	Pf3D7_04_v3	460957	E416D	gaG/gaT	NON_SYNONYMOUS_CODING	-0.163195	0.870365	0.0602986
ALP5b	PF3D7_0409900.1	Pf3D7_04_v3.462311	Pf3D7_04_v3	462311	I311V	Att/Gtt	NON_SYNONYMOUS_CODING	-1.21714	0.22355	0.650626
ALP5b	PF3D7_0409900.1	Pf3D7_04_v3.462711	Pf3D7_04_v3	462711	V177	gtT/gtC	SYNONYMOUS_CODING	0.0354334	0.971734	0.0124525
EVP1	PF3D7_0410000.1	Pf3D7_04_v3.464812	Pf3D7_04_v3	464812	Q808K	Caa/Aaa	NON_SYNONYMOUS_CODING	-0.261995	0.793325	0.100549
EVP1	PF3D7_0410000.1	Pf3D7_04_v3.467295	Pf3D7_04_v3	467295	S15	tcC/tcT	SYNONYMOUS_CODING
PPM1	PF3D7_0410300.1	Pf3D7_04_v3.472651	Pf3D7_04_v3	472651	L316I	Ctt/Att	NON_SYNONYMOUS_CODING	3.05258	0.00226886	2.64419
PPM1	PF3D7_0410300.1	Pf3D7_04_v3.473150	Pf3D7_04_v3	473150	T149	acT/acA	SYNONYMOUS_CODING	-0.881591	0.377998	0.422511
PF3D7_0410500	PF3D7_0410500.1	Pf3D7_04_v3.476391	Pf3D7_04_v3	476391	N65	aaT/aaC	SYNONYMOUS_CODING	-0.355206	0.722435	0.141201
PF3D7_0410800	PF3D7_0410800.1	Pf3D7_04_v3.485883	Pf3D7_04_v3	485883	R18G	Aga/Gga	NON_SYNONYMOUS_CODING	0.58553	0.558191	0.253217
PF3D7_0410800	PF3D7_0410800.1	Pf3D7_04_v3.486504	Pf3D7_04_v3	486504	Q225K	Cag/Aag	NON_SYNONYMOUS_CODING	-0.389308	0.697049	0.156737
PF3D7_0410800	PF3D7_0410800.1	Pf3D7_04_v3.487211	Pf3D7_04_v3	487211	S460	tcA/tcT	SYNONYMOUS_CODING	0.765092	0.444217	0.352405
PF3D7_0410800	PF3D7_0410800.1	Pf3D7_04_v3.488769	Pf3D7_04_v3	488769	T980A	Act/Gct	NON_SYNONYMOUS_CODING	1.35603	0.175091	0.756737
PF3D7_0410800	PF3D7_0410800.1	Pf3D7_04_v3.489710	Pf3D7_04_v3	489710	E1293	gaG/gaA	SYNONYMOUS_CODING	-0.46426	0.642462	0.192153
PF3D7_0411000	PF3D7_0411000.1	Pf3D7_04_v3.500446	Pf3D7_04_v3	500446	Y427H	Tat/Cat	NON_SYNONYMOUS_CODING	-0.735835	0.461831	0.335517
PF3D7_0411000	PF3D7_0411000.1	Pf3D7_04_v3.501523	Pf3D7_04_v3	501523	L786V	Ttg/Gtg	NON_SYNONYMOUS_CODING	0.812231	0.416659	0.380219
PF3D7_0411000	PF3D7_0411000.1	Pf3D7_04_v3.501893	Pf3D7_04_v3	501893	F909Y	tTt/tAt	NON_SYNONYMOUS_CODING	0.555895	0.578282	0.23786
PF3D7_0411000	PF3D7_0411000.1	Pf3D7_04_v3.501962	Pf3D7_04_v3	501962	S932L	tCg/tTg	NON_SYNONYMOUS_CODING	-0.747399	0.454822	0.342158
PF3D7_0411000	PF3D7_0411000.1	Pf3D7_04_v3.503611	Pf3D7_04_v3	503611	A1482S	Gct/Tct	NON_SYNONYMOUS_CODING	-0.0189196	0.984905	0.00660555
PF3D7_0411200	PF3D7_0411200.1	Pf3D7_04_v3.506647	Pf3D7_04_v3	506647	D1008	gaC/gaT	SYNONYMOUS_CODING	-0.591112	0.554446	0.256141
PF3D7_0411200	PF3D7_0411200.1	Pf3D7_04_v3.506656	Pf3D7_04_v3	506656	N1005	aaT/aaC	SYNONYMOUS_CODING	-0.236321	0.813184	0.0898112
PF3D7_0411200	PF3D7_0411200.1	Pf3D7_04_v3.507760	Pf3D7_04_v3	507760	K637N	aaG/aaT	NON_SYNONYMOUS_CODING	0.406629	0.68428	0.164766
PF3D7_0411200	PF3D7_0411200.1	Pf3D7_04_v3.508397	Pf3D7_04_v3	508397	M425K	aTg/aAg	NON_SYNONYMOUS_CODING	-0.131264	0.895566	0.0479023
PF3D7_0411200	PF3D7_0411200.1	Pf3D7_04_v3.508466	Pf3D7_04_v3	508466	M402T	aTg/aCg	NON_SYNONYMOUS_CODING	-0.199444	0.841915	0.0747316
PF3D7_0411200	PF3D7_0411200.1	Pf3D7_04_v3.508726	Pf3D7_04_v3	508726	N315	aaT/aaC	SYNONYMOUS_CODING	0.273145	0.784742	0.105273
PF3D7_0411300	PF3D7_0411300.1	Pf3D7_04_v3.511708	Pf3D7_04_v3	511708	D443E	gaT/gaA	NON_SYNONYMOUS_CODING	-0.364268	0.715658	0.145294
PF3D7_0411300	PF3D7_0411300.1	Pf3D7_04_v3.511806	Pf3D7_04_v3	511806	N476S	aAt/aGt	NON_SYNONYMOUS_CODING	-0.221735	0.82452	0.0837988
PF3D7_0411300	PF3D7_0411300.1	Pf3D7_04_v3.512152	Pf3D7_04_v3	512152	K591	aaG/aaA	SYNONYMOUS_CODING	1.05957	0.289339	0.538593
PF3D7_0411400	PF3D7_0411400.1	Pf3D7_04_v3.513220	Pf3D7_04_v3	513220	P1283	ccA/ccT	SYNONYMOUS_CODING	0.0224016	0.982128	0.00783209
PF3D7_0411400	PF3D7_0411400.1	Pf3D7_04_v3.514993	Pf3D7_04_v3	514993	I692	atT/atA	SYNONYMOUS_CODING	0.00624804	0.995015	0.00217045
PF3D7_0411400	PF3D7_0411400.1	Pf3D7_04_v3.515065	Pf3D7_04_v3	515065	N668	aaC/aaT	SYNONYMOUS_CODING	0.141081	0.887806	0.0516818
PF3D7_0411400	PF3D7_0411400.1	Pf3D7_04_v3.515146	Pf3D7_04_v3	515146	K641N	aaA/aaC	NON_SYNONYMOUS_CODING	0.412783	0.679765	0.167641
PF3D7_0411400	PF3D7_0411400.1	Pf3D7_04_v3.515361	Pf3D7_04_v3	515361	D570Y	Gac/Tac	NON_SYNONYMOUS_CODING	2.91096	0.00360321	2.44331
PF3D7_0411400	PF3D7_0411400.1	Pf3D7_04_v3.515421	Pf3D7_04_v3	515421	L550	Ttg/Ctg	SYNONYMOUS_CODING	0.14886	0.881664	0.054697
PF3D7_0411400	PF3D7_0411400.1	Pf3D7_04_v3.515842	Pf3D7_04_v3	515842	A409	gcG/gcA	SYNONYMOUS_CODING	-0.132579	0.894526	0.0484068
PF3D7_0411400	PF3D7_0411400.1	Pf3D7_04_v3.515914	Pf3D7_04_v3	515914	M385I	atG/atC	NON_SYNONYMOUS_CODING	-0.721862	0.47038	0.327551
PF3D7_0411400	PF3D7_0411400.1	Pf3D7_04_v3.515947	Pf3D7_04_v3	515947	P374	ccA/ccT	SYNONYMOUS_CODING	-0.270024	0.787142	0.103947
PF3D7_0411400	PF3D7_0411400.1	Pf3D7_04_v3.516211	Pf3D7_04_v3	516211	S286	agC/agT	SYNONYMOUS_CODING	0.221038	0.825063	0.0835131
PF3D7_0411400	PF3D7_0411400.1	Pf3D7_04_v3.516448	Pf3D7_04_v3	516448	N207K	aaT/aaA	NON_SYNONYMOUS_CODING	-0.0684311	0.945442	0.0243649
PF3D7_0411400	PF3D7_0411400.1	Pf3D7_04_v3.516523	Pf3D7_04_v3	516523	Q182	caA/caG	SYNONYMOUS_CODING	-0.129262	0.897151	0.0471346
PF3D7_0411400	PF3D7_0411400.1	Pf3D7_04_v3.516648	Pf3D7_04_v3	516648	T141A	Aca/Gca	NON_SYNONYMOUS_CODING	-0.0788746	0.937132	0.028199
PF3D7_0411400	PF3D7_0411400.1	Pf3D7_04_v3.516697	Pf3D7_04_v3	516697	D124	gaT/gaC	SYNONYMOUS_CODING	-0.34824	0.72766	0.138071
PF3D7_0411700	PF3D7_0411700.1	Pf3D7_04_v3.519050	Pf3D7_04_v3	519050	C18G	Tgt/Ggt	NON_SYNONYMOUS_CODING
PF3D7_0411800	PF3D7_0411800.1	Pf3D7_04_v3.519867	Pf3D7_04_v3	519867	L1918	Cta/Tta	SYNONYMOUS_CODING	0.371213	0.710479	0.148449
PF3D7_0411800	PF3D7_0411800.1	Pf3D7_04_v3.519899	Pf3D7_04_v3	519899	N1907S	aAt/aGt	NON_SYNONYMOUS_CODING	-0.586381	0.557619	0.253662
PF3D7_0411800	PF3D7_0411800.1	Pf3D7_04_v3.520020	Pf3D7_04_v3	520020	I1867L	Att/Ctt	NON_SYNONYMOUS_CODING	0.584815	0.558672	0.252843
PF3D7_0411800	PF3D7_0411800.1	Pf3D7_04_v3.520106	Pf3D7_04_v3	520106	G1838D	gGc/gAc	NON_SYNONYMOUS_CODING	0.26909	0.78786	0.103551
PF3D7_0411800	PF3D7_0411800.1	Pf3D7_04_v3.520214	Pf3D7_04_v3	520214	G1802V	gGa/gTa	NON_SYNONYMOUS_CODING	0.291401	0.770745	0.113089
PF3D7_0411800	PF3D7_0411800.1	Pf3D7_04_v3.520865	Pf3D7_04_v3	520865	C1585S	tGt/tCt	NON_SYNONYMOUS_CODING	-0.146091	0.88385	0.0536217
PF3D7_0411800	PF3D7_0411800.1	Pf3D7_04_v3.520967	Pf3D7_04_v3	520967	V1551E	gTa/gAa	NON_SYNONYMOUS_CODING	-1.30216	0.192863	0.714751
PF3D7_0411800	PF3D7_0411800.1	Pf3D7_04_v3.521290	Pf3D7_04_v3	521290	K1443	aaG/aaA	SYNONYMOUS_CODING	2.62965	0.00854733	2.06817
PF3D7_0411800	PF3D7_0411800.1	Pf3D7_04_v3.521293	Pf3D7_04_v3	521293	S1442	agT/agC	SYNONYMOUS_CODING	2.62965	0.00854733	2.06817
PF3D7_0411800	PF3D7_0411800.1	Pf3D7_04_v3.521350	Pf3D7_04_v3	521350	N1423	aaC/aaT	SYNONYMOUS_CODING
PF3D7_0411800	PF3D7_0411800.1	Pf3D7_04_v3.524641	Pf3D7_04_v3	524641	T326	acA/acT	SYNONYMOUS_CODING	-0.0151255	0.987932	0.00527294
PF3D7_0411800	PF3D7_0411800.1	Pf3D7_04_v3.525012	Pf3D7_04_v3	525012	N203D	Aac/Gac	NON_SYNONYMOUS_CODING	2.62125	0.00876092	2.05745
PF3D7_0411800	PF3D7_0411800.1	Pf3D7_04_v3.525203	Pf3D7_04_v3	525203	N139I	aAc/aTc	NON_SYNONYMOUS_CODING	3.6632	0.00024908	3.60366
PF3D7_0411900	PF3D7_0411900.1	Pf3D7_04_v3.528624	Pf3D7_04_v3	528624	H1769	caC/caT	SYNONYMOUS_CODING	-0.383832	0.701103	0.154218
PF3D7_0411900	PF3D7_0411900.1	Pf3D7_04_v3.528762	Pf3D7_04_v3	528762	E1723	gaG/gaA	SYNONYMOUS_CODING	-0.187107	0.851577	0.0697761
PF3D7_0411900	PF3D7_0411900.1	Pf3D7_04_v3.528936	Pf3D7_04_v3	528936	I1665	atT/atA	SYNONYMOUS_CODING	0.178295	0.858491	0.0662641
PF3D7_0411900	PF3D7_0411900.1	Pf3D7_04_v3.529500	Pf3D7_04_v3	529500	Y1477	taC/taT	SYNONYMOUS_CODING	0.273759	0.78427	0.105534
PF3D7_0411900	PF3D7_0411900.1	Pf3D7_04_v3.530027	Pf3D7_04_v3	530027	K1362	aaA/aaG	SYNONYMOUS_CODING	4.06589	4.7849e-05	4.32013
PF3D7_0411900	PF3D7_0411900.1	Pf3D7_04_v3.530075	Pf3D7_04_v3	530075	I1346	atT/atC	SYNONYMOUS_CODING	0.246082	0.805619	0.0938705
PF3D7_0411900	PF3D7_0411900.1	Pf3D7_04_v3.530965	Pf3D7_04_v3	530965	L1050	Ttg/Ctg	SYNONYMOUS_CODING	0.44406	0.656999	0.182435
PF3D7_0411900	PF3D7_0411900.1	Pf3D7_04_v3.531138	Pf3D7_04_v3	531138	A992E	gCa/gAa	NON_SYNONYMOUS_CODING	0.16854	0.866159	0.0624026
PF3D7_0411900	PF3D7_0411900.1	Pf3D7_04_v3.532460	Pf3D7_04_v3	532460	I551	atA/atT	SYNONYMOUS_CODING	-0.245324	0.806205	0.0935544
PF3D7_0412000	PF3D7_0412000.1	Pf3D7_04_v3.537052	Pf3D7_04_v3	537052	D93E	gaT/gaA	NON_SYNONYMOUS_CODING	0.102804	0.918118	0.0371013
PF3D7_0412000	PF3D7_0412000.1	Pf3D7_04_v3.538252	Pf3D7_04_v3	538252	F493L	ttC/ttG	NON_SYNONYMOUS_CODING	-0.0920926	0.926624	0.0330962
PF3D7_0412000	PF3D7_0412000.1	Pf3D7_04_v3.538493	Pf3D7_04_v3	538493	M574V	Atg/Gtg	NON_SYNONYMOUS_CODING	-0.770689	0.440891	0.355668
PF3D7_0412000	PF3D7_0412000.1	Pf3D7_04_v3.538971	Pf3D7_04_v3	538971	G733E	gGa/gAa	NON_SYNONYMOUS_CODING	0.256469	0.797589	0.0982209
PF3D7_0412100	PF3D7_0412100.1	Pf3D7_04_v3.541005	Pf3D7_04_v3	541005	S65N	aGt/aAt	NON_SYNONYMOUS_CODING
PF3D7_0412200	PF3D7_0412200.1	Pf3D7_04_v3.541844	Pf3D7_04_v3	541844	I322	atT/atC	SYNONYMOUS_CODING	-0.319944	0.749011	0.125512
PF3D7_0412200	PF3D7_0412200.1	Pf3D7_04_v3.541856	Pf3D7_04_v3	541856	H318	caT/caC	SYNONYMOUS_CODING	-0.319944	0.749011	0.125512
PF3D7_0412200	PF3D7_0412200.1	Pf3D7_04_v3.542176	Pf3D7_04_v3	542176	L212	Cta/Tta	SYNONYMOUS_CODING	2.18965	0.0285496	1.5444
PF3D7_0412200	PF3D7_0412200.1	Pf3D7_04_v3.542296	Pf3D7_04_v3	542296	F172L	Ttt/Ctt	NON_SYNONYMOUS_CODING	0.230835	0.817443	0.0875427
PF3D7_0412200	PF3D7_0412200.1	Pf3D7_04_v3.542392	Pf3D7_04_v3	542392	N140D	Aat/Gat	NON_SYNONYMOUS_CODING	1.62604	0.103941	0.983212
PF3D7_0412200	PF3D7_0412200.1	Pf3D7_04_v3.542546	Pf3D7_04_v3	542546	L88	ttA/ttG	SYNONYMOUS_CODING	-0.653134	0.51367	0.289316
PF3D7_0412300	PF3D7_0412300.1	Pf3D7_04_v3.543724	Pf3D7_04_v3	543724	I34L	Ata/Cta	NON_SYNONYMOUS_CODING	-0.839091	0.401418	0.396403
PF3D7_0412300	PF3D7_0412300.1	Pf3D7_04_v3.543828	Pf3D7_04_v3	543828	K68	aaA/aaG	SYNONYMOUS_CODING	-0.631448	0.527748	0.277573
PF3D7_0412300	PF3D7_0412300.1	Pf3D7_04_v3.544062	Pf3D7_04_v3	544062	I146	atA/atT	SYNONYMOUS_CODING	3.97286	7.10152e-05	4.14865
PF3D7_0412300	PF3D7_0412300.1	Pf3D7_04_v3.544441	Pf3D7_04_v3	544441	N273D	Aat/Gat	NON_SYNONYMOUS_CODING	-0.570147	0.568578	0.24521
PF3D7_0412300	PF3D7_0412300.1	Pf3D7_04_v3.544534	Pf3D7_04_v3	544534	S304A	Tcg/Gcg	NON_SYNONYMOUS_CODING	0.494777	0.620758	0.207078
PF3D7_0412300	PF3D7_0412300.1	Pf3D7_04_v3.544537	Pf3D7_04_v3	544537	N305D	Aac/Gac	NON_SYNONYMOUS_CODING	0.494777	0.620758	0.207078
PF3D7_0412300	PF3D7_0412300.1	Pf3D7_04_v3.544615	Pf3D7_04_v3	544615	I331L	Att/Ctt	NON_SYNONYMOUS_CODING	0.048249	0.961518	0.0170427
PF3D7_0412300	PF3D7_0412300.1	Pf3D7_04_v3.544673	Pf3D7_04_v3	544673	D350G	gAt/gGt	NON_SYNONYMOUS_CODING	0.338546	0.734952	0.133741
PF3D7_0412300	PF3D7_0412300.1	Pf3D7_04_v3.544744	Pf3D7_04_v3	544744	S374A	Tca/Gca	NON_SYNONYMOUS_CODING	-0.544118	0.58636	0.231836
PF3D7_0412300	PF3D7_0412300.1	Pf3D7_04_v3.544797	Pf3D7_04_v3	544797	I391	atT/atA	SYNONYMOUS_CODING	-0.0184803	0.985256	0.00645104
PF3D7_0412300	PF3D7_0412300.1	Pf3D7_04_v3.544841	Pf3D7_04_v3	544841	S406L	tCa/tTa	NON_SYNONYMOUS_CODING	4.87622	1.08136e-06	5.96603
PF3D7_0412300	PF3D7_0412300.1	Pf3D7_04_v3.545154	Pf3D7_04_v3	545154	K510	aaG/aaA	SYNONYMOUS_CODING	0.0899911	0.928294	0.0323143
PGM2	PF3D7_0413500.1	Pf3D7_04_v3.615475	Pf3D7_04_v3	615475	N40	aaT/aaC	SYNONYMOUS_CODING	-0.215636	0.829271	0.0813033
PGM2	PF3D7_0413500.1	Pf3D7_04_v3.615529	Pf3D7_04_v3	615529	A58	gcG/gcT	SYNONYMOUS_CODING	-0.0846398	0.932548	0.0303289
PGM2	PF3D7_0413500.1	Pf3D7_04_v3.615652	Pf3D7_04_v3	615652	K99	aaG/aaA	SYNONYMOUS_CODING	-0.1948	0.84555	0.0728609
PGM2	PF3D7_0413500.1	Pf3D7_04_v3.615745	Pf3D7_04_v3	615745	G130	ggG/ggA	SYNONYMOUS_CODING	-1.67147	0.094629	1.02398
PGM2	PF3D7_0413500.1	Pf3D7_04_v3.616108	Pf3D7_04_v3	616108	P251	ccT/ccC	SYNONYMOUS_CODING	0.308565	0.757653	0.12053
RPT3	PF3D7_0413600.1	Pf3D7_04_v3.616941	Pf3D7_04_v3	616941	L384	ttA/ttG	SYNONYMOUS_CODING	-0.039891	0.96818	0.0140439
PF3D7_0413800	PF3D7_0413800.1	Pf3D7_04_v3.622226	Pf3D7_04_v3	622226	L45F	Ctc/Ttc	NON_SYNONYMOUS_CODING	-0.203418	0.838808	0.0763372
PF3D7_0413800	PF3D7_0413800.1	Pf3D7_04_v3.622573	Pf3D7_04_v3	622573	L160	ttA/ttG	SYNONYMOUS_CODING	-0.545733	0.585249	0.232659
USP13	PF3D7_0413900.1	Pf3D7_04_v3.623794	Pf3D7_04_v3	623794	L756	Ctg/Ttg	SYNONYMOUS_CODING	0.281499	0.778327	0.108838
USP13	PF3D7_0413900.1	Pf3D7_04_v3.625343	Pf3D7_04_v3	625343	Y239	taT/taC	SYNONYMOUS_CODING	0.0449297	0.964163	0.0158494
USP13	PF3D7_0413900.1	Pf3D7_04_v3.625730	Pf3D7_04_v3	625730	N110	aaC/aaT	SYNONYMOUS_CODING	-0.304782	0.760532	0.118883
SMC3	PF3D7_0414000.1	Pf3D7_04_v3.627578	Pf3D7_04_v3	627578	D1127	gaT/gaC	SYNONYMOUS_CODING	0.386467	0.699151	0.155429
SMC3	PF3D7_0414000.1	Pf3D7_04_v3.628470	Pf3D7_04_v3	628470	K986	aaA/aaG	SYNONYMOUS_CODING	0.500872	0.616461	0.210094
SMC3	PF3D7_0414000.1	Pf3D7_04_v3.629841	Pf3D7_04_v3	629841	V777I	Gtc/Atc	NON_SYNONYMOUS_CODING	-0.166409	0.867835	0.061563
SMC3	PF3D7_0414000.1	Pf3D7_04_v3.630130	Pf3D7_04_v3	630130	E680	gaA/gaG	SYNONYMOUS_CODING	-0.482455	0.629483	0.201016
SMC3	PF3D7_0414000.1	Pf3D7_04_v3.630569	Pf3D7_04_v3	630569	K583	aaA/aaG	SYNONYMOUS_CODING	-0.302868	0.76199	0.11805
SMC3	PF3D7_0414000.1	Pf3D7_04_v3.630653	Pf3D7_04_v3	630653	R555	agG/agA	SYNONYMOUS_CODING	0.0922095	0.926532	0.0331398
SMC3	PF3D7_0414000.1	Pf3D7_04_v3.630725	Pf3D7_04_v3	630725	N531	aaC/aaT	SYNONYMOUS_CODING	0.0974218	0.922391	0.0350848
SMC3	PF3D7_0414000.1	Pf3D7_04_v3.630728	Pf3D7_04_v3	630728	E530	gaA/gaG	SYNONYMOUS_CODING	0.0974218	0.922391	0.0350848
SMC3	PF3D7_0414000.1	Pf3D7_04_v3.630923	Pf3D7_04_v3	630923	K500	aaG/aaA	SYNONYMOUS_CODING	0.959154	0.337481	0.47175
PF3D7_0414100	PF3D7_0414100.1	Pf3D7_04_v3.635669	Pf3D7_04_v3	635669	T1079	acG/acT	SYNONYMOUS_CODING	1.48842	0.136639	0.864424
PF3D7_0414100	PF3D7_0414100.1	Pf3D7_04_v3.635715	Pf3D7_04_v3	635715	N1064S	aAt/aGt	NON_SYNONYMOUS_CODING	0.777321	0.436969	0.359549
PF3D7_0414100	PF3D7_0414100.1	Pf3D7_04_v3.636448	Pf3D7_04_v3	636448	R820	Cga/Aga	SYNONYMOUS_CODING	-0.24617	0.805551	0.0939071
PF3D7_0414100	PF3D7_0414100.1	Pf3D7_04_v3.636935	Pf3D7_04_v3	636935	D657E	gaC/gaA	NON_SYNONYMOUS_CODING	-0.630087	0.528638	0.276842
PF3D7_0414100	PF3D7_0414100.1	Pf3D7_04_v3.637010	Pf3D7_04_v3	637010	F632L	ttT/ttG	NON_SYNONYMOUS_CODING	0.684002	0.493974	0.306296
PF3D7_0414100	PF3D7_0414100.1	Pf3D7_04_v3.637146	Pf3D7_04_v3	637146	F587C	tTt/tGt	NON_SYNONYMOUS_CODING	0.646597	0.517893	0.28576
PF3D7_0414100	PF3D7_0414100.1	Pf3D7_04_v3.637202	Pf3D7_04_v3	637202	N568K	aaT/aaA	NON_SYNONYMOUS_CODING	0.350887	0.725673	0.139259
PF3D7_0414100	PF3D7_0414100.1	Pf3D7_04_v3.637685	Pf3D7_04_v3	637685	E407	gaG/gaA	SYNONYMOUS_CODING	-0.17867	0.858197	0.0664131
PF3D7_0414100	PF3D7_0414100.1	Pf3D7_04_v3.637739	Pf3D7_04_v3	637739	T389	acG/acA	SYNONYMOUS_CODING	-0.199528	0.84185	0.0747654
PF3D7_0414100	PF3D7_0414100.1	Pf3D7_04_v3.637754	Pf3D7_04_v3	637754	D384	gaC/gaT	SYNONYMOUS_CODING	-0.201559	0.840261	0.0755856
PF3D7_0414100	PF3D7_0414100.1	Pf3D7_04_v3.637993	Pf3D7_04_v3	637993	I305V	Ata/Gta	NON_SYNONYMOUS_CODING	-0.222861	0.823643	0.0842607
PF3D7_0414100	PF3D7_0414100.1	Pf3D7_04_v3.638644	Pf3D7_04_v3	638644	A88T	Gct/Act	NON_SYNONYMOUS_CODING	-0.400457	0.68882	0.161895
PF3D7_0414100	PF3D7_0414100.1	Pf3D7_04_v3.638674	Pf3D7_04_v3	638674	K78E	Aaa/Gaa	NON_SYNONYMOUS_CODING	-0.410255	0.681619	0.166458
PF3D7_0414100	PF3D7_0414100.1	Pf3D7_04_v3.638741	Pf3D7_04_v3	638741	N55K	aaC/aaA	NON_SYNONYMOUS_CODING	-0.179892	0.857237	0.066899
PF3D7_0414100	PF3D7_0414100.1	Pf3D7_04_v3.638786	Pf3D7_04_v3	638786	I40	atT/atA	SYNONYMOUS_CODING	-0.472882	0.636298	0.19634
PF3D7_0414200	PF3D7_0414200.1	Pf3D7_04_v3.647737	Pf3D7_04_v3	647737	L111	ttG/ttA	SYNONYMOUS_CODING	0.657262	0.511013	0.291568
PF3D7_0414200	PF3D7_0414200.1	Pf3D7_04_v3.647776	Pf3D7_04_v3	647776	T98	acT/acC	SYNONYMOUS_CODING	0.692753	0.488464	0.311167
PF3D7_0414200	PF3D7_0414200.1	Pf3D7_04_v3.648101	Pf3D7_04_v3	648101	V51	gtC/gtT	SYNONYMOUS_CODING	0.478756	0.632112	0.199206
PF3D7_0414200	PF3D7_0414200.1	Pf3D7_04_v3.648188	Pf3D7_04_v3	648188	D22	gaT/gaC	SYNONYMOUS_CODING	-0.707424	0.479303	0.31939
PF3D7_0414300	PF3D7_0414300.1	Pf3D7_04_v3.650240	Pf3D7_04_v3	650240	S69	tcA/tcC	SYNONYMOUS_CODING	-0.19186	0.847852	0.0716799
PF3D7_0414400	PF3D7_0414400.1	Pf3D7_04_v3.653355	Pf3D7_04_v3	653355	S265L	tCa/tTa	NON_SYNONYMOUS_CODING	-0.404125	0.686121	0.163599
APH	PF3D7_0414600.1	Pf3D7_04_v3.659163	Pf3D7_04_v3	659163	E55D	gaG/gaT	NON_SYNONYMOUS_CODING	0.0974643	0.922358	0.0351006
APH	PF3D7_0414600.1	Pf3D7_04_v3.659167	Pf3D7_04_v3	659167	C54Y	tGt/tAt	NON_SYNONYMOUS_CODING	0.0432828	0.965476	0.0152585
PF3D7_0414700	PF3D7_0414700.1	Pf3D7_04_v3.662504	Pf3D7_04_v3	662504	H627Q	caT/caA	NON_SYNONYMOUS_CODING	-0.410508	0.681434	0.166577
PF3D7_0415000	PF3D7_0415000.1	Pf3D7_04_v3.668673	Pf3D7_04_v3	668673	L349	Tta/Cta	SYNONYMOUS_CODING	0.427533	0.668991	0.17458
PF3D7_0415100	PF3D7_0415100.1	Pf3D7_04_v3.671641	Pf3D7_04_v3	671641	E253D	gaA/gaT	NON_SYNONYMOUS_CODING	-0.497609	0.618759	0.208478
PF3D7_0415100	PF3D7_0415100.1	Pf3D7_04_v3.671646	Pf3D7_04_v3	671646	Y255C	tAt/tGt	NON_SYNONYMOUS_CODING	1.7077	0.0876913	1.05704
PF3D7_0415200	PF3D7_0415200.1	Pf3D7_04_v3.673542	Pf3D7_04_v3	673542	T1866I	aCa/aTa	NON_SYNONYMOUS_CODING	-0.841485	0.400076	0.397857
PF3D7_0415200	PF3D7_0415200.1	Pf3D7_04_v3.673604	Pf3D7_04_v3	673604	N1845	aaC/aaT	SYNONYMOUS_CODING	-0.752812	0.451563	0.345282
PF3D7_0415200	PF3D7_0415200.1	Pf3D7_04_v3.673650	Pf3D7_04_v3	673650	G1830V	gGa/gTa	NON_SYNONYMOUS_CODING	0.606995	0.543855	0.264517
PF3D7_0415200	PF3D7_0415200.1	Pf3D7_04_v3.673722	Pf3D7_04_v3	673722	S1806N	aGt/aAt	NON_SYNONYMOUS_CODING	-0.306878	0.758936	0.119795
PF3D7_0415200	PF3D7_0415200.1	Pf3D7_04_v3.673790	Pf3D7_04_v3	673790	I1783	atT/atA	SYNONYMOUS_CODING	0.0673666	0.94629	0.0239758
PF3D7_0415200	PF3D7_0415200.1	Pf3D7_04_v3.674417	Pf3D7_04_v3	674417	G1574	ggC/ggA	SYNONYMOUS_CODING	-0.996409	0.319052	0.496139
PF3D7_0415200	PF3D7_0415200.1	Pf3D7_04_v3.675309	Pf3D7_04_v3	675309	S1277N	aGt/aAt	NON_SYNONYMOUS_CODING	-0.788393	0.430467	0.36606
PF3D7_0415200	PF3D7_0415200.1	Pf3D7_04_v3.675843	Pf3D7_04_v3	675843	T1099K	aCg/aAg	NON_SYNONYMOUS_CODING	0.358816	0.719733	0.142829
PF3D7_0415200	PF3D7_0415200.1	Pf3D7_04_v3.677292	Pf3D7_04_v3	677292	S616N	aGt/aAt	NON_SYNONYMOUS_CODING	2.47611	0.0132824	1.87672
PF3D7_0415200	PF3D7_0415200.1	Pf3D7_04_v3.677325	Pf3D7_04_v3	677325	R605I	aGa/aTa	NON_SYNONYMOUS_CODING	-0.42676	0.669554	0.174214
PF3D7_0415200	PF3D7_0415200.1	Pf3D7_04_v3.677644	Pf3D7_04_v3	677644	Y499H	Tat/Cat	NON_SYNONYMOUS_CODING	-0.414362	0.678609	0.16838
PF3D7_0415200	PF3D7_0415200.1	Pf3D7_04_v3.678333	Pf3D7_04_v3	678333	D269G	gAc/gGc	NON_SYNONYMOUS_CODING	-0.00145126	0.998842	0.000503177
PF3D7_0415200	PF3D7_0415200.1	Pf3D7_04_v3.679043	Pf3D7_04_v3	679043	K32N	aaG/aaT	NON_SYNONYMOUS_CODING	-0.395384	0.69256	0.159543
CRK3	PF3D7_0415300.1	Pf3D7_04_v3.682599	Pf3D7_04_v3	682599	D264Y	Gat/Tat	NON_SYNONYMOUS_CODING	0.00477595	0.996189	0.0016581
CRK3	PF3D7_0415300.1	Pf3D7_04_v3.683072	Pf3D7_04_v3	683072	Q421	caA/caG	SYNONYMOUS_CODING	1.00621	0.314317	0.502632
CRK3	PF3D7_0415300.1	Pf3D7_04_v3.683128	Pf3D7_04_v3	683128	Q440R	cAa/cGa	NON_SYNONYMOUS_CODING	0.699609	0.484172	0.315001
CRK3	PF3D7_0415300.1	Pf3D7_04_v3.683661	Pf3D7_04_v3	683661	Q618E	Caa/Gaa	NON_SYNONYMOUS_CODING	0.635013	0.52542	0.279493
CRK3	PF3D7_0415300.1	Pf3D7_04_v3.683801	Pf3D7_04_v3	683801	S664	tcG/tcT	SYNONYMOUS_CODING
CRK3	PF3D7_0415300.1	Pf3D7_04_v3.683888	Pf3D7_04_v3	683888	L693	ttG/ttA	SYNONYMOUS_CODING	0.439834	0.660057	0.180418
PF3D7_0415700	PF3D7_0415700.1	Pf3D7_04_v3.691961	Pf3D7_04_v3	691961	E186K	Gaa/Aaa	NON_SYNONYMOUS_CODING	-0.0104828	0.991636	0.00364767
PF3D7_0415700	PF3D7_0415700.1	Pf3D7_04_v3.692160	Pf3D7_04_v3	692160	F119	ttC/ttT	SYNONYMOUS_CODING	-0.189596	0.849626	0.0707724
PF3D7_0415800	PF3D7_0415800.1	Pf3D7_04_v3.694287	Pf3D7_04_v3	694287	V128L	Gta/Tta	NON_SYNONYMOUS_CODING	-0.0428003	0.965861	0.0150855
PF3D7_0415800	PF3D7_0415800.1	Pf3D7_04_v3.695050	Pf3D7_04_v3	695050	L382P	cTg/cCg	NON_SYNONYMOUS_CODING	-0.0588397	0.95308	0.0208707
PF3D7_0415800	PF3D7_0415800.1	Pf3D7_04_v3.695081	Pf3D7_04_v3	695081	S392	tcT/tcA	SYNONYMOUS_CODING	-0.0777978	0.937989	0.0278023
PF3D7_0415800	PF3D7_0415800.1	Pf3D7_04_v3.695547	Pf3D7_04_v3	695547	V548I	Gta/Ata	NON_SYNONYMOUS_CODING	-0.818137	0.413279	0.383757
PF3D7_0415800	PF3D7_0415800.1	Pf3D7_04_v3.695559	Pf3D7_04_v3	695559	I552V	Att/Gtt	NON_SYNONYMOUS_CODING	-0.847853	0.39652	0.401735
PF3D7_0415800	PF3D7_0415800.1	Pf3D7_04_v3.696236	Pf3D7_04_v3	696236	Y777	taT/taC	SYNONYMOUS_CODING	1.34143	0.17978	0.745257
PF3D7_0416000	PF3D7_0416000.1	Pf3D7_04_v3.702548	Pf3D7_04_v3	702548	N452D	Aat/Gat	NON_SYNONYMOUS_CODING	-0.382742	0.701911	0.153718
GATA	PF3D7_0416100.1	Pf3D7_04_v3.706847	Pf3D7_04_v3	706847	T107A	Aca/Gca	NON_SYNONYMOUS_CODING	0.684249	0.493818	0.306433
PF3D7_0416200	PF3D7_0416200.1	Pf3D7_04_v3.709478	Pf3D7_04_v3	709478	K202	aaA/aaG	SYNONYMOUS_CODING	0.0301807	0.975923	0.0105845
MCM9	PF3D7_0416300.1	Pf3D7_04_v3.713993	Pf3D7_04_v3	713993	K499N	aaA/aaT	NON_SYNONYMOUS_CODING	0.783779	0.43317	0.363342
PF3D7_0416600	PF3D7_0416600.1	Pf3D7_04_v3.726306	Pf3D7_04_v3	726306	N14	aaT/aaC	SYNONYMOUS_CODING	0.231755	0.816728	0.0879225
PF3D7_0416900	PF3D7_0416900.1	Pf3D7_04_v3.735102	Pf3D7_04_v3	735102	N1591D	Aat/Gat	NON_SYNONYMOUS_CODING	-0.00620201	0.995052	0.00215442
PF3D7_0416900	PF3D7_0416900.1	Pf3D7_04_v3.735777	Pf3D7_04_v3	735777	D1366N	Gat/Aat	NON_SYNONYMOUS_CODING	0.260386	0.794566	0.09987
PF3D7_0416900	PF3D7_0416900.1	Pf3D7_04_v3.736035	Pf3D7_04_v3	736035	E1280K	Gag/Aag	NON_SYNONYMOUS_CODING	-0.184773	0.853407	0.0688436
PF3D7_0416900	PF3D7_0416900.1	Pf3D7_04_v3.736688	Pf3D7_04_v3	736688	R1062H	cGt/cAt	NON_SYNONYMOUS_CODING	0.601297	0.547642	0.261503
PF3D7_0416900	PF3D7_0416900.1	Pf3D7_04_v3.736724	Pf3D7_04_v3	736724	Q1050R	cAa/cGa	NON_SYNONYMOUS_CODING	0.409819	0.681939	0.166254
PF3D7_0416900	PF3D7_0416900.1	Pf3D7_04_v3.737953	Pf3D7_04_v3	737953	I640	atC/atT	SYNONYMOUS_CODING	0.294393	0.768457	0.11438
PF3D7_0416900	PF3D7_0416900.1	Pf3D7_04_v3.738775	Pf3D7_04_v3	738775	F366	ttC/ttT	SYNONYMOUS_CODING	1.27111	0.203688	0.691034
PF3D7_0417000	PF3D7_0417000.1	Pf3D7_04_v3.742831	Pf3D7_04_v3	742831	Y190H	Tat/Cat	NON_SYNONYMOUS_CODING	1.93741	0.0526954	1.27823
PUF2	PF3D7_0417100.1	Pf3D7_04_v3.745471	Pf3D7_04_v3	745471	N56S	aAt/aGt	NON_SYNONYMOUS_CODING	-0.324466	0.745585	0.127503
PF3D7_0417400	PF3D7_0417400.1	Pf3D7_04_v3.756999	Pf3D7_04_v3	756999	I236V	Ata/Gta	NON_SYNONYMOUS_CODING	1.42244	0.154897	0.809956
PF3D7_0417400	PF3D7_0417400.1	Pf3D7_04_v3.757119	Pf3D7_04_v3	757119	I276V	Att/Gtt	NON_SYNONYMOUS_CODING
PF3D7_0417400	PF3D7_0417400.1	Pf3D7_04_v3.757353	Pf3D7_04_v3	757353	L354V	Tta/Gta	NON_SYNONYMOUS_CODING	1.97545	0.0482167	1.3168
PF3D7_0417400	PF3D7_0417400.1	Pf3D7_04_v3.757390	Pf3D7_04_v3	757390	I366N	aTc/aAc	NON_SYNONYMOUS_CODING	-0.523987	0.600288	0.221641
PF3D7_0417400	PF3D7_0417400.1	Pf3D7_04_v3.757700	Pf3D7_04_v3	757700	L469F	ttG/ttT	NON_SYNONYMOUS_CODING	-0.235332	0.813951	0.0894016
PF3D7_0417400	PF3D7_0417400.1	Pf3D7_04_v3.758433	Pf3D7_04_v3	758433	Q714K	Caa/Aaa	NON_SYNONYMOUS_CODING	-0.221491	0.82471	0.0836986
PF3D7_0417400	PF3D7_0417400.1	Pf3D7_04_v3.758478	Pf3D7_04_v3	758478	Y729H	Tat/Cat	NON_SYNONYMOUS_CODING	-0.00895343	0.992856	0.00311361
PF3D7_0417400	PF3D7_0417400.1	Pf3D7_04_v3.758585	Pf3D7_04_v3	758585	K764N	aaG/aaT	NON_SYNONYMOUS_CODING	-0.785901	0.431926	0.364591
PF3D7_0417400	PF3D7_0417400.1	Pf3D7_04_v3.758595	Pf3D7_04_v3	758595	E768K	Gaa/Aaa	NON_SYNONYMOUS_CODING	-0.807558	0.419345	0.377428
PF3D7_0417400	PF3D7_0417400.1	Pf3D7_04_v3.758596	Pf3D7_04_v3	758596	E768A	gAa/gCa	NON_SYNONYMOUS_CODING	-1.0315	0.302308	0.519551
PF3D7_0417400	PF3D7_0417400.1	Pf3D7_04_v3.759136	Pf3D7_04_v3	759136	I948R	aTa/aGa	NON_SYNONYMOUS_CODING	-0.864672	0.387219	0.412044
PF3D7_0417400	PF3D7_0417400.1	Pf3D7_04_v3.759815	Pf3D7_04_v3	759815	T1174	acT/acC	SYNONYMOUS_CODING	2.6395	0.00830295	2.08077
PF3D7_0417400	PF3D7_0417400.1	Pf3D7_04_v3.761306	Pf3D7_04_v3	761306	C1671	tgT/tgC	SYNONYMOUS_CODING	0.225276	0.821765	0.0852526
PF3D7_0417400	PF3D7_0417400.1	Pf3D7_04_v3.763069	Pf3D7_04_v3	763069	Y2259S	tAt/tCt	NON_SYNONYMOUS_CODING	0.328516	0.742522	0.129291
PF3D7_0417400	PF3D7_0417400.1	Pf3D7_04_v3.763702	Pf3D7_04_v3	763702	R2470Q	cGa/cAa	NON_SYNONYMOUS_CODING
PF3D7_0417400	PF3D7_0417400.1	Pf3D7_04_v3.764832	Pf3D7_04_v3	764832	G2847R	Gga/Aga	NON_SYNONYMOUS_CODING	2.66204	0.00776676	2.10976
PF3D7_0417400	PF3D7_0417400.1	Pf3D7_04_v3.765991	Pf3D7_04_v3	765991	C3233F	tGt/tTt	NON_SYNONYMOUS_CODING	-0.564366	0.572505	0.242221
PF3D7_0417400	PF3D7_0417400.1	Pf3D7_04_v3.766723	Pf3D7_04_v3	766723	R3477L	cGa/cTa	NON_SYNONYMOUS_CODING	0.74599	0.455673	0.341347
PF3D7_0417400	PF3D7_0417400.1	Pf3D7_04_v3.766769	Pf3D7_04_v3	766769	K3492	aaA/aaG	SYNONYMOUS_CODING	-0.46526	0.641745	0.192637
PF3D7_0417400	PF3D7_0417400.1	Pf3D7_04_v3.766795	Pf3D7_04_v3	766795	T3501S	aCc/aGc	NON_SYNONYMOUS_CODING	-0.0507105	0.959556	0.0179296
PF3D7_0417400	PF3D7_0417400.1	Pf3D7_04_v3.770292	Pf3D7_04_v3	770292	K4667E	Aag/Gag	NON_SYNONYMOUS_CODING	0.863627	0.387793	0.4114
PF3D7_0417400	PF3D7_0417400.1	Pf3D7_04_v3.772940	Pf3D7_04_v3	772940	G5549	ggC/ggA	SYNONYMOUS_CODING	1.82337	0.0682475	1.16591
PF3D7_0417400	PF3D7_0417400.1	Pf3D7_04_v3.773196	Pf3D7_04_v3	773196	L5635	Cta/Tta	SYNONYMOUS_CODING	-0.467701	0.639998	0.193821
PF3D7_0417400	PF3D7_0417400.1	Pf3D7_04_v3.773246	Pf3D7_04_v3	773246	W5651C	tgG/tgT	NON_SYNONYMOUS_CODING	1.07664	0.281643	0.550301
PF3D7_0417400	PF3D7_0417400.1	Pf3D7_04_v3.773515	Pf3D7_04_v3	773515	S5741N	aGt/aAt	NON_SYNONYMOUS_CODING	-0.105432	0.916033	0.0380888
PF3D7_0417400	PF3D7_0417400.1	Pf3D7_04_v3.775809	Pf3D7_04_v3	775809	E6506K	Gaa/Aaa	NON_SYNONYMOUS_CODING	0.0380049	0.969684	0.0133699
PF3D7_0417400	PF3D7_0417400.1	Pf3D7_04_v3.776413	Pf3D7_04_v3	776413	R6707Q	cGa/cAa	NON_SYNONYMOUS_CODING	-0.444239	0.65687	0.182521
PF3D7_0417600	PF3D7_0417600.1	Pf3D7_04_v3.781969	Pf3D7_04_v3	781969	N235	aaC/aaT	SYNONYMOUS_CODING	0.433145	0.664909	0.177238
PF3D7_0417600	PF3D7_0417600.1	Pf3D7_04_v3.783214	Pf3D7_04_v3	783214	S11	tcC/tcT	SYNONYMOUS_CODING	-0.127884	0.898241	0.0466072
CRK1	PF3D7_0417800.1	Pf3D7_04_v3.787660	Pf3D7_04_v3	787660	N561	aaT/aaC	SYNONYMOUS_CODING	-0.651916	0.514455	0.288652
CRK1	PF3D7_0417800.1	Pf3D7_04_v3.788059	Pf3D7_04_v3	788059	N428	aaT/aaC	SYNONYMOUS_CODING	0.0520048	0.958525	0.0183966
CRK1	PF3D7_0417800.1	Pf3D7_04_v3.788206	Pf3D7_04_v3	788206	I379	atC/atT	SYNONYMOUS_CODING	-0.687829	0.49156	0.308423
CRK1	PF3D7_0417800.1	Pf3D7_04_v3.788817	Pf3D7_04_v3	788817	D176H	Gat/Cat	NON_SYNONYMOUS_CODING	-0.742145	0.457999	0.339135
PF3D7_0417900	PF3D7_0417900.1	Pf3D7_04_v3.791143	Pf3D7_04_v3	791143	L140	ttA/ttG	SYNONYMOUS_CODING	0.0883752	0.929578	0.0317139
PF3D7_0417900	PF3D7_0417900.1	Pf3D7_04_v3.791513	Pf3D7_04_v3	791513	E264Q	Gaa/Caa	NON_SYNONYMOUS_CODING
PF3D7_0417900	PF3D7_0417900.1	Pf3D7_04_v3.792225	Pf3D7_04_v3	792225	R501H	cGt/cAt	NON_SYNONYMOUS_CODING	0.260024	0.794845	0.0997174
PF3D7_0417900	PF3D7_0417900.1	Pf3D7_04_v3.792236	Pf3D7_04_v3	792236	N505D	Aat/Gat	NON_SYNONYMOUS_CODING	-0.505599	0.613138	0.212442
PF3D7_0417900	PF3D7_0417900.1	Pf3D7_04_v3.792257	Pf3D7_04_v3	792257	Q512K	Caa/Aaa	NON_SYNONYMOUS_CODING	-0.381014	0.703193	0.152926
PF3D7_0417900	PF3D7_0417900.1	Pf3D7_04_v3.792876	Pf3D7_04_v3	792876	N718I	aAt/aTt	NON_SYNONYMOUS_CODING	-0.295793	0.767388	0.114985
PF3D7_0418000	PF3D7_0418000.1	Pf3D7_04_v3.793904	Pf3D7_04_v3	793904	L26	ctG/ctA	SYNONYMOUS_CODING	1.89952	0.0574955	1.24037
PF3D7_0418000	PF3D7_0418000.1	Pf3D7_04_v3.794319	Pf3D7_04_v3	794319	P165S	Cct/Tct	NON_SYNONYMOUS_CODING	0.255658	0.798215	0.09788
PF3D7_0418000	PF3D7_0418000.1	Pf3D7_04_v3.794321	Pf3D7_04_v3	794321	P165	ccT/ccA	SYNONYMOUS_CODING	0.255658	0.798215	0.09788
PF3D7_0418000	PF3D7_0418000.1	Pf3D7_04_v3.794923	Pf3D7_04_v3	794923	S366Y	tCt/tAt	NON_SYNONYMOUS_CODING	1.70197	0.0887613	1.05178
PF3D7_0418000	PF3D7_0418000.1	Pf3D7_04_v3.796416	Pf3D7_04_v3	796416	G798D	gGt/gAt	NON_SYNONYMOUS_CODING	-0.23464	0.814488	0.0891154
PF3D7_0418000	PF3D7_0418000.1	Pf3D7_04_v3.796423	Pf3D7_04_v3	796423	T800	acA/acG	SYNONYMOUS_CODING	-0.169609	0.865318	0.0628244
PF3D7_0418000	PF3D7_0418000.1	Pf3D7_04_v3.796478	Pf3D7_04_v3	796478	E819K	Gaa/Aaa	NON_SYNONYMOUS_CODING
PF3D7_0418000	PF3D7_0418000.1	Pf3D7_04_v3.797215	Pf3D7_04_v3	797215	N1064	aaC/aaT	SYNONYMOUS_CODING	0.717233	0.47323	0.324927
PF3D7_0418000	PF3D7_0418000.1	Pf3D7_04_v3.797301	Pf3D7_04_v3	797301	S1093N	aGc/aAc	NON_SYNONYMOUS_CODING	0.185516	0.852824	0.0691403
PF3D7_0418000	PF3D7_0418000.1	Pf3D7_04_v3.797315	Pf3D7_04_v3	797315	P1098T	Cct/Act	NON_SYNONYMOUS_CODING	0.522133	0.601578	0.220708
PF3D7_0418000	PF3D7_0418000.1	Pf3D7_04_v3.797460	Pf3D7_04_v3	797460	E1146G	gAa/gGa	NON_SYNONYMOUS_CODING	0.0649562	0.948209	0.023096
PF3D7_0418000	PF3D7_0418000.1	Pf3D7_04_v3.797570	Pf3D7_04_v3	797570	H1183Y	Cat/Tat	NON_SYNONYMOUS_CODING	-0.326698	0.743896	0.128488
PF3D7_0418000	PF3D7_0418000.1	Pf3D7_04_v3.797704	Pf3D7_04_v3	797704	N1227	aaC/aaT	SYNONYMOUS_CODING	0.179032	0.857913	0.0665569
PF3D7_0418000	PF3D7_0418000.1	Pf3D7_04_v3.797761	Pf3D7_04_v3	797761	L1246F	ttA/ttC	NON_SYNONYMOUS_CODING	-0.182121	0.855488	0.0677863
PF3D7_0418000	PF3D7_0418000.1	Pf3D7_04_v3.797792	Pf3D7_04_v3	797792	Q1257K	Cag/Aag	NON_SYNONYMOUS_CODING	0.307567	0.758412	0.120095
PF3D7_0418000	PF3D7_0418000.1	Pf3D7_04_v3.799729	Pf3D7_04_v3	799729	I1636	atC/atT	SYNONYMOUS_CODING	1.33069	0.183291	0.736859
PF3D7_0418000	PF3D7_0418000.1	Pf3D7_04_v3.799956	Pf3D7_04_v3	799956	H1712P	cAt/cCt	NON_SYNONYMOUS_CODING	-1.07962	0.280311	0.552359
PF3D7_0418000	PF3D7_0418000.1	Pf3D7_04_v3.802705	Pf3D7_04_v3	802705	E2576K	Gaa/Aaa	NON_SYNONYMOUS_CODING	-1.07918	0.280508	0.552055
PF3D7_0418000	PF3D7_0418000.1	Pf3D7_04_v3.803156	Pf3D7_04_v3	803156	S2726Y	tCc/tAc	NON_SYNONYMOUS_CODING
PF3D7_0418000	PF3D7_0418000.1	Pf3D7_04_v3.803561	Pf3D7_04_v3	803561	H2861R	cAt/cGt	NON_SYNONYMOUS_CODING	0.110399	0.912093	0.0399611
PF3D7_0418000	PF3D7_0418000.1	Pf3D7_04_v3.805165	Pf3D7_04_v3	805165	D3329	gaC/gaT	SYNONYMOUS_CODING	0.274943	0.78336	0.106039
PF3D7_0418000	PF3D7_0418000.1	Pf3D7_04_v3.805221	Pf3D7_04_v3	805221	Y3348C	tAt/tGt	NON_SYNONYMOUS_CODING	1.58893	0.112075	0.95049
PF3D7_0418000	PF3D7_0418000.1	Pf3D7_04_v3.805706	Pf3D7_04_v3	805706	P3510S	Ccg/Tcg	NON_SYNONYMOUS_CODING	-0.845192	0.398004	0.400113
PF3D7_0418000	PF3D7_0418000.1	Pf3D7_04_v3.807810	Pf3D7_04_v3	807810	S4211F	tCt/tTt	NON_SYNONYMOUS_CODING	-0.036557	0.970838	0.0128531
PF3D7_0418000	PF3D7_0418000.1	Pf3D7_04_v3.807861	Pf3D7_04_v3	807861	C4228F	tGc/tTc	NON_SYNONYMOUS_CODING	0.162573	0.870855	0.0600542
PF3D7_0418100	PF3D7_0418100.1	Pf3D7_04_v3.812570	Pf3D7_04_v3	812570	E691	gaA/gaG	SYNONYMOUS_CODING	0.303567	0.761458	0.118354
PF3D7_0418100	PF3D7_0418100.1	Pf3D7_04_v3.812986	Pf3D7_04_v3	812986	R553W	Agg/Tgg	NON_SYNONYMOUS_CODING	-0.350203	0.726186	0.138952
PF3D7_0418100	PF3D7_0418100.1	Pf3D7_04_v3.812994	Pf3D7_04_v3	812994	F550S	tTt/tCt	NON_SYNONYMOUS_CODING	-1.10008	0.271298	0.566554
PF3D7_0418100	PF3D7_0418100.1	Pf3D7_04_v3.813649	Pf3D7_04_v3	813649	D332N	Gat/Aat	NON_SYNONYMOUS_CODING	-0.394937	0.69289	0.159336
EIF3M	PF3D7_0418200.1	Pf3D7_04_v3.817477	Pf3D7_04_v3	817477	G26	ggA/ggG	SYNONYMOUS_CODING	1.26232	0.206832	0.684382
EIF3M	PF3D7_0418200.1	Pf3D7_04_v3.817915	Pf3D7_04_v3	817915	A172	gcT/gcC	SYNONYMOUS_CODING	1.44936	0.147236	0.831985
EIF3M	PF3D7_0418200.1	Pf3D7_04_v3.818014	Pf3D7_04_v3	818014	R205	agA/agG	SYNONYMOUS_CODING
PF3D7_0418300	PF3D7_0418300.1	Pf3D7_04_v3.819473	Pf3D7_04_v3	819473	K956	aaA/aaG	SYNONYMOUS_CODING	0.767115	0.443013	0.353583
PF3D7_0418300	PF3D7_0418300.1	Pf3D7_04_v3.819768	Pf3D7_04_v3	819768	N858I	aAt/aTt	NON_SYNONYMOUS_CODING	2.21044	0.0270743	1.56744
PF3D7_0418300	PF3D7_0418300.1	Pf3D7_04_v3.821350	Pf3D7_04_v3	821350	E331K	Gag/Aag	NON_SYNONYMOUS_CODING	1.75813	0.0787254	1.10389
PF3D7_0418300	PF3D7_0418300.1	Pf3D7_04_v3.821816	Pf3D7_04_v3	821816	D175E	gaT/gaG	NON_SYNONYMOUS_CODING	2.1338	0.032859	1.48335
PF3D7_0418400	PF3D7_0418400.1	Pf3D7_04_v3.830580	Pf3D7_04_v3	830580	L106	Ttg/Ctg	SYNONYMOUS_CODING	0.814618	0.415291	0.381648
BET3	PF3D7_0418500.1	Pf3D7_04_v3.831954	Pf3D7_04_v3	831954	D76	gaT/gaC	SYNONYMOUS_CODING	-0.393763	0.693756	0.158793
BET3	PF3D7_0418500.1	Pf3D7_04_v3.832143	Pf3D7_04_v3	832143	E45	gaA/gaG	SYNONYMOUS_CODING	0.120771	0.903872	0.0438931
PF3D7_0418600	PF3D7_0418600.1	Pf3D7_04_v3.835224	Pf3D7_04_v3	835224	K277	aaG/aaA	SYNONYMOUS_CODING	-0.895204	0.370678	0.431003
PF3D7_0418600	PF3D7_0418600.1	Pf3D7_04_v3.836490	Pf3D7_04_v3	836490	S699	agC/agT	SYNONYMOUS_CODING
PF3D7_0418600	PF3D7_0418600.1	Pf3D7_04_v3.836547	Pf3D7_04_v3	836547	Q718	caG/caA	SYNONYMOUS_CODING	-0.254407	0.799181	0.0973547
PF3D7_0418600	PF3D7_0418600.1	Pf3D7_04_v3.836760	Pf3D7_04_v3	836760	E789	gaA/gaG	SYNONYMOUS_CODING	-0.196483	0.844232	0.073538
PF3D7_0418600	PF3D7_0418600.1	Pf3D7_04_v3.836817	Pf3D7_04_v3	836817	E808	gaA/gaG	SYNONYMOUS_CODING	-0.490507	0.623775	0.204972
PF3D7_0418600	PF3D7_0418600.1	Pf3D7_04_v3.836856	Pf3D7_04_v3	836856	S821	agT/agC	SYNONYMOUS_CODING	-0.611138	0.541108	0.266716
PF3D7_0418600	PF3D7_0418600.1	Pf3D7_04_v3.837210	Pf3D7_04_v3	837210	Q939H	caG/caT	NON_SYNONYMOUS_CODING	0.0850783	0.932199	0.0304913
PF3D7_0418600	PF3D7_0418600.1	Pf3D7_04_v3.838218	Pf3D7_04_v3	838218	G1275	ggC/ggA	SYNONYMOUS_CODING	2.11912	0.0340806	1.46749
PF3D7_0418600	PF3D7_0418600.1	Pf3D7_04_v3.839124	Pf3D7_04_v3	839124	S1577	tcA/tcG	SYNONYMOUS_CODING	0.399468	0.689548	0.161435
PF3D7_0418600	PF3D7_0418600.1	Pf3D7_04_v3.839310	Pf3D7_04_v3	839310	K1639	aaA/aaG	SYNONYMOUS_CODING	0.127833	0.898281	0.0465877
PF3D7_0418700	PF3D7_0418700.1	Pf3D7_04_v3.841884	Pf3D7_04_v3	841884	G230D	gGt/gAt	NON_SYNONYMOUS_CODING	-0.373478	0.708793	0.149481
PF3D7_0418900	PF3D7_0418900.1	Pf3D7_04_v3.848597	Pf3D7_04_v3	848597	N348	aaT/aaC	SYNONYMOUS_CODING	-0.533473	0.593706	0.226428
PF3D7_0419000	PF3D7_0419000.1	Pf3D7_04_v3.850002	Pf3D7_04_v3	850002	L30	Ctg/Ttg	SYNONYMOUS_CODING	0.010347	0.991744	0.00360021
PF3D7_0419000	PF3D7_0419000.1	Pf3D7_04_v3.850427	Pf3D7_04_v3	850427	N141S	aAt/aGt	NON_SYNONYMOUS_CODING	-0.0819152	0.934714	0.0293212
PF3D7_0419000	PF3D7_0419000.1	Pf3D7_04_v3.850443	Pf3D7_04_v3	850443	V146	gtA/gtG	SYNONYMOUS_CODING	-0.0819152	0.934714	0.0293212
PF3D7_0419300	PF3D7_0419300.1	Pf3D7_04_v3.856082	Pf3D7_04_v3	856082	I286T	aTa/aCa	NON_SYNONYMOUS_CODING	-0.490228	0.623973	0.204834
PF3D7_0419300	PF3D7_0419300.1	Pf3D7_04_v3.856599	Pf3D7_04_v3	856599	L114	Tta/Cta	SYNONYMOUS_CODING	-0.03133	0.975006	0.0109925
PF3D7_0419400	PF3D7_0419400.1	Pf3D7_04_v3.859387	Pf3D7_04_v3	859387	P464A	Cct/Gct	NON_SYNONYMOUS_CODING	0.14674	0.883337	0.0538736
PF3D7_0419400	PF3D7_0419400.1	Pf3D7_04_v3.859399	Pf3D7_04_v3	859399	S468T	Tca/Aca	NON_SYNONYMOUS_CODING	-0.0267212	0.978682	0.00935835
PF3D7_0419400	PF3D7_0419400.1	Pf3D7_04_v3.860428	Pf3D7_04_v3	860428	Y811H	Tac/Cac	NON_SYNONYMOUS_CODING	-0.951466	0.341368	0.466778
PF3D7_0419400	PF3D7_0419400.1	Pf3D7_04_v3.860462	Pf3D7_04_v3	860462	N822S	aAt/aGt	NON_SYNONYMOUS_CODING	-0.789008	0.430108	0.366423
PF3D7_0419400	PF3D7_0419400.1	Pf3D7_04_v3.860538	Pf3D7_04_v3	860538	D847E	gaT/gaA	NON_SYNONYMOUS_CODING	-0.843471	0.398965	0.399065
[truncated: 10,022 more rows]
