# Supplementary material for: Major features of parasite adaptation revealed by genomes of Plasmodium falciparum population samples archived for over 50 years
Source: Commun Biol. 2026 Jan 12;9:183. doi: 10.1038/s42003-025-09460-3 (PMC12880971; doi:10.1038/s42003-025-09460-3)
Supplement: Supplementary file 10 — Supplementary Data 7 [file 42003_2025_9460_MOESM10_ESM.xlsx]

## Sheet: Sheet1
Supplementary Data 7. Genome-wide P. falciparum within-infection fixation indices (Fws) and Complexity of infection (COI) estimates for 89 infection samples from uncomplicated malaria cases in 2015 in the greater Banjul area of The Gambia
Sample ID	Fws	COI
SPT35202	0.678237	2
SPT35204	0.992729	1
SPT35206	0.997585	1
SPT35207	0.817475	2
SPT35208	0.984189	1
SPT35209	0.997438	1
SPT35210	0.998321	1
SPT35211	0.998598	1
SPT35212	0.998131	1
SPT35213	0.998438	1
SPT35214	0.858679	2
SPT35216	0.900302	1
SPT35217	0.996749	1
SPT35218	0.70871	2
SPT35219	0.997881	1
SPT35220	0.994687	1
SPT35221	0.994316	1
SPT35222	0.996211	1
SPT35223	0.997327	1
SPT35224	0.998779	1
SPT35227	0.998311	1
SPT35228	0.998635	1
SPT35229	0.998094	1
SPT35230	0.998743	1
SPT35231	0.998391	1
SPT35232	0.998321	1
SPT35233	0.915609	1
SPT35234	0.998311	1
SPT35236	0.997902	1
SPT35237	0.997905	1
SPT35238	0.968581	1
SPT35239	0.998495	1
SPT35240	0.830184	2
SPT35241	0.995353	1
SPT35243	0.86019	2
SPT35244	0.99817	1
SPT35245	0.889483	1
SPT35246	0.998509	1
SPT35247	0.856346	2
SPT35248	0.997891	1
SPT35249	0.998589	1
SPT35250	0.929302	1
SPT35251	0.998321	1
SPT35252	0.998213	1
SPT35253	0.993189	1
SPT35254	0.9414	1
SPT35255	0.998377	1
SPT35256	0.838967	2
SPT35257	0.997289	1
SPT35258	0.99858	1
SPT35260	0.998397	1
SPT35261	0.996936	1
SPT35262	0.998098	1
SPT35263	0.972788	1
SPT35264	0.997757	1
SPT35265	0.997877	1
SPT35266	0.998561	1
SPT35267	0.998552	1
SPT35268	0.998879	1
SPT35269	0.997194	1
SPT35270	0.997208	1
SPT35271	0.998297	1
SPT35272	0.883373	1
SPT35274	0.993545	1
SPT35275	0.998136	1
SPT35276	0.967693	1
SPT35278	0.998466	1
SPT35279	0.58463	2
SPT35280	0.998133	1
SPT35281	0.734824	2
SPT35282	0.521521	2
SPT35283	0.998761	1
SPT35284	0.565777	2
SPT35285	0.99727	1
SPT35286	0.995542	1
SPT35287	0.998241	1
SPT35288	0.998573	1
SPT35289	0.996526	1
SPT35290	0.998435	1
SPT35291	0.998326	1
SPT35293	0.998347	1
SPT35294	0.998498	1
SPT35295	0.998031	1
SPT35296	0.997997	1
SPT35297	0.998663	1
SPT35298	0.998228	1
SPT35299	0.998485	1
SPT35300	0.998614	1
SPT35301	0.951683	1
