# Supplementary material for: Major features of parasite adaptation revealed by genomes of Plasmodium falciparum population samples archived for over 50 years
Source: Commun Biol. 2026 Jan 12;9:183. doi: 10.1038/s42003-025-09460-3 (PMC12880971; doi:10.1038/s42003-025-09460-3)
Supplement: Supplementary file 11 — Supplementary Data 8 [file 42003_2025_9460_MOESM11_ESM.xlsx]

## Sheet: Diffstats_gampf1966_72vs2015
Supplementary Data 8. Genome-wide list of FST fixation indices for P. falciparum SNPs in comparison of frequencies between 1966-1971 and 2015 in The Gambia
GENE Symbol	TRANSCRIPT_ID	CHR	BP	REF	ALT	AMINO_ACID_CHANGE	EFFECT	FST
RESA	PF3D7_0102200.1	Pf3D7_01_v3	98866	G	T	M16I	NON_SYNONYMOUS_CODING	-0.00124097		Column key
RESA	PF3D7_0102200.1	Pf3D7_01_v3	99444	C	G	F140L	NON_SYNONYMOUS_CODING	-0.00361648		GENE_SYMBOL	Short nomenclature for gene or gene identification number
RESA	PF3D7_0102200.1	Pf3D7_01_v3	99553	A	C	K177Q	NON_SYNONYMOUS_CODING	-0.00356447		TRANSCRIPT_ID	PlasmoDB identification number of gene transcript
RESA	PF3D7_0102200.1	Pf3D7_01_v3	99659	A	C	E212A	NON_SYNONYMOUS_CODING	-0.00366811		CHR	Chromosome
RESA	PF3D7_0102200.1	Pf3D7_01_v3	100057	T	A	C345S	NON_SYNONYMOUS_CODING	-0.00338151		BP	Location on chromosome in base pairs
RESA	PF3D7_0102200.1	Pf3D7_01_v3	100608	A	G	L528	SYNONYMOUS_CODING	-0.00103468		REF	Reference nucleotide at polymorohic site
RESA	PF3D7_0102200.1	Pf3D7_01_v3	100711	A	T	N563Y	NON_SYNONYMOUS_CODING	-0.00358053		ALT	Alternative nucleotide at polymorphic site
RESA	PF3D7_0102200.1	Pf3D7_01_v3	100954	T	A	L644I	NON_SYNONYMOUS_CODING	-0.00301228		AMINO_ACID_CHANGE	Amino acid variants at polimorphic locus
RESA	PF3D7_0102200.1	Pf3D7_01_v3	101269	G	T	V749L	NON_SYNONYMOUS_CODING	0.00681597		EFFECT	Affect of change on protein sequence
EBA181	PF3D7_0102500.1	Pf3D7_01_v3	112616	C	T	A1062T	NON_SYNONYMOUS_CODING	-0.00129603		FST	Nei's Gst index of differentiation equivalent to Fst
EBA181	PF3D7_0102500.1	Pf3D7_01_v3	114473	T	G	K443Q	NON_SYNONYMOUS_CODING	0.0036743
EBA181	PF3D7_0102500.1	Pf3D7_01_v3	114559	T	A	N414I	NON_SYNONYMOUS_CODING	0.0158876
EBA181	PF3D7_0102500.1	Pf3D7_01_v3	115032	T	A	R256S	NON_SYNONYMOUS_CODING	-0.00136805
FIKK1	PF3D7_0102600.1	Pf3D7_01_v3	119966	A	G	I373T	NON_SYNONYMOUS_CODING	0.0042111
FIKK1	PF3D7_0102600.1	Pf3D7_01_v3	119985	T	C	N367D	NON_SYNONYMOUS_CODING	0.0042111
FIKK1	PF3D7_0102600.1	Pf3D7_01_v3	120106	T	A	V326	SYNONYMOUS_CODING	-0.00268414
FIKK1	PF3D7_0102600.1	Pf3D7_01_v3	120492	T	C	K198E	NON_SYNONYMOUS_CODING	0.0294149
FIKK1	PF3D7_0102600.1	Pf3D7_01_v3	120731	C	A	W118L	NON_SYNONYMOUS_CODING	0.00476554
MaTrA	PF3D7_0102700.1	Pf3D7_01_v3	125175	C	T	S174	SYNONYMOUS_CODING	0.013658
MaTrA	PF3D7_0102700.1	Pf3D7_01_v3	125303	C	T	T217I	NON_SYNONYMOUS_CODING	0.00286202
PF3D7_0102800	PF3D7_0102800.1	Pf3D7_01_v3	127362	A	T	I260	SYNONYMOUS_CODING	0.0281102
PF3D7_0102900	PF3D7_0102900.1	Pf3D7_01_v3	130339	C	T	A168T	NON_SYNONYMOUS_CODING	0.0211529
PF3D7_0103000	PF3D7_0103000.1	Pf3D7_01_v3	132574	C	T	E182K	NON_SYNONYMOUS_CODING	0.0117734
VPS51	PF3D7_0103100.1	Pf3D7_01_v3	136422	G	T	Q946K	NON_SYNONYMOUS_CODING	-0.00192203
VPS51	PF3D7_0103100.1	Pf3D7_01_v3	137258	G	A	T667M	NON_SYNONYMOUS_CODING	0.0430837
VPS51	PF3D7_0103100.1	Pf3D7_01_v3	138823	C	T	K145	SYNONYMOUS_CODING	0.00182398
VPS51	PF3D7_0103100.1	Pf3D7_01_v3	139191	C	T	A23T	NON_SYNONYMOUS_CODING	-0.00188802
VPS51	PF3D7_0103100.1	Pf3D7_01_v3	139192	C	T	E22	SYNONYMOUS_CODING	-0.0036229
NT4	PF3D7_0103200.1	Pf3D7_01_v3	141594	T	A	N209I	NON_SYNONYMOUS_CODING	-0.00337674
NT4	PF3D7_0103200.1	Pf3D7_01_v3	141658	T	A	I188F	NON_SYNONYMOUS_CODING	-0.00373317
PF3D7_0103300	PF3D7_0103300.1	Pf3D7_01_v3	143730	G	C	L889	SYNONYMOUS_CODING	0.0311546
PF3D7_0103300	PF3D7_0103300.1	Pf3D7_01_v3	143951	C	G	D816H	NON_SYNONYMOUS_CODING	0.0311546
PF3D7_0103300	PF3D7_0103300.1	Pf3D7_01_v3	143981	G	A	H806Y	NON_SYNONYMOUS_CODING	0.0311546
PF3D7_0103300	PF3D7_0103300.1	Pf3D7_01_v3	144877	A	G	V507A	NON_SYNONYMOUS_CODING	0.00597423
PF3D7_0103300	PF3D7_0103300.1	Pf3D7_01_v3	145029	G	A	N456	SYNONYMOUS_CODING	0.031549
PF3D7_0103300	PF3D7_0103300.1	Pf3D7_01_v3	145227	C	T	K390	SYNONYMOUS_CODING	0.00717832
PF3D7_0103300	PF3D7_0103300.1	Pf3D7_01_v3	145515	T	A	I294	SYNONYMOUS_CODING	0.0133645
PF3D7_0103300	PF3D7_0103300.1	Pf3D7_01_v3	145560	A	T	S279	SYNONYMOUS_CODING	0.170956
PF3D7_0103300	PF3D7_0103300.1	Pf3D7_01_v3	145682	G	A	L239	SYNONYMOUS_CODING	0.0611665
PF3D7_0103300	PF3D7_0103300.1	Pf3D7_01_v3	146188	T	C	N70S	NON_SYNONYMOUS_CODING	-0.00270504
PF3D7_0103400	PF3D7_0103400.1	Pf3D7_01_v3	148336	C	T	G1481E	NON_SYNONYMOUS_CODING	-0.00358808
PF3D7_0103400	PF3D7_0103400.1	Pf3D7_01_v3	149598	G	T	P1060	SYNONYMOUS_CODING	0.0252741
PF3D7_0103400	PF3D7_0103400.1	Pf3D7_01_v3	150409	T	C	E790G	NON_SYNONYMOUS_CODING	-0.0023042
PF3D7_0103400	PF3D7_0103400.1	Pf3D7_01_v3	150615	A	G	D721	SYNONYMOUS_CODING	-0.00373034
PF3D7_0103400	PF3D7_0103400.1	Pf3D7_01_v3	150836	C	A	A648S	NON_SYNONYMOUS_CODING	0.0254933
PF3D7_0103500	PF3D7_0103500.1	Pf3D7_01_v3	155877	G	A	D568N	NON_SYNONYMOUS_CODING	0.0262653
PF3D7_0103500	PF3D7_0103500.1	Pf3D7_01_v3	155895	G	A	V574I	NON_SYNONYMOUS_CODING	0.0222198
PF3D7_0103500	PF3D7_0103500.1	Pf3D7_01_v3	155939	G	A	K588	SYNONYMOUS_CODING	0.0273332
PF3D7_0103500	PF3D7_0103500.1	Pf3D7_01_v3	155977	G	A	G601D	NON_SYNONYMOUS_CODING	0.010632
PF3D7_0103500	PF3D7_0103500.1	Pf3D7_01_v3	155978	C	T	G601	SYNONYMOUS_CODING	0.010632
PF3D7_0103500	PF3D7_0103500.1	Pf3D7_01_v3	157806	C	G	F1165L	NON_SYNONYMOUS_CODING	-0.00160291
PF3D7_0103500	PF3D7_0103500.1	Pf3D7_01_v3	158952	T	C	F1547	SYNONYMOUS_CODING	-0.00242894
PF3D7_0103500	PF3D7_0103500.1	Pf3D7_01_v3	159562	A	G	L1623	SYNONYMOUS_CODING	-0.000761643
PF3D7_0103600	PF3D7_0103600.1	Pf3D7_01_v3	161480	G	A	C117Y	NON_SYNONYMOUS_CODING	-0.00374414
PF3D7_0103600	PF3D7_0103600.1	Pf3D7_01_v3	161523	C	T	N131	SYNONYMOUS_CODING	-0.00353628
PF3D7_0103600	PF3D7_0103600.1	Pf3D7_01_v3	161865	G	T	K245N	NON_SYNONYMOUS_CODING	0.039663
PF3D7_0103600	PF3D7_0103600.1	Pf3D7_01_v3	161885	A	G	Y252C	NON_SYNONYMOUS_CODING	-0.000303093
PF3D7_0103600	PF3D7_0103600.1	Pf3D7_01_v3	162384	T	G	H418Q	NON_SYNONYMOUS_CODING	-0.00341587
PF3D7_0103600	PF3D7_0103600.1	Pf3D7_01_v3	162981	C	G	I617M	NON_SYNONYMOUS_CODING	0.0229449
PF3D7_0103600	PF3D7_0103600.1	Pf3D7_01_v3	163071	C	T	D647	SYNONYMOUS_CODING	0.0101755
PF3D7_0103600	PF3D7_0103600.1	Pf3D7_01_v3	163080	G	A	V650	SYNONYMOUS_CODING	0.0101755
PF3D7_0103600	PF3D7_0103600.1	Pf3D7_01_v3	163145	A	T	H672L	NON_SYNONYMOUS_CODING	0.00647629
PF3D7_0103600	PF3D7_0103600.1	Pf3D7_01_v3	163263	G	A	M711I	NON_SYNONYMOUS_CODING	0.0372082
PF3D7_0103600	PF3D7_0103600.1	Pf3D7_01_v3	164024	A	C	H965P	NON_SYNONYMOUS_CODING	-0.00186465
PF3D7_0103600	PF3D7_0103600.1	Pf3D7_01_v3	165214	A	T	S1362C	NON_SYNONYMOUS_CODING	-0.000637226
PF3D7_0103600	PF3D7_0103600.1	Pf3D7_01_v3	165588	C	T	N1396	SYNONYMOUS_CODING	0.00511682
PSTK	PF3D7_0103700.1	Pf3D7_01_v3	167110	A	T	N200Y	NON_SYNONYMOUS_CODING	0.0164066
PSTK	PF3D7_0103700.1	Pf3D7_01_v3	167139	A	C	S209	SYNONYMOUS_CODING	-0.00178229
PSTK	PF3D7_0103700.1	Pf3D7_01_v3	167312	A	G	Y267C	NON_SYNONYMOUS_CODING	-0.00332428
PSTK	PF3D7_0103700.1	Pf3D7_01_v3	167899	C	T	Y429	SYNONYMOUS_CODING	0.00336924
PIESP15	PF3D7_0103900.1	Pf3D7_01_v3	174089	A	T	N409I	NON_SYNONYMOUS_CODING	-0.00314331
PF3D7_0104100	PF3D7_0104100.1	Pf3D7_01_v3	178094	A	G	D3G	NON_SYNONYMOUS_CODING	0.000663195
PF3D7_0104100	PF3D7_0104100.1	Pf3D7_01_v3	178419	A	G	L111	SYNONYMOUS_CODING	-0.00314331
PF3D7_0104100	PF3D7_0104100.1	Pf3D7_01_v3	178474	T	C	C130R	NON_SYNONYMOUS_CODING	0.0025345
PF3D7_0104100	PF3D7_0104100.1	Pf3D7_01_v3	178726	G	A	V214I	NON_SYNONYMOUS_CODING	0.015159
PF3D7_0104100	PF3D7_0104100.1	Pf3D7_01_v3	178748	C	T	A221V	NON_SYNONYMOUS_CODING	0.0107571
PF3D7_0104100	PF3D7_0104100.1	Pf3D7_01_v3	179264	G	A	E284K	NON_SYNONYMOUS_CODING	0.0419552
PF3D7_0104100	PF3D7_0104100.1	Pf3D7_01_v3	179265	A	G	E284G	NON_SYNONYMOUS_CODING	0.00201504
PF3D7_0104100	PF3D7_0104100.1	Pf3D7_01_v3	179326	T	G	S304R	NON_SYNONYMOUS_CODING	0.0156669
PF3D7_0104100	PF3D7_0104100.1	Pf3D7_01_v3	179346	G	A	G311E	NON_SYNONYMOUS_CODING	0.00558479
PF3D7_0104100	PF3D7_0104100.1	Pf3D7_01_v3	179474	G	A	G354R	NON_SYNONYMOUS_CODING	0.016789
PF3D7_0104100	PF3D7_0104100.1	Pf3D7_01_v3	179871	A	G	D486G	NON_SYNONYMOUS_CODING	0.0372082
PF3D7_0104100	PF3D7_0104100.1	Pf3D7_01_v3	179913	C	T	T500I	NON_SYNONYMOUS_CODING	-0.0036994
PF3D7_0104100	PF3D7_0104100.1	Pf3D7_01_v3	179949	A	G	K512R	NON_SYNONYMOUS_CODING	-0.0031126
PF3D7_0104100	PF3D7_0104100.1	Pf3D7_01_v3	179952	A	G	H513R	NON_SYNONYMOUS_CODING	0.00325494
PF3D7_0104100	PF3D7_0104100.1	Pf3D7_01_v3	179969	G	A	E519K	NON_SYNONYMOUS_CODING	-0.00131332
PF3D7_0104100	PF3D7_0104100.1	Pf3D7_01_v3	180034	A	T	E540D	NON_SYNONYMOUS_CODING	0.00740435
PF3D7_0104100	PF3D7_0104100.1	Pf3D7_01_v3	180042	C	A	T543K	NON_SYNONYMOUS_CODING	0.0226288
PF3D7_0104100	PF3D7_0104100.1	Pf3D7_01_v3	180054	G	A	R547K	NON_SYNONYMOUS_CODING	-0.00280655
PF3D7_0104100	PF3D7_0104100.1	Pf3D7_01_v3	180056	A	T	I548L	NON_SYNONYMOUS_CODING	0.0398479
PF3D7_0104100	PF3D7_0104100.1	Pf3D7_01_v3	180068	C	G	Q552E	NON_SYNONYMOUS_CODING	-0.00337951
PF3D7_0104100	PF3D7_0104100.1	Pf3D7_01_v3	180071	G	A	V553I	NON_SYNONYMOUS_CODING	0.00351241
PF3D7_0104100	PF3D7_0104100.1	Pf3D7_01_v3	180170	A	C	K586Q	NON_SYNONYMOUS_CODING	0.0136899
PF3D7_0104100	PF3D7_0104100.1	Pf3D7_01_v3	180174	T	G	I587S	NON_SYNONYMOUS_CODING	0.0112562
PF3D7_0104100	PF3D7_0104100.1	Pf3D7_01_v3	180175	T	G	I587M	NON_SYNONYMOUS_CODING	0.0112562
PF3D7_0104100	PF3D7_0104100.1	Pf3D7_01_v3	180181	T	C	F589	SYNONYMOUS_CODING	0.0137832
PF3D7_0104100	PF3D7_0104100.1	Pf3D7_01_v3	180185	G	A	E591K	NON_SYNONYMOUS_CODING	0.0183948
PF3D7_0104100	PF3D7_0104100.1	Pf3D7_01_v3	180186	A	G	E591G	NON_SYNONYMOUS_CODING	0.00035865
PF3D7_0104100	PF3D7_0104100.1	Pf3D7_01_v3	180192	A	T	N593I	NON_SYNONYMOUS_CODING	0.00397824
PF3D7_0104100	PF3D7_0104100.1	Pf3D7_01_v3	180216	T	A	I601N	NON_SYNONYMOUS_CODING	-0.00340523
PF3D7_0104100	PF3D7_0104100.1	Pf3D7_01_v3	180233	A	G	N607D	NON_SYNONYMOUS_CODING	-0.00307114
PF3D7_0104100	PF3D7_0104100.1	Pf3D7_01_v3	180264	A	C	K617T	NON_SYNONYMOUS_CODING	-0.00371235
PF3D7_0104100	PF3D7_0104100.1	Pf3D7_01_v3	180270	C	A	T619N	NON_SYNONYMOUS_CODING	-0.00371235
PF3D7_0104100	PF3D7_0104100.1	Pf3D7_01_v3	180285	G	T	R624I	NON_SYNONYMOUS_CODING	0.0085384
PF3D7_0104100	PF3D7_0104100.1	Pf3D7_01_v3	180288	A	C	N625T	NON_SYNONYMOUS_CODING	0.00862081
PF3D7_0104100	PF3D7_0104100.1	Pf3D7_01_v3	180297	A	G	D628G	NON_SYNONYMOUS_CODING	0.0205513
PF3D7_0104100	PF3D7_0104100.1	Pf3D7_01_v3	180299	G	C	G629R	NON_SYNONYMOUS_CODING	-0.00282975
PF3D7_0104100	PF3D7_0104100.1	Pf3D7_01_v3	180309	A	C	E632A	NON_SYNONYMOUS_CODING	-0.00381724
PF3D7_0104100	PF3D7_0104100.1	Pf3D7_01_v3	180311	C	A	H633N	NON_SYNONYMOUS_CODING	-0.000849972
PF3D7_0104100	PF3D7_0104100.1	Pf3D7_01_v3	180314	C	A	L634I	NON_SYNONYMOUS_CODING	0.0114826
PF3D7_0104100	PF3D7_0104100.1	Pf3D7_01_v3	180317	A	G	R635G	NON_SYNONYMOUS_CODING	-0.00356224
PF3D7_0104100	PF3D7_0104100.1	Pf3D7_01_v3	180328	G	A	L638	SYNONYMOUS_CODING	0.00331203
PF3D7_0104100	PF3D7_0104100.1	Pf3D7_01_v3	180341	C	G	Q643E	NON_SYNONYMOUS_CODING	0.0186176
PF3D7_0104100	PF3D7_0104100.1	Pf3D7_01_v3	180379	T	A	N655K	NON_SYNONYMOUS_CODING	0.0102966
PF3D7_0104100	PF3D7_0104100.1	Pf3D7_01_v3	180554	G	A	D714N	NON_SYNONYMOUS_CODING	0.0317652
PF3D7_0104200	PF3D7_0104200.1	Pf3D7_01_v3	182927	T	C	G432	SYNONYMOUS_CODING	-0.00373213
PF3D7_0104200	PF3D7_0104200.1	Pf3D7_01_v3	183969	T	C	D85G	NON_SYNONYMOUS_CODING	-0.00307199
UBP1	PF3D7_0104300.1	Pf3D7_01_v3	190616	A	G	T116	SYNONYMOUS_CODING	0.00143204
UBP1	PF3D7_0104300.1	Pf3D7_01_v3	190739	C	A	N157K	NON_SYNONYMOUS_CODING	-0.0037154
UBP1	PF3D7_0104300.1	Pf3D7_01_v3	192084	G	A	D606N	NON_SYNONYMOUS_CODING	0.0194879
UBP1	PF3D7_0104300.1	Pf3D7_01_v3	193667	G	C	R1133S	NON_SYNONYMOUS_CODING	-0.00371553
UBP1	PF3D7_0104300.1	Pf3D7_01_v3	196373	G	A	E2035	SYNONYMOUS_CODING	0.0372082
UBP1	PF3D7_0104300.1	Pf3D7_01_v3	196945	G	A	R2226K	NON_SYNONYMOUS_CODING	0.00726646
UBP1	PF3D7_0104300.1	Pf3D7_01_v3	196974	T	C	L2236	SYNONYMOUS_CODING	0.00514272
UBP1	PF3D7_0104300.1	Pf3D7_01_v3	196981	G	A	R2238K	NON_SYNONYMOUS_CODING	-0.003323
UBP1	PF3D7_0104300.1	Pf3D7_01_v3	198199	C	T	S2566	SYNONYMOUS_CODING	0.0621504
UBP1	PF3D7_0104300.1	Pf3D7_01_v3	198353	A	G	M2618V	NON_SYNONYMOUS_CODING	0.0199653
PF3D7_0104500	PF3D7_0104500.1	Pf3D7_01_v3	205066	G	A	F130	SYNONYMOUS_CODING	0.000943589
PF3D7_0104600	PF3D7_0104600.1	Pf3D7_01_v3	207736	T	C	Y523H	NON_SYNONYMOUS_CODING	0.00169281
NA	NA	Pf3D7_01_v3	218989	T	C	NA	NA	-0.00344585
NA	NA	Pf3D7_01_v3	219067	C	A	NA	NA	0.021097
PF3D7_0105600	PF3D7_0105600.1	Pf3D7_01_v3	233535	T	C	K226R	NON_SYNONYMOUS_CODING	-0.00326355
PF3D7_0105700	PF3D7_0105700.1	Pf3D7_01_v3	238688	T	C	I8T	NON_SYNONYMOUS_CODING	0.00750552
PF3D7_0105700	PF3D7_0105700.1	Pf3D7_01_v3	239376	G	T	S237	SYNONYMOUS_CODING	0.0136848
PF3D7_0105700	PF3D7_0105700.1	Pf3D7_01_v3	239972	G	A	S436N	NON_SYNONYMOUS_CODING	-0.00182
PF3D7_0105700	PF3D7_0105700.1	Pf3D7_01_v3	242877	A	G	I1404M	NON_SYNONYMOUS_CODING	0.0402617
PF3D7_0105700	PF3D7_0105700.1	Pf3D7_01_v3	243772	G	A	E1703K	NON_SYNONYMOUS_CODING	-0.000585857
PF3D7_0105700	PF3D7_0105700.1	Pf3D7_01_v3	244080	T	C	D1805	SYNONYMOUS_CODING	0.0370736
PF3D7_0105700	PF3D7_0105700.1	Pf3D7_01_v3	245892	T	C	G2409	SYNONYMOUS_CODING	0.0185731
PF3D7_0105700	PF3D7_0105700.1	Pf3D7_01_v3	246913	A	C	I2750L	NON_SYNONYMOUS_CODING	-0.00373135
PF3D7_0105900	PF3D7_0105900.1	Pf3D7_01_v3	254582	T	C	N333	SYNONYMOUS_CODING	-0.00282433
PF3D7_0106200	PF3D7_0106200.1	Pf3D7_01_v3	263684	A	C	Y102D	NON_SYNONYMOUS_CODING	-0.00373135
ATP6	PF3D7_0106300.1	Pf3D7_01_v3	265938	G	A	C1031	SYNONYMOUS_CODING	0.00990897
ATP6	PF3D7_0106300.1	Pf3D7_01_v3	266480	A	T	I898	SYNONYMOUS_CODING	0.0303058
ATP6	PF3D7_0106300.1	Pf3D7_01_v3	267258	C	T	G639D	NON_SYNONYMOUS_CODING	0.00585989
ATP6	PF3D7_0106300.1	Pf3D7_01_v3	267467	A	T	N569K	NON_SYNONYMOUS_CODING	0.00217841
ATP6	PF3D7_0106300.1	Pf3D7_01_v3	267883	C	T	E431K	NON_SYNONYMOUS_CODING	0.0210456
PF3D7_0106500	PF3D7_0106500.1	Pf3D7_01_v3	275799	T	A	T495	SYNONYMOUS_CODING	0.0318006
PF3D7_0106500	PF3D7_0106500.1	Pf3D7_01_v3	276845	G	A	S844N	NON_SYNONYMOUS_CODING	-0.000630869
AARP2	PF3D7_0106700.1	Pf3D7_01_v3	281975	A	T	H274L	NON_SYNONYMOUS_CODING	0.0361052
AARP2	PF3D7_0106700.1	Pf3D7_01_v3	282004	G	A	A284T	NON_SYNONYMOUS_CODING	0.00825934
AARP2	PF3D7_0106700.1	Pf3D7_01_v3	282852	A	G	K566	SYNONYMOUS_CODING	0.0227888
AARP2	PF3D7_0106700.1	Pf3D7_01_v3	283144	C	G	H664D	NON_SYNONYMOUS_CODING	-0.00120516
IspD	PF3D7_0106900.1	Pf3D7_01_v3	290661	C	T	F92	SYNONYMOUS_CODING	0.00612938
PF3D7_0107200	PF3D7_0107200.1	Pf3D7_01_v3	299081	G	A	E280K	NON_SYNONYMOUS_CODING	0.0080161
PF3D7_0107500	PF3D7_0107500.1	Pf3D7_01_v3	305289	A	T	T1323	SYNONYMOUS_CODING	0.0402617
PF3D7_0107500	PF3D7_0107500.1	Pf3D7_01_v3	307353	G	A	S635	SYNONYMOUS_CODING	-0.000892592
PF3D7_0107500	PF3D7_0107500.1	Pf3D7_01_v3	308232	C	T	K342	SYNONYMOUS_CODING	-0.00331779
PF3D7_0107500	PF3D7_0107500.1	Pf3D7_01_v3	309018	G	C	T80	SYNONYMOUS_CODING	-0.00321736
PF3D7_0107500	PF3D7_0107500.1	Pf3D7_01_v3	309042	C	T	S72	SYNONYMOUS_CODING	-0.0032829
PF3D7_0107600	PF3D7_0107600.1	Pf3D7_01_v3	315855	T	C	M413T	NON_SYNONYMOUS_CODING	0.01475
PF3D7_0107600	PF3D7_0107600.1	Pf3D7_01_v3	316780	T	A	L721	SYNONYMOUS_CODING	0.0111651
PF3D7_0107600	PF3D7_0107600.1	Pf3D7_01_v3	319089	T	A	V1491D	NON_SYNONYMOUS_CODING	0.027825
PF3D7_0107700	PF3D7_0107700.1	Pf3D7_01_v3	320530	G	T	Q121H	NON_SYNONYMOUS_CODING	0.00279906
PF3D7_0107700	PF3D7_0107700.1	Pf3D7_01_v3	320900	G	C	D245H	NON_SYNONYMOUS_CODING	0.0397553
MRE11	PF3D7_0107800.1	Pf3D7_01_v3	323801	C	T	Y477	SYNONYMOUS_CODING	0.016789
MRE11	PF3D7_0107800.1	Pf3D7_01_v3	324294	G	A	D642N	NON_SYNONYMOUS_CODING	-0.00167157
PF3D7_0108100	PF3D7_0108100.1	Pf3D7_01_v3	330921	A	G	N62D	NON_SYNONYMOUS_CODING	0.0351619
PF3D7_0108100	PF3D7_0108100.1	Pf3D7_01_v3	331934	A	G	S399	SYNONYMOUS_CODING	0.056986
PF3D7_0108100	PF3D7_0108100.1	Pf3D7_01_v3	332354	T	C	F539	SYNONYMOUS_CODING	0.0495311
PF3D7_0108100	PF3D7_0108100.1	Pf3D7_01_v3	332415	A	G	K560E	NON_SYNONYMOUS_CODING	-0.000284915
ARP	PF3D7_0108300.1	Pf3D7_01_v3	339432	G	A	E755	SYNONYMOUS_CODING	0.0433332
ARP	PF3D7_0108300.1	Pf3D7_01_v3	339436	A	G	I757V	NON_SYNONYMOUS_CODING	0.00621294
PF3D7_0108400	PF3D7_0108400.1	Pf3D7_01_v3	345730	A	G	S130P	NON_SYNONYMOUS_CODING	0.0160938
PF3D7_0108500	PF3D7_0108500.1	Pf3D7_01_v3	349253	A	G	V28	SYNONYMOUS_CODING	-0.00151438
PF3D7_0108500	PF3D7_0108500.1	Pf3D7_01_v3	349390	A	G	E74G	NON_SYNONYMOUS_CODING	0.0341725
PF3D7_0108500	PF3D7_0108500.1	Pf3D7_01_v3	349536	C	A	H123N	NON_SYNONYMOUS_CODING	0.0171371
PF3D7_0108600	PF3D7_0108600.1	Pf3D7_01_v3	350646	C	A	D214Y	NON_SYNONYMOUS_CODING	0.0307651
PSOP24	PF3D7_0108700.1	Pf3D7_01_v3	353274	C	T	V980I	NON_SYNONYMOUS_CODING	-0.00363397
CCp5	PF3D7_0109100.1	Pf3D7_01_v3	368786	G	A	L1027	SYNONYMOUS_CODING	0.057258
PF3D7_0109400	PF3D7_0109400.1	Pf3D7_01_v3	374504	A	G	S146P	NON_SYNONYMOUS_CODING	0.0105172
PF3D7_0109850	PF3D7_0109850.1	Pf3D7_01_v3	384985	C	T	S361	SYNONYMOUS_CODING	-0.00319829
PF3D7_0109950	PF3D7_0109950.1	Pf3D7_01_v3	386906	C	T	Y17	SYNONYMOUS_CODING	0.0494872
PF3D7_0109950	PF3D7_0109950.1	Pf3D7_01_v3	387715	C	A	H141N	NON_SYNONYMOUS_CODING	0.0042111
PF3D7_0109950	PF3D7_0109950.1	Pf3D7_01_v3	387722	C	T	S143L	NON_SYNONYMOUS_CODING	0.0015346
PF3D7_0110000	PF3D7_0110000.1	Pf3D7_01_v3	388383	C	T	H4	SYNONYMOUS_CODING	0.0204426
PF3D7_0110000	PF3D7_0110000.1	Pf3D7_01_v3	388679	A	G	E103G	NON_SYNONYMOUS_CODING	0.0372082
PF3D7_0110000	PF3D7_0110000.1	Pf3D7_01_v3	388752	C	A	D127E	NON_SYNONYMOUS_CODING	0.00336929
PF3D7_0110100	PF3D7_0110100.1	Pf3D7_01_v3	391780	C	A	D96Y	NON_SYNONYMOUS_CODING	0.0341725
ERV1	PF3D7_0110200.1	Pf3D7_01_v3	392645	G	A	K14	SYNONYMOUS_CODING	0.0495311
PF3D7_0110500	PF3D7_0110500.1	Pf3D7_01_v3	397985	G	A	K465	SYNONYMOUS_CODING	0.00823484
PF3D7_0110500	PF3D7_0110500.1	Pf3D7_01_v3	398787	A	G	N733D	NON_SYNONYMOUS_CODING	0.0188726
PIP5K	PF3D7_0110600.1	Pf3D7_01_v3	407225	C	T	P496L	NON_SYNONYMOUS_CODING	0.0372082
PIP5K	PF3D7_0110600.1	Pf3D7_01_v3	407719	G	T	V661L	NON_SYNONYMOUS_CODING	0.00796916
PIP5K	PF3D7_0110600.1	Pf3D7_01_v3	408914	A	G	H1059R	NON_SYNONYMOUS_CODING	-0.00270156
PF3D7_0110700	PF3D7_0110700.1	Pf3D7_01_v3	414870	G	A	D77	SYNONYMOUS_CODING	-0.00137624
PF3D7_0110800	PF3D7_0110800.1	Pf3D7_01_v3	418468	A	G	K54	SYNONYMOUS_CODING	0.0103519
PF3D7_0111000	PF3D7_0111000.1	Pf3D7_01_v3	422885	C	T	D1505N	NON_SYNONYMOUS_CODING	0.0495311
PF3D7_0111000	PF3D7_0111000.1	Pf3D7_01_v3	423551	A	G	L1342S	NON_SYNONYMOUS_CODING	0.0163253
PF3D7_0111000	PF3D7_0111000.1	Pf3D7_01_v3	427455	C	T	E41K	NON_SYNONYMOUS_CODING	0.0281102
MRP1	PF3D7_0112200.1	Pf3D7_01_v3	467351	A	G	I876V	NON_SYNONYMOUS_CODING	0.054718
MRP1	PF3D7_0112200.1	Pf3D7_01_v3	468893	T	A	F1390I	NON_SYNONYMOUS_CODING	0.0603206
NA	NA	Pf3D7_01_v3	481114	A	T	NA	NA	0.0121521
PF3D7_0112900	PF3D7_0112900.1	Pf3D7_01_v3	486920	C	T	L101	SYNONYMOUS_CODING	-0.00365453
PF3D7_0112900	PF3D7_0112900.1	Pf3D7_01_v3	487057	C	T	H146	SYNONYMOUS_CODING	-0.00268335
PF3D7_0112900	PF3D7_0112900.1	Pf3D7_01_v3	487131	T	C	I171T	NON_SYNONYMOUS_CODING	0.0266684
GARP	PF3D7_0113000.1	Pf3D7_01_v3	489297	C	T	G206D	NON_SYNONYMOUS_CODING	0.0164066
GARP	PF3D7_0113000.1	Pf3D7_01_v3	489783	G	A	S44F	NON_SYNONYMOUS_CODING	0.00579565
SURF1.1	PF3D7_0113100.1	Pf3D7_01_v3	495305	G	A	R21K	NON_SYNONYMOUS_CODING	0.00796916
SURF1.1	PF3D7_0113100.1	Pf3D7_01_v3	495342	A	G	I33M	NON_SYNONYMOUS_CODING	0.00846361
SURF1.1	PF3D7_0113100.1	Pf3D7_01_v3	495385	A	G	N48D	NON_SYNONYMOUS_CODING	-0.00338956
SURF1.1	PF3D7_0113100.1	Pf3D7_01_v3	495388	A	G	I49V	NON_SYNONYMOUS_CODING	-0.00338956
SURF1.1	PF3D7_0113100.1	Pf3D7_01_v3	495649	C	A	Q136K	NON_SYNONYMOUS_CODING	0.0625823
SURF1.1	PF3D7_0113100.1	Pf3D7_01_v3	495680	G	A	R146Q	NON_SYNONYMOUS_CODING	0.0159172
SURF1.1	PF3D7_0113100.1	Pf3D7_01_v3	495698	A	C	K152T	NON_SYNONYMOUS_CODING	0.00693051
SURF1.1	PF3D7_0113100.1	Pf3D7_01_v3	495709	G	C	E156Q	NON_SYNONYMOUS_CODING	-0.00221061
SURF1.1	PF3D7_0113100.1	Pf3D7_01_v3	495719	A	C	E159A	NON_SYNONYMOUS_CODING	0.0108149
SURF1.1	PF3D7_0113100.1	Pf3D7_01_v3	495747	A	T	K168N	NON_SYNONYMOUS_CODING	0.0171515
SURF1.1	PF3D7_0113100.1	Pf3D7_01_v3	495778	A	T	I179L	NON_SYNONYMOUS_CODING	0.0200785
SURF1.1	PF3D7_0113100.1	Pf3D7_01_v3	495927	A	C	E228D	NON_SYNONYMOUS_CODING	0.00219242
SURF1.1	PF3D7_0113100.1	Pf3D7_01_v3	495982	G	A	E247K	NON_SYNONYMOUS_CODING	-0.00387999
SURF1.1	PF3D7_0113100.1	Pf3D7_01_v3	495994	G	C	E251Q	NON_SYNONYMOUS_CODING	-0.00189616
SURF1.1	PF3D7_0113100.1	Pf3D7_01_v3	496006	A	G	K255E	NON_SYNONYMOUS_CODING	0.0332172
SURF1.1	PF3D7_0113100.1	Pf3D7_01_v3	496031	A	G	H263R	NON_SYNONYMOUS_CODING	-0.00343678
SURF1.1	PF3D7_0113100.1	Pf3D7_01_v3	496069	G	C	E276Q	NON_SYNONYMOUS_CODING	0.0183643
SURF1.1	PF3D7_0113100.1	Pf3D7_01_v3	496074	A	G	L277	SYNONYMOUS_CODING	0.0243875
SURF1.1	PF3D7_0113100.1	Pf3D7_01_v3	496106	C	T	S288F	NON_SYNONYMOUS_CODING	0.0152617
SURF1.1	PF3D7_0113100.1	Pf3D7_01_v3	496119	G	T	L292F	NON_SYNONYMOUS_CODING	0.0341725
SURF1.1	PF3D7_0113100.1	Pf3D7_01_v3	496458	G	A	K350	SYNONYMOUS_CODING	0.000120592
SURF1.1	PF3D7_0113100.1	Pf3D7_01_v3	496460	G	C	S351T	NON_SYNONYMOUS_CODING	0.000120592
SURF1.1	PF3D7_0113100.1	Pf3D7_01_v3	496721	G	A	S438N	NON_SYNONYMOUS_CODING	0.00756113
SURF1.1	PF3D7_0113100.1	Pf3D7_01_v3	496805	A	G	N466S	NON_SYNONYMOUS_CODING	0.0031158
SURF1.1	PF3D7_0113100.1	Pf3D7_01_v3	496829	G	A	G474E	NON_SYNONYMOUS_CODING	0.0172435
SURF1.1	PF3D7_0113100.1	Pf3D7_01_v3	496881	T	A	T491	SYNONYMOUS_CODING	-0.000298037
SURF1.1	PF3D7_0113100.1	Pf3D7_01_v3	496885	T	A	Y493N	NON_SYNONYMOUS_CODING	-0.000506146
SURF1.1	PF3D7_0113100.1	Pf3D7_01_v3	496887	C	T	Y493	SYNONYMOUS_CODING	0.000635994
SURF1.1	PF3D7_0113100.1	Pf3D7_01_v3	496958	G	A	R517K	NON_SYNONYMOUS_CODING	0.00865083
SURF1.1	PF3D7_0113100.1	Pf3D7_01_v3	497076	T	C	Y556	SYNONYMOUS_CODING	0.00310587
SURF1.1	PF3D7_0113100.1	Pf3D7_01_v3	497317	A	T	T637S	NON_SYNONYMOUS_CODING	0.0212352
SURF1.1	PF3D7_0113100.1	Pf3D7_01_v3	497462	T	G	M685R	NON_SYNONYMOUS_CODING	0.000277345
SURF1.1	PF3D7_0113100.1	Pf3D7_01_v3	497617	G	A	E737K	NON_SYNONYMOUS_CODING	0.00716062
SURF1.1	PF3D7_0113100.1	Pf3D7_01_v3	497788	C	A	Q794K	NON_SYNONYMOUS_CODING	-0.000188909
SURF1.1	PF3D7_0113100.1	Pf3D7_01_v3	497825	T	A	F806Y	NON_SYNONYMOUS_CODING	-0.00338591
SURF1.1	PF3D7_0113100.1	Pf3D7_01_v3	497883	A	G	L825	SYNONYMOUS_CODING	-0.00379885
SURF1.1	PF3D7_0113100.1	Pf3D7_01_v3	498090	A	C	S894	SYNONYMOUS_CODING	0.00605787
SURF1.1	PF3D7_0113100.1	Pf3D7_01_v3	499361	C	T	A1318V	NON_SYNONYMOUS_CODING	-0.00264131
SURF1.1	PF3D7_0113100.1	Pf3D7_01_v3	499428	C	T	N1340	SYNONYMOUS_CODING	0.0257202
SURF1.1	PF3D7_0113100.1	Pf3D7_01_v3	499466	A	T	K1353I	NON_SYNONYMOUS_CODING	0.00215446
SURF1.1	PF3D7_0113100.1	Pf3D7_01_v3	499500	G	A	K1364	SYNONYMOUS_CODING	-0.00243753
SURF1.1	PF3D7_0113100.1	Pf3D7_01_v3	499530	C	T	N1374	SYNONYMOUS_CODING	0.0131674
SURF1.1	PF3D7_0113100.1	Pf3D7_01_v3	499556	A	G	Y1383C	NON_SYNONYMOUS_CODING	-0.00184986
SURF1.1	PF3D7_0113100.1	Pf3D7_01_v3	499557	C	T	Y1383	SYNONYMOUS_CODING	-0.00184986
SURF1.1	PF3D7_0113100.1	Pf3D7_01_v3	499569	G	A	E1387	SYNONYMOUS_CODING	0.000302812
SURF1.1	PF3D7_0113100.1	Pf3D7_01_v3	499623	A	G	L1405	SYNONYMOUS_CODING	0.00228524
SURF1.1	PF3D7_0113100.1	Pf3D7_01_v3	499681	A	T	I1425L	NON_SYNONYMOUS_CODING	0.0105301
SURF1.1	PF3D7_0113100.1	Pf3D7_01_v3	499684	T	G	S1426A	NON_SYNONYMOUS_CODING	0.0105301
SURF1.1	PF3D7_0113100.1	Pf3D7_01_v3	499969	C	G	Q1521E	NON_SYNONYMOUS_CODING	0.00432427
PF3D7_0113200	PF3D7_0113200.1	Pf3D7_01_v3	501008	G	A	A577V	NON_SYNONYMOUS_CODING	-0.00316482
PF3D7_0113200	PF3D7_0113200.1	Pf3D7_01_v3	501129	T	C	R537G	NON_SYNONYMOUS_CODING	-0.00365199
PF3D7_0113200	PF3D7_0113200.1	Pf3D7_01_v3	501176	G	T	A521E	NON_SYNONYMOUS_CODING	0.00797108
PF3D7_0113200	PF3D7_0113200.1	Pf3D7_01_v3	501421	T	C	G439	SYNONYMOUS_CODING	0.00965263
PF3D7_0113200	PF3D7_0113200.1	Pf3D7_01_v3	501515	T	A	K408I	NON_SYNONYMOUS_CODING	0.0154851
PF3D7_0113300	PF3D7_0113300.1	Pf3D7_01_v3	505259	A	T	N478K	NON_SYNONYMOUS_CODING	0.00881273
PF3D7_0113300	PF3D7_0113300.1	Pf3D7_01_v3	505532	A	G	Y387	SYNONYMOUS_CODING	0.0432893
PF3D7_0113300	PF3D7_0113300.1	Pf3D7_01_v3	506015	T	G	S226	SYNONYMOUS_CODING	0.0713135
PF3D7_0113300	PF3D7_0113300.1	Pf3D7_01_v3	506069	A	G	Y208	SYNONYMOUS_CODING	0.0204118
PF3D7_0113400	PF3D7_0113400.1	Pf3D7_01_v3	509112	A	G	Y146H	NON_SYNONYMOUS_CODING	0.00248622
PF3D7_0113400	PF3D7_0113400.1	Pf3D7_01_v3	509598	C	A	G51*	STOP_GAINED	0.0437407
PF3D7_0113400	PF3D7_0113400.1	Pf3D7_01_v3	509729	A	G	F7S	NON_SYNONYMOUS_CODING	0.0373855
HSP40	PF3D7_0113700.1	Pf3D7_01_v3	522573	T	A	S401R	NON_SYNONYMOUS_CODING	0.0109987
PF3D7_0113800	PF3D7_0113800.1	Pf3D7_01_v3	527113	T	A	Y3N	NON_SYNONYMOUS_CODING	-0.0037127
PF3D7_0113800	PF3D7_0113800.1	Pf3D7_01_v3	527132	A	G	E9G	NON_SYNONYMOUS_CODING	0.00560895
PF3D7_0113800	PF3D7_0113800.1	Pf3D7_01_v3	527210	A	G	N35S	NON_SYNONYMOUS_CODING	0.00433773
PF3D7_0113800	PF3D7_0113800.1	Pf3D7_01_v3	527341	G	A	E79K	NON_SYNONYMOUS_CODING	0.0238139
PF3D7_0113800	PF3D7_0113800.1	Pf3D7_01_v3	527746	G	A	E214K	NON_SYNONYMOUS_CODING	0.0487077
PF3D7_0113800	PF3D7_0113800.1	Pf3D7_01_v3	527758	G	T	D218Y	NON_SYNONYMOUS_CODING	0.00149917
PF3D7_0113800	PF3D7_0113800.1	Pf3D7_01_v3	527830	C	T	L242F	NON_SYNONYMOUS_CODING	0.00841478
PF3D7_0113800	PF3D7_0113800.1	Pf3D7_01_v3	528041	C	A	P312H	NON_SYNONYMOUS_CODING	-0.00255144
PF3D7_0113800	PF3D7_0113800.1	Pf3D7_01_v3	528069	A	T	K321N	NON_SYNONYMOUS_CODING	0.0202731
PF3D7_0113800	PF3D7_0113800.1	Pf3D7_01_v3	528108	G	A	K334	SYNONYMOUS_CODING	-0.00181248
PF3D7_0113800	PF3D7_0113800.1	Pf3D7_01_v3	528238	G	A	E378K	NON_SYNONYMOUS_CODING	-0.00380444
PF3D7_0113800	PF3D7_0113800.1	Pf3D7_01_v3	528354	G	A	K416	SYNONYMOUS_CODING	0.0418921
PF3D7_0113800	PF3D7_0113800.1	Pf3D7_01_v3	528425	T	C	M440T	NON_SYNONYMOUS_CODING	0.0347524
PF3D7_0113800	PF3D7_0113800.1	Pf3D7_01_v3	528580	A	G	N492D	NON_SYNONYMOUS_CODING	-0.00315105
PF3D7_0113800	PF3D7_0113800.1	Pf3D7_01_v3	528599	A	T	K498M	NON_SYNONYMOUS_CODING	0.00421372
PF3D7_0113800	PF3D7_0113800.1	Pf3D7_01_v3	528747	A	G	R547	SYNONYMOUS_CODING	0.0333201
PF3D7_0113800	PF3D7_0113800.1	Pf3D7_01_v3	528907	G	A	E601K	NON_SYNONYMOUS_CODING	-0.000150196
PF3D7_0113800	PF3D7_0113800.1	Pf3D7_01_v3	528983	A	T	N626I	NON_SYNONYMOUS_CODING	0.0556636
PF3D7_0113800	PF3D7_0113800.1	Pf3D7_01_v3	529055	C	A	P650H	NON_SYNONYMOUS_CODING	0.00827668
PF3D7_0113800	PF3D7_0113800.1	Pf3D7_01_v3	529065	T	C	H653	SYNONYMOUS_CODING	0.0340963
PF3D7_0113800	PF3D7_0113800.1	Pf3D7_01_v3	529194	A	C	I696	SYNONYMOUS_CODING	-0.00365711
PF3D7_0113800	PF3D7_0113800.1	Pf3D7_01_v3	529234	A	G	K710E	NON_SYNONYMOUS_CODING	0.0525815
PF3D7_0113800	PF3D7_0113800.1	Pf3D7_01_v3	529279	C	G	Q725E	NON_SYNONYMOUS_CODING	0.00173729
PF3D7_0113800	PF3D7_0113800.1	Pf3D7_01_v3	529446	A	G	E780	SYNONYMOUS_CODING	-0.00312817
PF3D7_0113800	PF3D7_0113800.1	Pf3D7_01_v3	529521	A	G	E805	SYNONYMOUS_CODING	-0.00309218
PF3D7_0113800	PF3D7_0113800.1	Pf3D7_01_v3	529666	A	C	K854Q	NON_SYNONYMOUS_CODING	-0.00354798
PF3D7_0113800	PF3D7_0113800.1	Pf3D7_01_v3	529690	T	C	Y862H	NON_SYNONYMOUS_CODING	0.011926
PF3D7_0113800	PF3D7_0113800.1	Pf3D7_01_v3	529726	G	A	A874T	NON_SYNONYMOUS_CODING	0.00364286
PF3D7_0113800	PF3D7_0113800.1	Pf3D7_01_v3	529754	A	G	K883R	NON_SYNONYMOUS_CODING	-0.00102728
PF3D7_0113800	PF3D7_0113800.1	Pf3D7_01_v3	529792	A	C	N896H	NON_SYNONYMOUS_CODING	0.00730996
PF3D7_0113800	PF3D7_0113800.1	Pf3D7_01_v3	529794	C	A	N896K	NON_SYNONYMOUS_CODING	0.00730996
PF3D7_0113800	PF3D7_0113800.1	Pf3D7_01_v3	529875	A	T	E923D	NON_SYNONYMOUS_CODING	-0.00362041
PF3D7_0113800	PF3D7_0113800.1	Pf3D7_01_v3	529897	T	C	L931	SYNONYMOUS_CODING	0.0101359
PF3D7_0113800	PF3D7_0113800.1	Pf3D7_01_v3	530002	G	A	G966S	NON_SYNONYMOUS_CODING	0.000397931
PF3D7_0113800	PF3D7_0113800.1	Pf3D7_01_v3	530274	A	G	Y1020C	NON_SYNONYMOUS_CODING	0.0223326
PF3D7_0113800	PF3D7_0113800.1	Pf3D7_01_v3	530275	T	C	Y1020	SYNONYMOUS_CODING	-0.00209992
PF3D7_0113800	PF3D7_0113800.1	Pf3D7_01_v3	530318	A	C	K1035Q	NON_SYNONYMOUS_CODING	0.0313224
PF3D7_0113800	PF3D7_0113800.1	Pf3D7_01_v3	530333	G	A	D1040N	NON_SYNONYMOUS_CODING	0.0282452
PF3D7_0113800	PF3D7_0113800.1	Pf3D7_01_v3	530336	T	C	L1041	SYNONYMOUS_CODING	0.00239441
PF3D7_0113800	PF3D7_0113800.1	Pf3D7_01_v3	530378	G	A	E1055K	NON_SYNONYMOUS_CODING	-0.00109031
PF3D7_0113800	PF3D7_0113800.1	Pf3D7_01_v3	530379	A	C	E1055A	NON_SYNONYMOUS_CODING	0.0408592
PF3D7_0113800	PF3D7_0113800.1	Pf3D7_01_v3	530405	C	A	R1064	SYNONYMOUS_CODING	0.0911452
PF3D7_0113800	PF3D7_0113800.1	Pf3D7_01_v3	530428	T	A	D1071E	NON_SYNONYMOUS_CODING	-0.00359639
PF3D7_0113800	PF3D7_0113800.1	Pf3D7_01_v3	530429	G	A	V1072I	NON_SYNONYMOUS_CODING	-0.00378264
PF3D7_0113800	PF3D7_0113800.1	Pf3D7_01_v3	530440	T	C	N1075	SYNONYMOUS_CODING	-0.00361531
PF3D7_0113800	PF3D7_0113800.1	Pf3D7_01_v3	530441	A	C	M1076L	NON_SYNONYMOUS_CODING	0.065274
PF3D7_0113800	PF3D7_0113800.1	Pf3D7_01_v3	530455	T	C	D1080	SYNONYMOUS_CODING	0.0510039
PF3D7_0113800	PF3D7_0113800.1	Pf3D7_01_v3	530458	A	G	T1081	SYNONYMOUS_CODING	-0.00361531
PF3D7_0113800	PF3D7_0113800.1	Pf3D7_01_v3	530459	T	G	S1082A	NON_SYNONYMOUS_CODING	0.00152261
PF3D7_0113800	PF3D7_0113800.1	Pf3D7_01_v3	530463	G	A	S1083N	NON_SYNONYMOUS_CODING	0.043604
PF3D7_0113800	PF3D7_0113800.1	Pf3D7_01_v3	530484	C	T	A1090V	NON_SYNONYMOUS_CODING	0.0596088
PF3D7_0113800	PF3D7_0113800.1	Pf3D7_01_v3	530497	G	A	K1094	SYNONYMOUS_CODING	-0.0028666
PF3D7_0113800	PF3D7_0113800.1	Pf3D7_01_v3	530499	A	T	K1095I	NON_SYNONYMOUS_CODING	-0.00367424
PF3D7_0113800	PF3D7_0113800.1	Pf3D7_01_v3	530519	G	A	D1102N	NON_SYNONYMOUS_CODING	0.00429592
PF3D7_0113800	PF3D7_0113800.1	Pf3D7_01_v3	530521	C	G	D1102E	NON_SYNONYMOUS_CODING	-0.0037651
PF3D7_0113800	PF3D7_0113800.1	Pf3D7_01_v3	530524	A	G	K1103	SYNONYMOUS_CODING	-0.00326355
PF3D7_0113800	PF3D7_0113800.1	Pf3D7_01_v3	530605	G	A	L1130	SYNONYMOUS_CODING	0.0161425
PF3D7_0113800	PF3D7_0113800.1	Pf3D7_01_v3	530612	A	G	N1133D	NON_SYNONYMOUS_CODING	0.0132715
PF3D7_0113800	PF3D7_0113800.1	Pf3D7_01_v3	530635	G	A	A1140	SYNONYMOUS_CODING	-0.00370243
PF3D7_0113800	PF3D7_0113800.1	Pf3D7_01_v3	530639	G	T	E1142*	STOP_GAINED	-0.00370243
PF3D7_0113800	PF3D7_0113800.1	Pf3D7_01_v3	530643	A	T	K1143I	NON_SYNONYMOUS_CODING	0.0141838
PF3D7_0113800	PF3D7_0113800.1	Pf3D7_01_v3	530644	A	T	K1143N	NON_SYNONYMOUS_CODING	0.00636374
PF3D7_0113800	PF3D7_0113800.1	Pf3D7_01_v3	530648	A	C	K1145Q	NON_SYNONYMOUS_CODING	-0.00318374
PF3D7_0113800	PF3D7_0113800.1	Pf3D7_01_v3	530656	A	G	V1147	SYNONYMOUS_CODING	-0.00322811
PF3D7_0113800	PF3D7_0113800.1	Pf3D7_01_v3	530660	C	T	H1149Y	NON_SYNONYMOUS_CODING	0.0595879
PF3D7_0113800	PF3D7_0113800.1	Pf3D7_01_v3	530663	T	A	L1150I	NON_SYNONYMOUS_CODING	0.00285906
PF3D7_0113800	PF3D7_0113800.1	Pf3D7_01_v3	530673	A	G	E1153G	NON_SYNONYMOUS_CODING	9.94e-05
PF3D7_0113800	PF3D7_0113800.1	Pf3D7_01_v3	530676	A	G	K1154R	NON_SYNONYMOUS_CODING	-0.00230565
PF3D7_0113800	PF3D7_0113800.1	Pf3D7_01_v3	530692	G	T	M1159I	NON_SYNONYMOUS_CODING	-0.000738426
PF3D7_0113800	PF3D7_0113800.1	Pf3D7_01_v3	530695	A	G	T1160	SYNONYMOUS_CODING	0.0292129
PF3D7_0113800	PF3D7_0113800.1	Pf3D7_01_v3	530723	A	T	K1170*	STOP_GAINED	0.0182609
PF3D7_0113800	PF3D7_0113800.1	Pf3D7_01_v3	530725	G	T	K1170N	NON_SYNONYMOUS_CODING	0.00543265
PF3D7_0113800	PF3D7_0113800.1	Pf3D7_01_v3	530728	A	G	V1171	SYNONYMOUS_CODING	0.0105652
PF3D7_0113800	PF3D7_0113800.1	Pf3D7_01_v3	530744	T	C	L1177	SYNONYMOUS_CODING	-0.000866413
PF3D7_0113800	PF3D7_0113800.1	Pf3D7_01_v3	530756	C	A	Q1181K	NON_SYNONYMOUS_CODING	-0.00381081
PF3D7_0113800	PF3D7_0113800.1	Pf3D7_01_v3	530801	A	T	I1196F	NON_SYNONYMOUS_CODING	0.00150231
PF3D7_0113800	PF3D7_0113800.1	Pf3D7_01_v3	530809	T	A	D1198E	NON_SYNONYMOUS_CODING	-0.00194455
PF3D7_0113800	PF3D7_0113800.1	Pf3D7_01_v3	530839	A	G	R1208	SYNONYMOUS_CODING	0.00372262
PF3D7_0113800	PF3D7_0113800.1	Pf3D7_01_v3	531086	G	T	A1291S	NON_SYNONYMOUS_CODING	-0.000249236
PF3D7_0113800	PF3D7_0113800.1	Pf3D7_01_v3	531416	G	A	D1401N	NON_SYNONYMOUS_CODING	0.0240768
PF3D7_0113800	PF3D7_0113800.1	Pf3D7_01_v3	531735	T	A	I1454	SYNONYMOUS_CODING	0.0108103
PF3D7_0113800	PF3D7_0113800.1	Pf3D7_01_v3	531752	G	A	S1460N	NON_SYNONYMOUS_CODING	0.0116316
PF3D7_0113800	PF3D7_0113800.1	Pf3D7_01_v3	531892	G	T	V1507L	NON_SYNONYMOUS_CODING	0.00131171
PF3D7_0113800	PF3D7_0113800.1	Pf3D7_01_v3	531894	A	G	V1507	SYNONYMOUS_CODING	0.0219553
PF3D7_0113800	PF3D7_0113800.1	Pf3D7_01_v3	531935	C	T	S1521L	NON_SYNONYMOUS_CODING	0.0114916
PF3D7_0113800	PF3D7_0113800.1	Pf3D7_01_v3	531963	G	A	M1530I	NON_SYNONYMOUS_CODING	-0.00322279
PF3D7_0113800	PF3D7_0113800.1	Pf3D7_01_v3	532054	T	G	S1561A	NON_SYNONYMOUS_CODING	0.0388434
PF3D7_0113800	PF3D7_0113800.1	Pf3D7_01_v3	532122	G	A	K1583	SYNONYMOUS_CODING	0.0312971
PF3D7_0113800	PF3D7_0113800.1	Pf3D7_01_v3	532153	A	T	N1594Y	NON_SYNONYMOUS_CODING	0.0176375
PF3D7_0113800	PF3D7_0113800.1	Pf3D7_01_v3	532209	T	G	D1612E	NON_SYNONYMOUS_CODING	0.0318905
PF3D7_0113800	PF3D7_0113800.1	Pf3D7_01_v3	532260	C	T	Y1629	SYNONYMOUS_CODING	-0.00356159
PF3D7_0113800	PF3D7_0113800.1	Pf3D7_01_v3	532265	A	C	Y1631S	NON_SYNONYMOUS_CODING	0.0051857
PF3D7_0113800	PF3D7_0113800.1	Pf3D7_01_v3	532318	T	A	L1649I	NON_SYNONYMOUS_CODING	-0.000377457
PF3D7_0113800	PF3D7_0113800.1	Pf3D7_01_v3	532357	G	T	D1662Y	NON_SYNONYMOUS_CODING	0.0041527
PF3D7_0113800	PF3D7_0113800.1	Pf3D7_01_v3	532447	A	G	K1692E	NON_SYNONYMOUS_CODING	0.0563967
PF3D7_0113800	PF3D7_0113800.1	Pf3D7_01_v3	532521	G	A	E1716	SYNONYMOUS_CODING	0.000859839
PF3D7_0113800	PF3D7_0113800.1	Pf3D7_01_v3	532530	G	A	T1719	SYNONYMOUS_CODING	0.00159228
PF3D7_0113800	PF3D7_0113800.1	Pf3D7_01_v3	532656	G	A	L1761	SYNONYMOUS_CODING	-0.000780369
PF3D7_0113800	PF3D7_0113800.1	Pf3D7_01_v3	532753	A	G	N1794D	NON_SYNONYMOUS_CODING	0.00868834
PF3D7_0113800	PF3D7_0113800.1	Pf3D7_01_v3	532759	C	A	H1796N	NON_SYNONYMOUS_CODING	0.00654021
PF3D7_0113800	PF3D7_0113800.1	Pf3D7_01_v3	532767	T	A	N1798K	NON_SYNONYMOUS_CODING	0.00654021
PF3D7_0113800	PF3D7_0113800.1	Pf3D7_01_v3	532799	G	A	G1809E	NON_SYNONYMOUS_CODING	0.00945204
PF3D7_0113800	PF3D7_0113800.1	Pf3D7_01_v3	532892	G	A	G1840D	NON_SYNONYMOUS_CODING	0.0394729
PF3D7_0113800	PF3D7_0113800.1	Pf3D7_01_v3	532896	C	T	N1841	SYNONYMOUS_CODING	-0.00378852
PF3D7_0113800	PF3D7_0113800.1	Pf3D7_01_v3	532921	G	A	G1850S	NON_SYNONYMOUS_CODING	0.0680452
PF3D7_0113800	PF3D7_0113800.1	Pf3D7_01_v3	532976	A	G	Y1868C	NON_SYNONYMOUS_CODING	0.0283057
PF3D7_0113800	PF3D7_0113800.1	Pf3D7_01_v3	532989	G	A	K1872	SYNONYMOUS_CODING	-0.00176652
PF3D7_0113800	PF3D7_0113800.1	Pf3D7_01_v3	533044	C	G	R1891G	NON_SYNONYMOUS_CODING	0.0620718
PF3D7_0113800	PF3D7_0113800.1	Pf3D7_01_v3	533089	A	G	K1906E	NON_SYNONYMOUS_CODING	0.00322305
PF3D7_0113800	PF3D7_0113800.1	Pf3D7_01_v3	533141	A	C	E1923A	NON_SYNONYMOUS_CODING	0.0167547
PF3D7_0113800	PF3D7_0113800.1	Pf3D7_01_v3	533956	A	G	K2195E	NON_SYNONYMOUS_CODING	0.0270713
PF3D7_0113800	PF3D7_0113800.1	Pf3D7_01_v3	533997	T	C	Y2208	SYNONYMOUS_CODING	0.0270163
PF3D7_0113800	PF3D7_0113800.1	Pf3D7_01_v3	534053	A	G	E2227G	NON_SYNONYMOUS_CODING	-0.00172421
PF3D7_0113800	PF3D7_0113800.1	Pf3D7_01_v3	534077	C	T	A2235V	NON_SYNONYMOUS_CODING	0.0180312
PF3D7_0113800	PF3D7_0113800.1	Pf3D7_01_v3	534181	A	C	I2270L	NON_SYNONYMOUS_CODING	0.0392158
PF3D7_0113800	PF3D7_0113800.1	Pf3D7_01_v3	534237	C	T	N2288	SYNONYMOUS_CODING	0.0472523
PF3D7_0113800	PF3D7_0113800.1	Pf3D7_01_v3	534245	C	T	P2291L	NON_SYNONYMOUS_CODING	0.0355733
PF3D7_0113800	PF3D7_0113800.1	Pf3D7_01_v3	534312	A	G	E2313	SYNONYMOUS_CODING	0.00111762
PF3D7_0113800	PF3D7_0113800.1	Pf3D7_01_v3	534360	G	T	P2329	SYNONYMOUS_CODING	0.00820626
PF3D7_0113800	PF3D7_0113800.1	Pf3D7_01_v3	534444	T	C	F2357	SYNONYMOUS_CODING	0.0174736
PF3D7_0113800	PF3D7_0113800.1	Pf3D7_01_v3	534756	T	C	F2370L	NON_SYNONYMOUS_CODING	0.0154045
PF3D7_0113800	PF3D7_0113800.1	Pf3D7_01_v3	534777	C	A	P2377T	NON_SYNONYMOUS_CODING	0.000704317
PF3D7_0113800	PF3D7_0113800.1	Pf3D7_01_v3	534856	A	C	K2403T	NON_SYNONYMOUS_CODING	-0.00364539
PF3D7_0113800	PF3D7_0113800.1	Pf3D7_01_v3	534946	C	T	T2433I	NON_SYNONYMOUS_CODING	0.00410739
PF3D7_0113800	PF3D7_0113800.1	Pf3D7_01_v3	535003	A	G	N2452S	NON_SYNONYMOUS_CODING	-0.000737655
PF3D7_0113800	PF3D7_0113800.1	Pf3D7_01_v3	535006	A	T	D2453V	NON_SYNONYMOUS_CODING	-0.000737655
PF3D7_0113800	PF3D7_0113800.1	Pf3D7_01_v3	535030	A	T	Y2461F	NON_SYNONYMOUS_CODING	-0.002492
PF3D7_0113800	PF3D7_0113800.1	Pf3D7_01_v3	535162	A	G	N2505S	NON_SYNONYMOUS_CODING	0.0154883
PF3D7_0113800	PF3D7_0113800.1	Pf3D7_01_v3	535211	C	T	F2521	SYNONYMOUS_CODING	0.000424452
PF3D7_0113800	PF3D7_0113800.1	Pf3D7_01_v3	535584	G	A	V2646I	NON_SYNONYMOUS_CODING	-0.00376014
PF3D7_0113800	PF3D7_0113800.1	Pf3D7_01_v3	535598	T	G	N2650K	NON_SYNONYMOUS_CODING	-0.00144235
PF3D7_0113800	PF3D7_0113800.1	Pf3D7_01_v3	535884	T	C	F2746L	NON_SYNONYMOUS_CODING	0.11571
PF3D7_0113800	PF3D7_0113800.1	Pf3D7_01_v3	536003	T	C	F2785	SYNONYMOUS_CODING	-0.0038122
PF3D7_0113800	PF3D7_0113800.1	Pf3D7_01_v3	536091	A	G	T2815A	NON_SYNONYMOUS_CODING	0.00185438
PF3D7_0113800	PF3D7_0113800.1	Pf3D7_01_v3	536106	G	A	V2820I	NON_SYNONYMOUS_CODING	0.00248586
PF3D7_0113800	PF3D7_0113800.1	Pf3D7_01_v3	536113	G	A	G2822E	NON_SYNONYMOUS_CODING	-0.00381767
PF3D7_0113800	PF3D7_0113800.1	Pf3D7_01_v3	536150	A	G	Q2834	SYNONYMOUS_CODING	0.0200582
PF3D7_0113800	PF3D7_0113800.1	Pf3D7_01_v3	536302	A	C	K2885T	NON_SYNONYMOUS_CODING	0.0247671
PF3D7_0113800	PF3D7_0113800.1	Pf3D7_01_v3	536312	A	G	G2888	SYNONYMOUS_CODING	-0.00343159
PF3D7_0113800	PF3D7_0113800.1	Pf3D7_01_v3	536315	T	C	N2889	SYNONYMOUS_CODING	-0.00367137
PF3D7_0113800	PF3D7_0113800.1	Pf3D7_01_v3	536327	T	A	N2893K	NON_SYNONYMOUS_CODING	-0.00315066
CBP1	PF3D7_0113900.1	Pf3D7_01_v3	537147	A	C	S232A	NON_SYNONYMOUS_CODING	0.00108552
CBP1	PF3D7_0113900.1	Pf3D7_01_v3	537226	A	T	S205	SYNONYMOUS_CODING	-0.00378998
CBP1	PF3D7_0113900.1	Pf3D7_01_v3	537267	T	A	I192L	NON_SYNONYMOUS_CODING	-0.00250682
CBP1	PF3D7_0113900.1	Pf3D7_01_v3	537322	G	A	S173	SYNONYMOUS_CODING	-0.00195488
CBP1	PF3D7_0113900.1	Pf3D7_01_v3	537427	A	G	V138	SYNONYMOUS_CODING	0.00207274
EPF1	PF3D7_0114000.1	Pf3D7_01_v3	546195	G	A	E1202K	NON_SYNONYMOUS_CODING	0.0080108
MC-2TM	PF3D7_0114100.1	Pf3D7_01_v3	547959	T	A	K110*	STOP_GAINED	0.00585513
PF3D7_0114500	PF3D7_0114500.1	Pf3D7_01_v3	558209	A	T	F109I	NON_SYNONYMOUS_CODING	0.0105614
PF3D7_0114500	PF3D7_0114500.1	Pf3D7_01_v3	558230	A	T	L102I	NON_SYNONYMOUS_CODING	0.0102916
PF3D7_0114500	PF3D7_0114500.1	Pf3D7_01_v3	558242	A	T	S98T	NON_SYNONYMOUS_CODING	-0.00300243
PF3D7_0114500	PF3D7_0114500.1	Pf3D7_01_v3	558243	T	A	V97	SYNONYMOUS_CODING	0.0385771
PF3D7_0114500	PF3D7_0114500.1	Pf3D7_01_v3	558245	C	A	V97L	NON_SYNONYMOUS_CODING	0.0311178
PF3D7_0114500	PF3D7_0114500.1	Pf3D7_01_v3	558256	A	G	I93T	NON_SYNONYMOUS_CODING	0.031147
PF3D7_0114500	PF3D7_0114500.1	Pf3D7_01_v3	558278	A	G	S86P	NON_SYNONYMOUS_CODING	0.0290506
PF3D7_0114500	PF3D7_0114500.1	Pf3D7_01_v3	558311	T	C	R75G	NON_SYNONYMOUS_CODING	0.0347333
PF3D7_0114500	PF3D7_0114500.1	Pf3D7_01_v3	558322	A	T	V71D	NON_SYNONYMOUS_CODING	0.0458785
RIF	PF3D7_0114700.1	Pf3D7_01_v3	563710	T	C	K322R	NON_SYNONYMOUS_CODING	-0.00177968
RIF	PF3D7_0114700.1	Pf3D7_01_v3	563993	A	C	S228A	NON_SYNONYMOUS_CODING	-0.00340523
RIF	PF3D7_0114700.1	Pf3D7_01_v3	564033	A	C	Y214*	STOP_GAINED	0.00884403
PF3D7_0114800	PF3D7_0114800.1	Pf3D7_01_v3	569501	T	G	K206T	NON_SYNONYMOUS_CODING	0.00599822
PF3D7_0114800	PF3D7_0114800.1	Pf3D7_01_v3	569531	G	A	P196L	NON_SYNONYMOUS_CODING	-0.00376571
PF3D7_0114800	PF3D7_0114800.1	Pf3D7_01_v3	569551	A	G	F189	SYNONYMOUS_CODING	-0.00376571
PF3D7_0114800	PF3D7_0114800.1	Pf3D7_01_v3	569595	T	C	S175G	NON_SYNONYMOUS_CODING	-0.00293673
LSAP2	PF3D7_0202100.1	Pf3D7_02_v3	109604	T	C	K290R	NON_SYNONYMOUS_CODING	0.0194493
LSAP2	PF3D7_0202100.1	Pf3D7_02_v3	109634	G	C	T280R	NON_SYNONYMOUS_CODING	-0.00173526
LSAP2	PF3D7_0202100.1	Pf3D7_02_v3	109659	T	C	N272D	NON_SYNONYMOUS_CODING	-0.00289023
LSAP2	PF3D7_0202100.1	Pf3D7_02_v3	109729	A	C	D248E	NON_SYNONYMOUS_CODING	-0.00140828
LSAP2	PF3D7_0202100.1	Pf3D7_02_v3	109742	A	C	I244R	NON_SYNONYMOUS_CODING	0.00895315
LSAP2	PF3D7_0202100.1	Pf3D7_02_v3	109977	C	G	V166L	NON_SYNONYMOUS_CODING	-0.00215728
PF3D7_0202400	PF3D7_0202400.1	Pf3D7_02_v3	121133	G	A	D204N	NON_SYNONYMOUS_CODING	0.0107571
PF3D7_0202400	PF3D7_0202400.1	Pf3D7_02_v3	121145	G	C	D208H	NON_SYNONYMOUS_CODING	-0.00160291
PF3D7_0202400	PF3D7_0202400.1	Pf3D7_02_v3	121196	G	A	D225N	NON_SYNONYMOUS_CODING	0.0189716
PF3D7_0202400	PF3D7_0202400.1	Pf3D7_02_v3	122884	T	A	Y787*	STOP_GAINED	0.00834085
PF3D7_0202600	PF3D7_0202600.1	Pf3D7_02_v3	133007	T	A	K186M	NON_SYNONYMOUS_CODING	0.0232348
OPP	PF3D7_0202700.1	Pf3D7_02_v3	137008	C	T	L496	SYNONYMOUS_CODING	-0.00332365
ROPE	PF3D7_0203000.1	Pf3D7_02_v3	145709	A	T	M619K	NON_SYNONYMOUS_CODING	0.000703856
ROPE	PF3D7_0203000.1	Pf3D7_02_v3	146287	T	C	L426	SYNONYMOUS_CODING	0.0222056
PF3D7_0203100	PF3D7_0203100.1	Pf3D7_02_v3	150642	A	C	Y2114D	NON_SYNONYMOUS_CODING	0.141038
PF3D7_0203100	PF3D7_0203100.1	Pf3D7_02_v3	152987	A	C	I1332R	NON_SYNONYMOUS_CODING	-0.0017116
PF3D7_0203200	PF3D7_0203200.1	Pf3D7_02_v3	158197	T	C	Q488	SYNONYMOUS_CODING	0.0311546
PF3D7_0203200	PF3D7_0203200.1	Pf3D7_02_v3	158568	C	T	D365N	NON_SYNONYMOUS_CODING	0.0105682
PF3D7_0203400	PF3D7_0203400.1	Pf3D7_02_v3	162320	G	A	T50I	NON_SYNONYMOUS_CODING	-0.00026015
PF3D7_0203600	PF3D7_0203600.1	Pf3D7_02_v3	166372	T	C	L77	SYNONYMOUS_CODING	0.052261
PF3D7_0203600	PF3D7_0203600.1	Pf3D7_02_v3	167317	A	G	I392V	NON_SYNONYMOUS_CODING	0.00260585
PF3D7_0203900	PF3D7_0203900.1	Pf3D7_02_v3	176730	G	A	S55N	NON_SYNONYMOUS_CODING	0.0170112
PF3D7_0204000	PF3D7_0204000.1	Pf3D7_02_v3	179137	G	A	V61	SYNONYMOUS_CODING	0.0211376
PF3D7_0204000	PF3D7_0204000.1	Pf3D7_02_v3	179265	C	T	S104L	NON_SYNONYMOUS_CODING	-0.00187689
PF3D7_0204100	PF3D7_0204100.1	Pf3D7_02_v3	183322	A	T	S1932T	NON_SYNONYMOUS_CODING	0.0105774
PF3D7_0204100	PF3D7_0204100.1	Pf3D7_02_v3	184331	A	G	S1595	SYNONYMOUS_CODING	0.0433332
PF3D7_0204100	PF3D7_0204100.1	Pf3D7_02_v3	186826	C	T	E764K	NON_SYNONYMOUS_CODING	0.0376767
PF3D7_0204100	PF3D7_0204100.1	Pf3D7_02_v3	186842	A	T	D758E	NON_SYNONYMOUS_CODING	0.0211161
PF3D7_0204100	PF3D7_0204100.1	Pf3D7_02_v3	186872	A	G	N748	SYNONYMOUS_CODING	0.0058019
PF3D7_0204100	PF3D7_0204100.1	Pf3D7_02_v3	188507	C	T	L203	SYNONYMOUS_CODING	0.0122975
PF3D7_0204300	PF3D7_0204300.1	Pf3D7_02_v3	195040	T	C	K626R	NON_SYNONYMOUS_CODING	0.000540685
PF3D7_0204300	PF3D7_0204300.1	Pf3D7_02_v3	195231	T	G	L562F	NON_SYNONYMOUS_CODING	0.0433332
PF3D7_0204300	PF3D7_0204300.1	Pf3D7_02_v3	195486	G	A	S477	SYNONYMOUS_CODING	0.00763077
PF3D7_0204300	PF3D7_0204300.1	Pf3D7_02_v3	196006	A	C	M304R	NON_SYNONYMOUS_CODING	-0.00353402
PF3D7_0204300	PF3D7_0204300.1	Pf3D7_02_v3	196007	T	A	M304L	NON_SYNONYMOUS_CODING	-0.00353402
PF3D7_0204400	PF3D7_0204400.1	Pf3D7_02_v3	197397	T	C	G77	SYNONYMOUS_CODING	-0.00369753
AspAT	PF3D7_0204500.1	Pf3D7_02_v3	198434	A	T	G379	SYNONYMOUS_CODING	0.0433332
AspAT	PF3D7_0204500.1	Pf3D7_02_v3	198776	A	G	C265	SYNONYMOUS_CODING	-0.00337903
AspAT	PF3D7_0204500.1	Pf3D7_02_v3	198788	A	C	L261	SYNONYMOUS_CODING	-0.00272449
AspAT	PF3D7_0204500.1	Pf3D7_02_v3	198839	A	G	C244	SYNONYMOUS_CODING	0.0917529
AspAT	PF3D7_0204500.1	Pf3D7_02_v3	199406	G	T	A55	SYNONYMOUS_CODING	-0.00105317
PF3D7_0204600	PF3D7_0204600.1	Pf3D7_02_v3	200552	G	A	S1166L	NON_SYNONYMOUS_CODING	-0.00335521
PF3D7_0204600	PF3D7_0204600.1	Pf3D7_02_v3	200872	T	C	R1059	SYNONYMOUS_CODING	-0.00323061
PF3D7_0204600	PF3D7_0204600.1	Pf3D7_02_v3	201764	A	G	V762A	NON_SYNONYMOUS_CODING	0.00820828
HT	PF3D7_0204700.1	Pf3D7_02_v3	207266	C	T	V46	SYNONYMOUS_CODING	-0.00357773
PF3D7_0204800	PF3D7_0204800.1	Pf3D7_02_v3	209658	G	A	D392	SYNONYMOUS_CODING	0.0019488
PF3D7_0205000	PF3D7_0205000.1	Pf3D7_02_v3	213574	C	T	C312Y	NON_SYNONYMOUS_CODING	0.00240014
PF3D7_0205100	PF3D7_0205100.1	Pf3D7_02_v3	215249	T	G	V569	SYNONYMOUS_CODING	0.00612938
PF3D7_0205100	PF3D7_0205100.1	Pf3D7_02_v3	216389	A	G	Y229	SYNONYMOUS_CODING	-0.00340523
PF3D7_0205100	PF3D7_0205100.1	Pf3D7_02_v3	216945	G	T	P94Q	NON_SYNONYMOUS_CODING	0.046423
PF3D7_0205100	PF3D7_0205100.1	Pf3D7_02_v3	217337	A	T	N4K	NON_SYNONYMOUS_CODING	0.0080989
PF3D7_0205300	PF3D7_0205300.1	Pf3D7_02_v3	222175	T	C	S590	SYNONYMOUS_CODING	-0.00346538
PF3D7_0205500	PF3D7_0205500.1	Pf3D7_02_v3	225742	A	G	I73	SYNONYMOUS_CODING	0.0418069
PF3D7_0205500	PF3D7_0205500.1	Pf3D7_02_v3	226073	C	A	K19N	NON_SYNONYMOUS_CODING	0.00585989
PF3D7_0205700	PF3D7_0205700.2	Pf3D7_02_v3	232264	A	G	K166R	NON_SYNONYMOUS_CODING	0.040724
RAD2	PF3D7_0206000.1	Pf3D7_02_v3	239666	T	C	E1377	SYNONYMOUS_CODING	0.00200322
RAD2	PF3D7_0206000.1	Pf3D7_02_v3	239783	C	G	S1338	SYNONYMOUS_CODING	0.00668715
RAD2	PF3D7_0206000.1	Pf3D7_02_v3	241417	T	G	N794H	NON_SYNONYMOUS_CODING	0.0240832
RAD2	PF3D7_0206000.1	Pf3D7_02_v3	241628	C	T	Q723	SYNONYMOUS_CODING	0.0501531
RAD2	PF3D7_0206000.1	Pf3D7_02_v3	242237	T	G	V520	SYNONYMOUS_CODING	0.0305234
RAD2	PF3D7_0206000.1	Pf3D7_02_v3	242525	A	C	N424K	NON_SYNONYMOUS_CODING	0.0203793
RAD2	PF3D7_0206000.1	Pf3D7_02_v3	243395	A	T	A134	SYNONYMOUS_CODING	0.0495311
PF3D7_0206500	PF3D7_0206500.1	Pf3D7_02_v3	263210	T	A	T1380S	NON_SYNONYMOUS_CODING	0.00856085
ASL	PF3D7_0206700.1	Pf3D7_02_v3	271860	G	A	T89	SYNONYMOUS_CODING	0.00372262
ASL	PF3D7_0206700.1	Pf3D7_02_v3	272601	G	A	L336	SYNONYMOUS_CODING	-0.00093463
ASL	PF3D7_0206700.1	Pf3D7_02_v3	272982	C	T	F463	SYNONYMOUS_CODING	0.00696435
MSP2	PF3D7_0206800.1	Pf3D7_02_v3	273805	C	G	E235Q	NON_SYNONYMOUS_CODING	-0.00369482
MSP2	PF3D7_0206800.1	Pf3D7_02_v3	273811	T	C	N233D	NON_SYNONYMOUS_CODING	-0.00369482
MSP2	PF3D7_0206800.1	Pf3D7_02_v3	273884	A	G	H208	SYNONYMOUS_CODING	-0.00312379
MSP5	PF3D7_0206900.1	Pf3D7_02_v3	275582	A	T	S259	SYNONYMOUS_CODING	0.00241814
MSP4	PF3D7_0207000.1	Pf3D7_02_v3	277646	C	T	V223I	NON_SYNONYMOUS_CODING	0.0199653
MSP4	PF3D7_0207000.1	Pf3D7_02_v3	277675	C	T	G213D	NON_SYNONYMOUS_CODING	0.00790947
MSP4	PF3D7_0207000.1	Pf3D7_02_v3	278215	T	G	E81A	NON_SYNONYMOUS_CODING	-0.0037058
MSP4	PF3D7_0207000.1	Pf3D7_02_v3	278236	T	C	D74G	NON_SYNONYMOUS_CODING	-0.00173621
MSP4	PF3D7_0207000.1	Pf3D7_02_v3	278285	T	C	N58D	NON_SYNONYMOUS_CODING	0.00130899
MSP4	PF3D7_0207000.1	Pf3D7_02_v3	278297	C	A	V54L	NON_SYNONYMOUS_CODING	0.0320038
MSP4	PF3D7_0207000.1	Pf3D7_02_v3	278302	T	C	D52G	NON_SYNONYMOUS_CODING	-0.00323085
MSP4	PF3D7_0207000.1	Pf3D7_02_v3	278306	C	T	V51M	NON_SYNONYMOUS_CODING	-0.00357773
MSP4	PF3D7_0207000.1	Pf3D7_02_v3	278324	C	T	G45R	NON_SYNONYMOUS_CODING	0.00290806
PF3D7_0207100	PF3D7_0207100.1	Pf3D7_02_v3	282070	C	A	P55Q	NON_SYNONYMOUS_CODING	0.00518447
PF3D7_0207100	PF3D7_0207100.1	Pf3D7_02_v3	283210	A	G	Y435C	NON_SYNONYMOUS_CODING	0.0133785
PF3D7_0207100	PF3D7_0207100.1	Pf3D7_02_v3	284121	G	A	G739R	NON_SYNONYMOUS_CODING	0.00612938
PF3D7_0207100	PF3D7_0207100.1	Pf3D7_02_v3	285413	A	T	L1169F	NON_SYNONYMOUS_CODING	0.0165418
PF3D7_0207100	PF3D7_0207100.1	Pf3D7_02_v3	285924	G	A	V1340M	NON_SYNONYMOUS_CODING	0.0611768
PF3D7_0207100	PF3D7_0207100.1	Pf3D7_02_v3	285968	A	T	K1354N	NON_SYNONYMOUS_CODING	0.0499226
SERA8	PF3D7_0207300.1	Pf3D7_02_v3	290589	T	A	N572Y	NON_SYNONYMOUS_CODING	0.0195289
SERA8	PF3D7_0207300.1	Pf3D7_02_v3	290643	T	C	K554E	NON_SYNONYMOUS_CODING	0.0414847
SERA8	PF3D7_0207300.1	Pf3D7_02_v3	290666	C	T	R546Q	NON_SYNONYMOUS_CODING	0.0201426
SERA8	PF3D7_0207300.1	Pf3D7_02_v3	290673	T	A	N544Y	NON_SYNONYMOUS_CODING	0.0396362
SERA8	PF3D7_0207300.1	Pf3D7_02_v3	291057	T	A	T416S	NON_SYNONYMOUS_CODING	0.0128971
SERA8	PF3D7_0207300.1	Pf3D7_02_v3	291403	G	T	P300	SYNONYMOUS_CODING	-0.000278126
SERA8	PF3D7_0207300.1	Pf3D7_02_v3	291894	T	A	Q184H	NON_SYNONYMOUS_CODING	0.0294632
SERA8	PF3D7_0207300.1	Pf3D7_02_v3	291979	T	G	E156A	NON_SYNONYMOUS_CODING	0.0172226
SERA8	PF3D7_0207300.1	Pf3D7_02_v3	292056	T	A	K130N	NON_SYNONYMOUS_CODING	0.0258434
SERA8	PF3D7_0207300.1	Pf3D7_02_v3	292095	T	C	K117	SYNONYMOUS_CODING	0.0072903
SERA8	PF3D7_0207300.1	Pf3D7_02_v3	292183	T	G	K88T	NON_SYNONYMOUS_CODING	-0.00225899
SERA8	PF3D7_0207300.1	Pf3D7_02_v3	292382	A	T	I67K	NON_SYNONYMOUS_CODING	-0.00233455
SERA8	PF3D7_0207300.1	Pf3D7_02_v3	292400	C	A	S61I	NON_SYNONYMOUS_CODING	0.00227423
SERA7	PF3D7_0207400.1	Pf3D7_02_v3	294565	G	A	T850I	NON_SYNONYMOUS_CODING	-0.000929745
SERA7	PF3D7_0207400.1	Pf3D7_02_v3	294782	C	T	V778I	NON_SYNONYMOUS_CODING	-0.00322811
SERA7	PF3D7_0207400.1	Pf3D7_02_v3	295150	G	A	T655I	NON_SYNONYMOUS_CODING	0.0925638
SERA7	PF3D7_0207400.1	Pf3D7_02_v3	297022	T	C	I122V	NON_SYNONYMOUS_CODING	0.0421505
SERA7	PF3D7_0207400.1	Pf3D7_02_v3	297309	G	A	P26L	NON_SYNONYMOUS_CODING	0.0207758
SERA6	PF3D7_0207500.1	Pf3D7_02_v3	299375	C	T	G873D	NON_SYNONYMOUS_CODING	0.00712498
SERA6	PF3D7_0207500.1	Pf3D7_02_v3	299429	T	G	K855T	NON_SYNONYMOUS_CODING	-0.00239653
SERA6	PF3D7_0207500.1	Pf3D7_02_v3	301540	G	A	A223V	NON_SYNONYMOUS_CODING	0.023349
SERA6	PF3D7_0207500.1	Pf3D7_02_v3	301949	C	T	E87K	NON_SYNONYMOUS_CODING	0.0192402
SERA5	PF3D7_0207600.1	Pf3D7_02_v3	304549	T	C	M680V	NON_SYNONYMOUS_CODING	0.00913335
SERA4	PF3D7_0207700.1	Pf3D7_02_v3	309386	T	C	R784G	NON_SYNONYMOUS_CODING	0.000440441
SERA4	PF3D7_0207700.1	Pf3D7_02_v3	309395	C	T	E781K	NON_SYNONYMOUS_CODING	0.0167117
SERA4	PF3D7_0207700.1	Pf3D7_02_v3	310031	T	C	I569V	NON_SYNONYMOUS_CODING	0.00682318
SERA4	PF3D7_0207700.1	Pf3D7_02_v3	310143	T	G	K531N	NON_SYNONYMOUS_CODING	-0.00230525
SERA4	PF3D7_0207700.1	Pf3D7_02_v3	310215	T	C	K507	SYNONYMOUS_CODING	-0.000873254
SERA4	PF3D7_0207700.1	Pf3D7_02_v3	310824	C	A	K304N	NON_SYNONYMOUS_CODING	0.000329895
SERA4	PF3D7_0207700.1	Pf3D7_02_v3	311372	C	T	E207K	NON_SYNONYMOUS_CODING	-0.00342759
SERA4	PF3D7_0207700.1	Pf3D7_02_v3	311373	C	A	K206N	NON_SYNONYMOUS_CODING	0.00780823
SERA4	PF3D7_0207700.1	Pf3D7_02_v3	311729	C	T	D88N	NON_SYNONYMOUS_CODING	-0.00251616
SERA3	PF3D7_0207800.1	Pf3D7_02_v3	314404	G	C	T613R	NON_SYNONYMOUS_CODING	0.0140756
SERA3	PF3D7_0207800.1	Pf3D7_02_v3	315938	A	G	I201T	NON_SYNONYMOUS_CODING	-0.00104035
SERA2	PF3D7_0207900.1	Pf3D7_02_v3	317675	T	A	N1080I	NON_SYNONYMOUS_CODING	-0.00205344
SERA2	PF3D7_0207900.1	Pf3D7_02_v3	317786	T	A	K1043I	NON_SYNONYMOUS_CODING	-0.000437472
SERA2	PF3D7_0207900.1	Pf3D7_02_v3	318444	C	T	V824I	NON_SYNONYMOUS_CODING	0.00584694
SERA2	PF3D7_0207900.1	Pf3D7_02_v3	318477	G	A	P813S	NON_SYNONYMOUS_CODING	-0.00381889
SERA2	PF3D7_0207900.1	Pf3D7_02_v3	318508	A	T	D802E	NON_SYNONYMOUS_CODING	0.000835193
SERA2	PF3D7_0207900.1	Pf3D7_02_v3	318511	G	A	D801	SYNONYMOUS_CODING	-0.000448154
SERA2	PF3D7_0207900.1	Pf3D7_02_v3	318681	T	C	K745E	NON_SYNONYMOUS_CODING	0.000445197
SERA2	PF3D7_0207900.1	Pf3D7_02_v3	318919	A	C	S665	SYNONYMOUS_CODING	0.0065884
SERA2	PF3D7_0207900.1	Pf3D7_02_v3	320620	T	G	P166	SYNONYMOUS_CODING	0.0014948
SERA2	PF3D7_0207900.1	Pf3D7_02_v3	320647	G	A	G157	SYNONYMOUS_CODING	0.0341633
SERA2	PF3D7_0207900.1	Pf3D7_02_v3	320846	G	A	A91V	NON_SYNONYMOUS_CODING	0.0345086
SERA2	PF3D7_0207900.1	Pf3D7_02_v3	320861	G	A	S86L	NON_SYNONYMOUS_CODING	0.00131193
SERA2	PF3D7_0207900.1	Pf3D7_02_v3	320921	T	C	Q66R	NON_SYNONYMOUS_CODING	0.0605566
SERA1	PF3D7_0208000.1	Pf3D7_02_v3	322398	A	G	S975	SYNONYMOUS_CODING	0.0185884
SERA1	PF3D7_0208000.1	Pf3D7_02_v3	322430	G	A	L965F	NON_SYNONYMOUS_CODING	0.0105696
SERA1	PF3D7_0208000.1	Pf3D7_02_v3	322746	T	C	R859	SYNONYMOUS_CODING	-0.00371381
SERA1	PF3D7_0208000.1	Pf3D7_02_v3	322845	G	A	N826	SYNONYMOUS_CODING	0.00212508
SERA1	PF3D7_0208000.1	Pf3D7_02_v3	322863	C	T	A820	SYNONYMOUS_CODING	0.00147275
SERA1	PF3D7_0208000.1	Pf3D7_02_v3	323022	T	A	T767	SYNONYMOUS_CODING	-0.00367669
SERA1	PF3D7_0208000.1	Pf3D7_02_v3	324133	G	A	T397M	NON_SYNONYMOUS_CODING	-0.00309793
SERA1	PF3D7_0208000.1	Pf3D7_02_v3	324381	T	C	T314	SYNONYMOUS_CODING	-0.00179898
PF3D7_0208100	PF3D7_0208100.1	Pf3D7_02_v3	334613	C	G	Q1594E	NON_SYNONYMOUS_CODING	0.000857622
PF3D7_0208300	PF3D7_0208300.1	Pf3D7_02_v3	339959	C	T	T801I	NON_SYNONYMOUS_CODING	0.00223908
PF3D7_0208400	PF3D7_0208400.1	Pf3D7_02_v3	344809	C	T	R1511Q	NON_SYNONYMOUS_CODING	0.0402617
PF3D7_0208400	PF3D7_0208400.1	Pf3D7_02_v3	346073	T	G	K1090Q	NON_SYNONYMOUS_CODING	0.0147881
PF3D7_0208400	PF3D7_0208400.1	Pf3D7_02_v3	346718	T	C	N875D	NON_SYNONYMOUS_CODING	0.0186417
PF3D7_0208400	PF3D7_0208400.1	Pf3D7_02_v3	348817	T	G	K175T	NON_SYNONYMOUS_CODING	-0.0015802
P230p	PF3D7_0208900.1	Pf3D7_02_v3	361621	C	T	T265I	NON_SYNONYMOUS_CODING	-0.00163072
P230p	PF3D7_0208900.1	Pf3D7_02_v3	362529	A	C	R568	SYNONYMOUS_CODING	-0.00207089
P230p	PF3D7_0208900.1	Pf3D7_02_v3	364771	C	A	S1315Y	NON_SYNONYMOUS_CODING	0.00795165
P230p	PF3D7_0208900.1	Pf3D7_02_v3	366771	G	A	V1982I	NON_SYNONYMOUS_CODING	0.023968
P230p	PF3D7_0208900.1	Pf3D7_02_v3	367358	A	T	E2177D	NON_SYNONYMOUS_CODING	0.000383903
P230p	PF3D7_0208900.1	Pf3D7_02_v3	367530	G	A	V2235I	NON_SYNONYMOUS_CODING	-0.003594
P230	PF3D7_0209000.1	Pf3D7_02_v3	371009	C	A	T191K	NON_SYNONYMOUS_CODING	-0.0026953
P230	PF3D7_0209000.1	Pf3D7_02_v3	372053	T	C	I539T	NON_SYNONYMOUS_CODING	-0.00267685
P230	PF3D7_0209000.1	Pf3D7_02_v3	372250	G	A	G605S	NON_SYNONYMOUS_CODING	0.00839426
P230	PF3D7_0209000.1	Pf3D7_02_v3	372420	A	C	K661N	NON_SYNONYMOUS_CODING	0.00149826
P230	PF3D7_0209000.1	Pf3D7_02_v3	372540	G	C	V701	SYNONYMOUS_CODING	0.000136228
P230	PF3D7_0209000.1	Pf3D7_02_v3	372606	A	G	V723	SYNONYMOUS_CODING	-0.0029531
P230	PF3D7_0209000.1	Pf3D7_02_v3	372738	C	T	F767	SYNONYMOUS_CODING	-0.00253569
P230	PF3D7_0209000.1	Pf3D7_02_v3	372846	G	A	T803	SYNONYMOUS_CODING	0.0295947
P230	PF3D7_0209000.1	Pf3D7_02_v3	373459	A	C	N1008H	NON_SYNONYMOUS_CODING	0.00300027
P230	PF3D7_0209000.1	Pf3D7_02_v3	373683	C	G	I1082M	NON_SYNONYMOUS_CODING	-0.0024106
P230	PF3D7_0209000.1	Pf3D7_02_v3	373697	C	A	S1087Y	NON_SYNONYMOUS_CODING	-0.00369472
P230	PF3D7_0209000.1	Pf3D7_02_v3	373912	C	G	H1159D	NON_SYNONYMOUS_CODING	-0.00317741
P230	PF3D7_0209000.1	Pf3D7_02_v3	373975	C	T	H1180Y	NON_SYNONYMOUS_CODING	0.00342019
P230	PF3D7_0209000.1	Pf3D7_02_v3	374018	A	C	Y1194S	NON_SYNONYMOUS_CODING	-0.00379212
P230	PF3D7_0209000.1	Pf3D7_02_v3	374023	C	G	Q1196E	NON_SYNONYMOUS_CODING	0.00756113
P230	PF3D7_0209000.1	Pf3D7_02_v3	374062	A	T	N1209Y	NON_SYNONYMOUS_CODING	-0.00053595
P230	PF3D7_0209000.1	Pf3D7_02_v3	374197	A	G	K1254E	NON_SYNONYMOUS_CODING	-0.00385177
P230	PF3D7_0209000.1	Pf3D7_02_v3	374366	C	A	T1310K	NON_SYNONYMOUS_CODING	0.0155217
P230	PF3D7_0209000.1	Pf3D7_02_v3	375496	A	T	M1687L	NON_SYNONYMOUS_CODING	0.00418079
P230	PF3D7_0209000.1	Pf3D7_02_v3	375590	G	A	G1718D	NON_SYNONYMOUS_CODING	0.020103
P230	PF3D7_0209000.1	Pf3D7_02_v3	375922	T	A	Y1829N	NON_SYNONYMOUS_CODING	-0.000347433
P230	PF3D7_0209000.1	Pf3D7_02_v3	378496	A	T	N2687Y	NON_SYNONYMOUS_CODING	-0.00372269
P230	PF3D7_0209000.1	Pf3D7_02_v3	378762	A	T	E2775D	NON_SYNONYMOUS_CODING	0.00322871
P230	PF3D7_0209000.1	Pf3D7_02_v3	379046	C	T	S2870L	NON_SYNONYMOUS_CODING	0.0389845
P230	PF3D7_0209000.1	Pf3D7_02_v3	379328	T	A	I2964N	NON_SYNONYMOUS_CODING	-0.00329275
P230	PF3D7_0209000.1	Pf3D7_02_v3	379763	T	C	I3109T	NON_SYNONYMOUS_CODING	-0.00021437
PF3D7_0209100	PF3D7_0209100.1	Pf3D7_02_v3	382789	C	T	G155D	NON_SYNONYMOUS_CODING	0.00367079
IspF	PF3D7_0209300.1	Pf3D7_02_v3	387596	T	C	N108	SYNONYMOUS_CODING	0.00303003
PF3D7_0209400	PF3D7_0209400.1	Pf3D7_02_v3	389315	C	T	A329T	NON_SYNONYMOUS_CODING	0.039903
PF3D7_0209600	PF3D7_0209600.1	Pf3D7_02_v3	397868	G	T	A293D	NON_SYNONYMOUS_CODING	-0.00163072
PF3D7_0209600	PF3D7_0209600.1	Pf3D7_02_v3	398632	C	T	R38	SYNONYMOUS_CODING	0.0248409
PF3D7_0209700	PF3D7_0209700.1	Pf3D7_02_v3	400954	C	T	M302I	NON_SYNONYMOUS_CODING	0.00375329
Sec61-gamma	PF3D7_0210000.1	Pf3D7_02_v3	410162	A	G	G60	SYNONYMOUS_CODING	0.0238308
PF3D7_0210200	PF3D7_0210200.1	Pf3D7_02_v3	414439	G	A	S2233	SYNONYMOUS_CODING	-0.00257002
PF3D7_0210200	PF3D7_0210200.1	Pf3D7_02_v3	414616	C	A	M2174I	NON_SYNONYMOUS_CODING	0.00200333
PF3D7_0210200	PF3D7_0210200.1	Pf3D7_02_v3	414955	A	G	H2061	SYNONYMOUS_CODING	0.0201484
PF3D7_0210200	PF3D7_0210200.1	Pf3D7_02_v3	415166	G	A	S1991L	NON_SYNONYMOUS_CODING	-0.00344451
PF3D7_0210200	PF3D7_0210200.1	Pf3D7_02_v3	415173	G	T	H1989N	NON_SYNONYMOUS_CODING	0.00447413
PF3D7_0210200	PF3D7_0210200.1	Pf3D7_02_v3	415659	C	A	D1827Y	NON_SYNONYMOUS_CODING	0.0251162
PF3D7_0210200	PF3D7_0210200.1	Pf3D7_02_v3	416191	C	T	K1649	SYNONYMOUS_CODING	-0.000737655
PF3D7_0210500	PF3D7_0210500.1	Pf3D7_02_v3	427933	A	T	T148	SYNONYMOUS_CODING	0.00304385
PF3D7_0210500	PF3D7_0210500.1	Pf3D7_02_v3	429268	T	C	S593	SYNONYMOUS_CODING	0.0380904
PF3D7_0210500	PF3D7_0210500.1	Pf3D7_02_v3	430175	G	T	D896Y	NON_SYNONYMOUS_CODING	0.0021383
PF3D7_0210600	PF3D7_0210600.1	Pf3D7_02_v3	432338	A	C	I348M	NON_SYNONYMOUS_CODING	-0.0026639
PF3D7_0210800	PF3D7_0210800.1	Pf3D7_02_v3	437954	T	C	N350S	NON_SYNONYMOUS_CODING	0.0479571
PF3D7_0210800	PF3D7_0210800.1	Pf3D7_02_v3	438323	T	C	K227R	NON_SYNONYMOUS_CODING	0.00142189
PF3D7_0210800	PF3D7_0210800.1	Pf3D7_02_v3	438700	T	A	K101N	NON_SYNONYMOUS_CODING	-0.00226622
PF3D7_0210800	PF3D7_0210800.1	Pf3D7_02_v3	438899	A	G	F35S	NON_SYNONYMOUS_CODING	0.0445628
PF3D7_0211100	PF3D7_0211100.1	Pf3D7_02_v3	454617	A	G	E956G	NON_SYNONYMOUS_CODING	-0.00299851
PF3D7_0211100	PF3D7_0211100.1	Pf3D7_02_v3	455073	C	T	A1108V	NON_SYNONYMOUS_CODING	0.00627128
PF3D7_0211500	PF3D7_0211500.1	Pf3D7_02_v3	465223	T	C	N687	SYNONYMOUS_CODING	-0.00289403
PF3D7_0211500	PF3D7_0211500.1	Pf3D7_02_v3	465645	A	G	E828G	NON_SYNONYMOUS_CODING	-0.00349021
ALG14	PF3D7_0211600.1	Pf3D7_02_v3	468251	G	A	M135I	NON_SYNONYMOUS_CODING	0.0184701
TKL1	PF3D7_0211700.1	Pf3D7_02_v3	470013	G	A	G75E	NON_SYNONYMOUS_CODING	-0.00207855
TKL1	PF3D7_0211700.1	Pf3D7_02_v3	470259	A	G	Y157C	NON_SYNONYMOUS_CODING	-0.00151704
TKL1	PF3D7_0211700.1	Pf3D7_02_v3	470260	C	T	Y157	SYNONYMOUS_CODING	0.0158828
TKL1	PF3D7_0211700.1	Pf3D7_02_v3	470577	A	G	H263R	NON_SYNONYMOUS_CODING	0.0211573
TKL1	PF3D7_0211700.1	Pf3D7_02_v3	470675	A	G	K296E	NON_SYNONYMOUS_CODING	0.0627348
TKL1	PF3D7_0211700.1	Pf3D7_02_v3	471188	T	A	C467S	NON_SYNONYMOUS_CODING	0.0860292
TKL1	PF3D7_0211700.1	Pf3D7_02_v3	472093	C	G	C768W	NON_SYNONYMOUS_CODING	-0.00260964
TKL1	PF3D7_0211700.1	Pf3D7_02_v3	472513	G	C	M908I	NON_SYNONYMOUS_CODING	0.00289771
PF3D7_0212000	PF3D7_0212000.1	Pf3D7_02_v3	480862	A	C	V192	SYNONYMOUS_CODING	0.000220413
PF3D7_0212000	PF3D7_0212000.1	Pf3D7_02_v3	480927	A	G	D214G	NON_SYNONYMOUS_CODING	0.0492138
PF3D7_0212100	PF3D7_0212100.1	Pf3D7_02_v3	483877	A	T	M148L	NON_SYNONYMOUS_CODING	0.0021383
PF3D7_0212100	PF3D7_0212100.1	Pf3D7_02_v3	486131	T	G	I899S	NON_SYNONYMOUS_CODING	-0.00374562
PF3D7_0212400	PF3D7_0212400.1	Pf3D7_02_v3	499190	A	C	L2818V	NON_SYNONYMOUS_CODING	0.065378
PF3D7_0212400	PF3D7_0212400.1	Pf3D7_02_v3	499282	T	G	N2787T	NON_SYNONYMOUS_CODING	0.0239925
PF3D7_0212400	PF3D7_0212400.1	Pf3D7_02_v3	499412	G	C	R2744G	NON_SYNONYMOUS_CODING	0.0466022
PF3D7_0212400	PF3D7_0212400.1	Pf3D7_02_v3	499661	T	G	N2661H	NON_SYNONYMOUS_CODING	-0.000470353
PF3D7_0212400	PF3D7_0212400.1	Pf3D7_02_v3	499889	T	C	T2585A	NON_SYNONYMOUS_CODING	0.00673692
PF3D7_0212400	PF3D7_0212400.1	Pf3D7_02_v3	500418	T	G	L2408F	NON_SYNONYMOUS_CODING	0.0718158
PF3D7_0212400	PF3D7_0212400.1	Pf3D7_02_v3	501415	C	T	R2076K	NON_SYNONYMOUS_CODING	0.0256127
PF3D7_0212400	PF3D7_0212400.1	Pf3D7_02_v3	501530	C	T	D2038N	NON_SYNONYMOUS_CODING	0.00531278
PF3D7_0212400	PF3D7_0212400.1	Pf3D7_02_v3	501972	A	G	F1961	SYNONYMOUS_CODING	0.0426263
PF3D7_0212400	PF3D7_0212400.1	Pf3D7_02_v3	502708	T	A	K1716I	NON_SYNONYMOUS_CODING	0.00328803
PF3D7_0212400	PF3D7_0212400.1	Pf3D7_02_v3	503169	T	C	S1562	SYNONYMOUS_CODING	-0.00276229
PF3D7_0212400	PF3D7_0212400.1	Pf3D7_02_v3	503292	A	T	H1521Q	NON_SYNONYMOUS_CODING	-0.000985839
PF3D7_0212400	PF3D7_0212400.1	Pf3D7_02_v3	503316	C	A	M1513I	NON_SYNONYMOUS_CODING	0.00772091
PF3D7_0212400	PF3D7_0212400.1	Pf3D7_02_v3	503877	C	T	K1326	SYNONYMOUS_CODING	-0.00320149
PF3D7_0212400	PF3D7_0212400.1	Pf3D7_02_v3	504300	A	C	S1185	SYNONYMOUS_CODING	0.0179189
PF3D7_0212400	PF3D7_0212400.1	Pf3D7_02_v3	504615	A	T	S1080	SYNONYMOUS_CODING	0.019203
PF3D7_0212400	PF3D7_0212400.1	Pf3D7_02_v3	506635	G	A	S407L	NON_SYNONYMOUS_CODING	-0.00368402
PF3D7_0212500	PF3D7_0212500.1	Pf3D7_02_v3	510381	G	A	S286N	NON_SYNONYMOUS_CODING	-0.00287972
PF3D7_0212500	PF3D7_0212500.1	Pf3D7_02_v3	511004	G	A	V494I	NON_SYNONYMOUS_CODING	-0.00176243
PF3D7_0212500	PF3D7_0212500.1	Pf3D7_02_v3	511945	T	C	F807	SYNONYMOUS_CODING	0.00714694
PF3D7_0212500	PF3D7_0212500.1	Pf3D7_02_v3	512104	T	C	F860	SYNONYMOUS_CODING	0.0598549
PF3D7_0212500	PF3D7_0212500.1	Pf3D7_02_v3	512697	T	C	V1058A	NON_SYNONYMOUS_CODING	0.00699828
PF3D7_0212500	PF3D7_0212500.1	Pf3D7_02_v3	515383	G	A	Q1953	SYNONYMOUS_CODING	0.0165708
PF3D7_0212500	PF3D7_0212500.1	Pf3D7_02_v3	516865	C	T	F2364	SYNONYMOUS_CODING	0.0138735
PF3D7_0212500	PF3D7_0212500.1	Pf3D7_02_v3	517300	A	C	T2509	SYNONYMOUS_CODING	0.021108
PF3D7_0212500	PF3D7_0212500.1	Pf3D7_02_v3	517408	C	G	N2545K	NON_SYNONYMOUS_CODING	0.00585109
PF3D7_0212500	PF3D7_0212500.1	Pf3D7_02_v3	518117	A	G	N2782D	NON_SYNONYMOUS_CODING	-0.00365038
PF3D7_0212500	PF3D7_0212500.1	Pf3D7_02_v3	518118	A	G	N2782S	NON_SYNONYMOUS_CODING	-0.00365038
PF3D7_0212500	PF3D7_0212500.1	Pf3D7_02_v3	519453	G	A	G3227D	NON_SYNONYMOUS_CODING	0.0111651
PF3D7_0212500	PF3D7_0212500.1	Pf3D7_02_v3	519457	C	T	I3228	SYNONYMOUS_CODING	0.0352604
PF3D7_0212500	PF3D7_0212500.1	Pf3D7_02_v3	519958	A	G	G3395	SYNONYMOUS_CODING	0.0310175
PF3D7_0212500	PF3D7_0212500.1	Pf3D7_02_v3	520765	C	A	S3664	SYNONYMOUS_CODING	0.0227906
SPATR	PF3D7_0212600.1	Pf3D7_02_v3	523681	T	C	S145	SYNONYMOUS_CODING	-0.00210722
PF3D7_0212700	PF3D7_0212700.1	Pf3D7_02_v3	525229	C	A	C272F	NON_SYNONYMOUS_CODING	0.0950673
PF3D7_0212700	PF3D7_0212700.1	Pf3D7_02_v3	525547	C	T	C166Y	NON_SYNONYMOUS_CODING	0.0194395
MATE	PF3D7_0212800.1	Pf3D7_02_v3	529709	T	A	F487L	NON_SYNONYMOUS_CODING	0.0233231
MATE	PF3D7_0212800.1	Pf3D7_02_v3	530005	G	T	R586I	NON_SYNONYMOUS_CODING	0.0468997
MATE	PF3D7_0212800.1	Pf3D7_02_v3	530045	G	A	M599I	NON_SYNONYMOUS_CODING	-0.00146517
PK7	PF3D7_0213400.1	Pf3D7_02_v3	543751	A	G	I326V	NON_SYNONYMOUS_CODING	-0.00197235
PF3D7_0213600	PF3D7_0213600.1	Pf3D7_02_v3	546511	G	T	R2410S	NON_SYNONYMOUS_CODING	-0.00362641
PF3D7_0213600	PF3D7_0213600.1	Pf3D7_02_v3	548937	G	T	Q1992K	NON_SYNONYMOUS_CODING	0.0883217
PF3D7_0213600	PF3D7_0213600.1	Pf3D7_02_v3	549049	C	T	P1954	SYNONYMOUS_CODING	0.00915962
PF3D7_0213600	PF3D7_0213600.1	Pf3D7_02_v3	550704	C	T	K1460	SYNONYMOUS_CODING	0.00731276
PF3D7_0213600	PF3D7_0213600.1	Pf3D7_02_v3	551816	A	G	S1090P	NON_SYNONYMOUS_CODING	0.025896
PF3D7_0213600	PF3D7_0213600.1	Pf3D7_02_v3	551941	G	A	A1048V	NON_SYNONYMOUS_CODING	0.0247887
PF3D7_0213600	PF3D7_0213600.1	Pf3D7_02_v3	552330	G	A	I918	SYNONYMOUS_CODING	0.0589672
PF3D7_0213600	PF3D7_0213600.1	Pf3D7_02_v3	554110	G	A	Y395	SYNONYMOUS_CODING	-0.000486506
PF3D7_0213800	PF3D7_0213800.1	Pf3D7_02_v3	558953	A	G	T123	SYNONYMOUS_CODING	0.000934396
PF3D7_0213800	PF3D7_0213800.1	Pf3D7_02_v3	559329	T	G	Y249D	NON_SYNONYMOUS_CODING	0.0803579
PF3D7_0214300	PF3D7_0214300.1	Pf3D7_02_v3	578884	G	A	E75K	NON_SYNONYMOUS_CODING	0.020655
PF3D7_0214300	PF3D7_0214300.1	Pf3D7_02_v3	579813	C	T	G384	SYNONYMOUS_CODING	0.0172716
PF3D7_0214300	PF3D7_0214300.1	Pf3D7_02_v3	582202	A	G	N1181D	NON_SYNONYMOUS_CODING	0.0238308
PF3D7_0214300	PF3D7_0214300.1	Pf3D7_02_v3	582781	G	A	E1374K	NON_SYNONYMOUS_CODING	0.0495311
PF3D7_0214300	PF3D7_0214300.1	Pf3D7_02_v3	582922	A	T	N1421Y	NON_SYNONYMOUS_CODING	0.00037249
PF3D7_0214300	PF3D7_0214300.1	Pf3D7_02_v3	582926	G	A	G1422E	NON_SYNONYMOUS_CODING	0.00722006
PF3D7_0214300	PF3D7_0214300.1	Pf3D7_02_v3	582928	A	T	I1423F	NON_SYNONYMOUS_CODING	-0.00029622
PF3D7_0214300	PF3D7_0214300.1	Pf3D7_02_v3	583192	C	T	L1511	SYNONYMOUS_CODING	0.00653876
PF3D7_0214300	PF3D7_0214300.1	Pf3D7_02_v3	583978	G	A	A1773T	NON_SYNONYMOUS_CODING	-0.00270156
PF3D7_0214500	PF3D7_0214500.1	Pf3D7_02_v3	590982	G	A	R161H	NON_SYNONYMOUS_CODING	0.0337345
PF3D7_0214600	PF3D7_0214600.1	Pf3D7_02_v3	594896	A	G	H234R	NON_SYNONYMOUS_CODING	-0.000938026
PF3D7_0214700	PF3D7_0214700.1	Pf3D7_02_v3	600966	G	A	S151	SYNONYMOUS_CODING	-0.0035646
PF3D7_0214800	PF3D7_0214800.1	Pf3D7_02_v3	605425	A	T	K72N	NON_SYNONYMOUS_CODING	0.00117605
PF3D7_0214800	PF3D7_0214800.1	Pf3D7_02_v3	608790	A	G	H1194R	NON_SYNONYMOUS_CODING	0.181985
RON6	PF3D7_0214900.1	Pf3D7_02_v3	611119	A	G	K103	SYNONYMOUS_CODING	0.0523005
RON6	PF3D7_0214900.1	Pf3D7_02_v3	611120	G	A	D104N	NON_SYNONYMOUS_CODING	0.0523005
RON6	PF3D7_0214900.1	Pf3D7_02_v3	611124	C	T	S105F	NON_SYNONYMOUS_CODING	0.0523005
RON6	PF3D7_0214900.1	Pf3D7_02_v3	613111	A	C	T685	SYNONYMOUS_CODING	-0.00343816
ACS9	PF3D7_0215000.1	Pf3D7_02_v3	617457	A	G	I658T	NON_SYNONYMOUS_CODING	-0.00219837
ACS9	PF3D7_0215000.1	Pf3D7_02_v3	617482	C	T	D650N	NON_SYNONYMOUS_CODING	0.0175631
ACS9	PF3D7_0215000.1	Pf3D7_02_v3	617743	A	T	F563I	NON_SYNONYMOUS_CODING	-0.00134707
ACS9	PF3D7_0215000.1	Pf3D7_02_v3	618400	T	A	N344Y	NON_SYNONYMOUS_CODING	0.0141574
ACS9	PF3D7_0215000.1	Pf3D7_02_v3	619131	A	G	V100A	NON_SYNONYMOUS_CODING	0.0118598
PF3D7_0215100	PF3D7_0215100.1	Pf3D7_02_v3	623146	T	C	D236G	NON_SYNONYMOUS_CODING	0.00558479
ACS8	PF3D7_0215300.1	Pf3D7_02_v3	629066	T	C	Q748R	NON_SYNONYMOUS_CODING	0.0126016
ACS8	PF3D7_0215300.1	Pf3D7_02_v3	629375	C	G	C645S	NON_SYNONYMOUS_CODING	0.183209
ACS8	PF3D7_0215300.1	Pf3D7_02_v3	629400	C	T	V637I	NON_SYNONYMOUS_CODING	0.0307651
ACS8	PF3D7_0215300.1	Pf3D7_02_v3	629996	C	A	C438F	NON_SYNONYMOUS_CODING	0.08498
ACS8	PF3D7_0215300.1	Pf3D7_02_v3	630135	C	T	G392S	NON_SYNONYMOUS_CODING	0.08498
ACS8	PF3D7_0215300.1	Pf3D7_02_v3	630150	T	C	I387V	NON_SYNONYMOUS_CODING	0.196306
ACS8	PF3D7_0215300.1	Pf3D7_02_v3	630290	A	T	M340K	NON_SYNONYMOUS_CODING	0.196306
ACS8	PF3D7_0215300.1	Pf3D7_02_v3	630420	T	C	I297V	NON_SYNONYMOUS_CODING	0.0849012
ACS8	PF3D7_0215300.1	Pf3D7_02_v3	630545	C	T	G255D	NON_SYNONYMOUS_CODING	0.211238
ACS8	PF3D7_0215300.1	Pf3D7_02_v3	630710	G	A	P200L	NON_SYNONYMOUS_CODING	0.0252929
ACS8	PF3D7_0215300.1	Pf3D7_02_v3	630726	G	A	H195Y	NON_SYNONYMOUS_CODING	0.0421366
ACS8	PF3D7_0215300.1	Pf3D7_02_v3	630737	C	T	G191D	NON_SYNONYMOUS_CODING	0.0316007
ACS8	PF3D7_0215300.1	Pf3D7_02_v3	631092	T	C	R73G	NON_SYNONYMOUS_CODING	0.196306
ACS8	PF3D7_0215300.1	Pf3D7_02_v3	631190	T	A	Y40F	NON_SYNONYMOUS_CODING	0.186074
RPB2	PF3D7_0215700.1	Pf3D7_02_v3	646122	A	G	L20	SYNONYMOUS_CODING	-0.0016126
RPB2	PF3D7_0215700.1	Pf3D7_02_v3	648984	C	T	N974	SYNONYMOUS_CODING	0.00636639
ORC5	PF3D7_0215800.1	Pf3D7_02_v3	651509	A	G	C618	SYNONYMOUS_CODING	0.000882123
DHHC11	PF3D7_0215900.1	Pf3D7_02_v3	655906	C	T	S127N	NON_SYNONYMOUS_CODING	0.000150929
PF3D7_0216000	PF3D7_0216000.1	Pf3D7_02_v3	660994	T	C	S787P	NON_SYNONYMOUS_CODING	0.00165909
PF3D7_0216100	PF3D7_0216100.1	Pf3D7_02_v3	665284	G	C	V1083	SYNONYMOUS_CODING	0.00744166
PF3D7_0216100	PF3D7_0216100.1	Pf3D7_02_v3	666154	T	A	T793	SYNONYMOUS_CODING	0.00122039
PF3D7_0216100	PF3D7_0216100.1	Pf3D7_02_v3	666391	T	G	I714	SYNONYMOUS_CODING	0.00645022
PF3D7_0216100	PF3D7_0216100.1	Pf3D7_02_v3	667715	T	C	K273R	NON_SYNONYMOUS_CODING	0.00092787
PF3D7_0216200	PF3D7_0216200.1	Pf3D7_02_v3	669494	T	G	T116	SYNONYMOUS_CODING	-0.000442576
PF3D7_0216300	PF3D7_0216300.1	Pf3D7_02_v3	671363	G	C	K317N	NON_SYNONYMOUS_CODING	-0.00314331
PF3D7_0216300	PF3D7_0216300.1	Pf3D7_02_v3	671972	A	C	T520	SYNONYMOUS_CODING	-0.00263154
PF3D7_0216300	PF3D7_0216300.1	Pf3D7_02_v3	674310	C	T	P1300S	NON_SYNONYMOUS_CODING	-0.00353856
PF3D7_0216300	PF3D7_0216300.1	Pf3D7_02_v3	674537	T	A	I1375	SYNONYMOUS_CODING	0.0552914
VPS45	PF3D7_0216400.1	Pf3D7_02_v3	677492	G	T	V688L	NON_SYNONYMOUS_CODING	0.0372082
ATG11	PF3D7_0216700.1	Pf3D7_02_v3	691777	T	A	N183K	NON_SYNONYMOUS_CODING	0.00493188
ATG11	PF3D7_0216700.1	Pf3D7_02_v3	693767	G	A	L712	SYNONYMOUS_CODING	-0.00253175
ATG11	PF3D7_0216700.1	Pf3D7_02_v3	694307	A	G	K892	SYNONYMOUS_CODING	0.00380296
ATG11	PF3D7_0216700.1	Pf3D7_02_v3	695076	A	C	K1149Q	NON_SYNONYMOUS_CODING	0.0355618
PF3D7_0216800	PF3D7_0216800.1	Pf3D7_02_v3	698509	G	A	N351	SYNONYMOUS_CODING	-0.00396262
PF3D7_0216900	PF3D7_0216900.1	Pf3D7_02_v3	702777	A	G	E511	SYNONYMOUS_CODING	0.000121267
PF3D7_0217000	PF3D7_0217000.1	Pf3D7_02_v3	703180	A	G	L947	SYNONYMOUS_CODING	-0.00203432
PF3D7_0217000	PF3D7_0217000.1	Pf3D7_02_v3	703541	A	G	F856	SYNONYMOUS_CODING	0.0319058
PF3D7_0217000	PF3D7_0217000.1	Pf3D7_02_v3	703636	C	G	E825Q	NON_SYNONYMOUS_CODING	0.000179023
PF3D7_0217000	PF3D7_0217000.1	Pf3D7_02_v3	705396	A	T	S398T	NON_SYNONYMOUS_CODING	0.0750768
PF3D7_0217000	PF3D7_0217000.1	Pf3D7_02_v3	705904	G	C	N228K	NON_SYNONYMOUS_CODING	0.0337328
PF3D7_0217200	PF3D7_0217200.1	Pf3D7_02_v3	712208	A	G	N1015	SYNONYMOUS_CODING	0.0200613
PF3D7_0217200	PF3D7_0217200.1	Pf3D7_02_v3	714480	T	C	D258G	NON_SYNONYMOUS_CODING	-0.00358836
CDPK1	PF3D7_0217500.1	Pf3D7_02_v3	721648	T	C	L404	SYNONYMOUS_CODING	0.0347333
PF3D7_0217600	PF3D7_0217600.1	Pf3D7_02_v3	723984	G	A	T1632	SYNONYMOUS_CODING	0.00415141
PF3D7_0217600	PF3D7_0217600.1	Pf3D7_02_v3	725642	C	T	S1169N	NON_SYNONYMOUS_CODING	0.0610659
PF3D7_0217700	PF3D7_0217700.1	Pf3D7_02_v3	731152	T	C	I225V	NON_SYNONYMOUS_CODING	0.0298901
PF3D7_0217900	PF3D7_0217900.1	Pf3D7_02_v3	735613	C	G	S462T	NON_SYNONYMOUS_CODING	0.0269014
PF3D7_0217900	PF3D7_0217900.1	Pf3D7_02_v3	736145	T	C	K285E	NON_SYNONYMOUS_CODING	-0.00221699
PF3D7_0217900	PF3D7_0217900.1	Pf3D7_02_v3	736514	A	T	F162I	NON_SYNONYMOUS_CODING	0.019203
PF3D7_0218200	PF3D7_0218200.1	Pf3D7_02_v3	743344	C	T	G790D	NON_SYNONYMOUS_CODING	0.0251713
PF3D7_0218300	PF3D7_0218300.1	Pf3D7_02_v3	747771	T	C	N287S	NON_SYNONYMOUS_CODING	0.00513824
PF3D7_0218600	PF3D7_0218600.1	Pf3D7_02_v3	756131	A	G	K238	SYNONYMOUS_CODING	0.00612938
PF3D7_0218600	PF3D7_0218600.1	Pf3D7_02_v3	759265	A	T	N1283I	NON_SYNONYMOUS_CODING	0.00527576
PF3D7_0218600	PF3D7_0218600.1	Pf3D7_02_v3	759951	T	C	F1512L	NON_SYNONYMOUS_CODING	0.027825
PF3D7_0218600	PF3D7_0218600.1	Pf3D7_02_v3	760017	T	G	S1534A	NON_SYNONYMOUS_CODING	0.0251162
PF3D7_0218600	PF3D7_0218600.1	Pf3D7_02_v3	760728	G	A	E1771K	NON_SYNONYMOUS_CODING	0.00889575
PF3D7_0218600	PF3D7_0218600.1	Pf3D7_02_v3	761081	T	A	N1888K	NON_SYNONYMOUS_CODING	0.0100788
PF3D7_0218600	PF3D7_0218600.1	Pf3D7_02_v3	762106	A	C	E2230A	NON_SYNONYMOUS_CODING	-0.00241842
NA	NA	Pf3D7_02_v3	766632	A	T	NA	NA	0.00174044
PF3D7_0219100	PF3D7_0219100.1	Pf3D7_02_v3	771011	G	A	K417	SYNONYMOUS_CODING	0.00143204
PF3D7_0219400	PF3D7_0219400.1	Pf3D7_02_v3	774891	A	G	K26R	NON_SYNONYMOUS_CODING	0.0506805
PF3D7_0219500	PF3D7_0219500.1	Pf3D7_02_v3	778044	G	A	L8	SYNONYMOUS_CODING	-0.00226411
RFC1	PF3D7_0219600.1	Pf3D7_02_v3	781389	C	T	S248	SYNONYMOUS_CODING	-0.00372269
GEXP20	PF3D7_0219700.1	Pf3D7_02_v3	784341	G	T	S90R	NON_SYNONYMOUS_CODING	0.0457363
GEXP20	PF3D7_0219700.1	Pf3D7_02_v3	784369	A	G	V81A	NON_SYNONYMOUS_CODING	0.0247894
GEXP20	PF3D7_0219700.1	Pf3D7_02_v3	784379	G	T	H78N	NON_SYNONYMOUS_CODING	0.0181731
GEXP20	PF3D7_0219700.1	Pf3D7_02_v3	784786	T	C	K15E	NON_SYNONYMOUS_CODING	0.00747504
PF3D7_0219800	PF3D7_0219800.1	Pf3D7_02_v3	787242	C	T	K196	SYNONYMOUS_CODING	-0.00126406
PF3D7_0219800	PF3D7_0219800.1	Pf3D7_02_v3	787407	T	G	G141	SYNONYMOUS_CODING	0.000565076
PF3D7_0219800	PF3D7_0219800.1	Pf3D7_02_v3	787412	T	C	K140E	NON_SYNONYMOUS_CODING	0.0185731
PF3D7_0219800	PF3D7_0219800.1	Pf3D7_02_v3	787901	C	T	V14M	NON_SYNONYMOUS_CODING	0.0151358
PF3D7_0219900	PF3D7_0219900.1	Pf3D7_02_v3	792194	G	A	R169K	NON_SYNONYMOUS_CODING	-0.00250682
PF3D7_0219900	PF3D7_0219900.1	Pf3D7_02_v3	792272	A	G	K195R	NON_SYNONYMOUS_CODING	0.0430702
LSA3	PF3D7_0220000.1	Pf3D7_02_v3	798866	A	G	T653A	NON_SYNONYMOUS_CODING	0.0857065
LSA3	PF3D7_0220000.1	Pf3D7_02_v3	798907	C	T	L666	SYNONYMOUS_CODING	0.0820104
LSA3	PF3D7_0220000.1	Pf3D7_02_v3	799043	G	A	E712K	NON_SYNONYMOUS_CODING	0.000304057
LSA3	PF3D7_0220000.1	Pf3D7_02_v3	799540	G	A	G877	SYNONYMOUS_CODING	0.0257988
LSA3	PF3D7_0220000.1	Pf3D7_02_v3	801249	C	T	A1447V	NON_SYNONYMOUS_CODING	-0.00381889
PF3D7_0220100	PF3D7_0220100.1	Pf3D7_02_v3	805001	T	C	L85S	NON_SYNONYMOUS_CODING	-0.00275876
PF3D7_0220100	PF3D7_0220100.1	Pf3D7_02_v3	805840	C	T	L365F	NON_SYNONYMOUS_CODING	0.0116968
PF3D7_0220100	PF3D7_0220100.1	Pf3D7_02_v3	805888	G	A	E381K	NON_SYNONYMOUS_CODING	-0.00205694
PF3D7_0220100	PF3D7_0220100.1	Pf3D7_02_v3	805983	A	G	E412	SYNONYMOUS_CODING	0.00395402
PF3D7_0220100	PF3D7_0220100.1	Pf3D7_02_v3	805999	T	C	Y418H	NON_SYNONYMOUS_CODING	-0.00373135
PF3D7_0220100	PF3D7_0220100.1	Pf3D7_02_v3	807045	A	T	L766F	NON_SYNONYMOUS_CODING	0.0150254
PF3D7_0220200	PF3D7_0220200.1	Pf3D7_02_v3	809649	A	G	C135	SYNONYMOUS_CODING	0.0341725
PF3D7_0220300	PF3D7_0220300.1	Pf3D7_02_v3	813908	C	T	M186I	NON_SYNONYMOUS_CODING	0.0243463
PF3D7_0220700	PF3D7_0220700.1	Pf3D7_02_v3	834211	G	A	K94	SYNONYMOUS_CODING	0.00322871
PF3D7_0220700	PF3D7_0220700.1	Pf3D7_02_v3	834216	A	T	K96I	NON_SYNONYMOUS_CODING	0.00322871
PF3D7_0220700	PF3D7_0220700.1	Pf3D7_02_v3	834457	A	G	I176M	NON_SYNONYMOUS_CODING	-0.00105209
PF3D7_0220700	PF3D7_0220700.1	Pf3D7_02_v3	834663	T	A	I245K	NON_SYNONYMOUS_CODING	-0.00372374
CLAG2	PF3D7_0220800.1	Pf3D7_02_v3	838983	T	C	N47	SYNONYMOUS_CODING	0.0021089
CLAG2	PF3D7_0220800.1	Pf3D7_02_v3	839142	T	A	I100	SYNONYMOUS_CODING	0.00289771
CLAG2	PF3D7_0220800.1	Pf3D7_02_v3	839178	C	T	P112	SYNONYMOUS_CODING	-0.00355879
CLAG2	PF3D7_0220800.1	Pf3D7_02_v3	839251	G	A	D137N	NON_SYNONYMOUS_CODING	-0.0029641
CLAG2	PF3D7_0220800.1	Pf3D7_02_v3	839364	A	T	A174	SYNONYMOUS_CODING	0.00879401
CLAG2	PF3D7_0220800.1	Pf3D7_02_v3	839367	A	T	V175	SYNONYMOUS_CODING	0.00753436
CLAG2	PF3D7_0220800.1	Pf3D7_02_v3	839370	G	A	K176	SYNONYMOUS_CODING	0.00879401
CLAG2	PF3D7_0220800.1	Pf3D7_02_v3	839377	C	T	L179	SYNONYMOUS_CODING	0.00879401
CLAG2	PF3D7_0220800.1	Pf3D7_02_v3	839620	T	C	L260	SYNONYMOUS_CODING	-0.00255064
CLAG2	PF3D7_0220800.1	Pf3D7_02_v3	839685	A	T	I281	SYNONYMOUS_CODING	0.000452309
CLAG2	PF3D7_0220800.1	Pf3D7_02_v3	840040	C	A	R347	SYNONYMOUS_CODING	0.028407
CLAG2	PF3D7_0220800.1	Pf3D7_02_v3	840294	T	C	D431	SYNONYMOUS_CODING	0.00368563
CLAG2	PF3D7_0220800.1	Pf3D7_02_v3	840984	G	A	K543	SYNONYMOUS_CODING	0.000126606
CLAG2	PF3D7_0220800.1	Pf3D7_02_v3	841002	T	C	N549	SYNONYMOUS_CODING	-0.00364079
CLAG2	PF3D7_0220800.1	Pf3D7_02_v3	841017	C	A	D554E	NON_SYNONYMOUS_CODING	-0.000750598
CLAG2	PF3D7_0220800.1	Pf3D7_02_v3	841296	C	T	T612	SYNONYMOUS_CODING	0.0292326
CLAG2	PF3D7_0220800.1	Pf3D7_02_v3	841513	A	G	K647	SYNONYMOUS_CODING	0.0157715
CLAG2	PF3D7_0220800.1	Pf3D7_02_v3	841515	G	A	S648N	NON_SYNONYMOUS_CODING	0.0157715
CLAG2	PF3D7_0220800.1	Pf3D7_02_v3	841563	A	G	H664R	NON_SYNONYMOUS_CODING	0.0410544
CLAG2	PF3D7_0220800.1	Pf3D7_02_v3	841597	C	T	S675	SYNONYMOUS_CODING	0.0450966
CLAG2	PF3D7_0220800.1	Pf3D7_02_v3	841609	A	G	K679	SYNONYMOUS_CODING	0.0450966
CLAG2	PF3D7_0220800.1	Pf3D7_02_v3	841795	T	G	S712	SYNONYMOUS_CODING	0.0103097
CLAG2	PF3D7_0220800.1	Pf3D7_02_v3	841800	A	G	N714S	NON_SYNONYMOUS_CODING	0.0109169
CLAG2	PF3D7_0220800.1	Pf3D7_02_v3	841819	C	T	N720	SYNONYMOUS_CODING	-0.00383056
CLAG2	PF3D7_0220800.1	Pf3D7_02_v3	842014	A	T	K785N	NON_SYNONYMOUS_CODING	-0.00374879
CLAG2	PF3D7_0220800.1	Pf3D7_02_v3	842188	A	G	K843	SYNONYMOUS_CODING	0.0141012
CLAG2	PF3D7_0220800.1	Pf3D7_02_v3	842691	C	T	S966	SYNONYMOUS_CODING	-0.00182099
CLAG2	PF3D7_0220800.1	Pf3D7_02_v3	842699	A	G	N969S	NON_SYNONYMOUS_CODING	0.0194651
CLAG2	PF3D7_0220800.1	Pf3D7_02_v3	842805	C	T	N1004	SYNONYMOUS_CODING	0.0452792
CLAG2	PF3D7_0220800.1	Pf3D7_02_v3	842893	G	A	V1034I	NON_SYNONYMOUS_CODING	0.0307987
CLAG2	PF3D7_0220800.1	Pf3D7_02_v3	843078	T	A	V1095	SYNONYMOUS_CODING	0.0314509
CLAG2	PF3D7_0220800.1	Pf3D7_02_v3	843096	C	T	Y1101	SYNONYMOUS_CODING	0.0120034
CLAG2	PF3D7_0220800.1	Pf3D7_02_v3	843180	A	C	S1129	SYNONYMOUS_CODING	0.011095
CLAG2	PF3D7_0220800.1	Pf3D7_02_v3	843185	G	A	G1131D	NON_SYNONYMOUS_CODING	0.0177188
CLAG2	PF3D7_0220800.1	Pf3D7_02_v3	843192	G	A	V1133	SYNONYMOUS_CODING	-0.000453929
CLAG2	PF3D7_0220800.1	Pf3D7_02_v3	843199	A	C	T1136P	NON_SYNONYMOUS_CODING	0.0209883
CLAG2	PF3D7_0220800.1	Pf3D7_02_v3	843204	A	C	E1137D	NON_SYNONYMOUS_CODING	-0.00231857
CLAG2	PF3D7_0220800.1	Pf3D7_02_v3	843250	C	T	P1153S	NON_SYNONYMOUS_CODING	0.0790372
CLAG2	PF3D7_0220800.1	Pf3D7_02_v3	843923	G	A	C1377Y	NON_SYNONYMOUS_CODING	0.0652181
CLAG2	PF3D7_0220800.1	Pf3D7_02_v3	843959	G	C	S1389T	NON_SYNONYMOUS_CODING	0.0225502
CLAG2	PF3D7_0220800.1	Pf3D7_02_v3	844088	C	A	T1432N	NON_SYNONYMOUS_CODING	0.00104235
PF3D7_0221000	PF3D7_0221000.1	Pf3D7_02_v3	848108	T	A	F6Y	NON_SYNONYMOUS_CODING	0.0109195
PF3D7_0221000	PF3D7_0221000.1	Pf3D7_02_v3	848125	C	G	L12V	NON_SYNONYMOUS_CODING	0.00811415
PF3D7_0221000	PF3D7_0221000.1	Pf3D7_02_v3	848452	A	T	K81M	NON_SYNONYMOUS_CODING	0.0145374
PF3D7_0221000	PF3D7_0221000.1	Pf3D7_02_v3	848466	T	C	Y86H	NON_SYNONYMOUS_CODING	0.0187108
PF3D7_0221000	PF3D7_0221000.1	Pf3D7_02_v3	848538	T	G	Y110D	NON_SYNONYMOUS_CODING	0.0231615
PF3D7_0221000	PF3D7_0221000.1	Pf3D7_02_v3	848573	C	A	V121	SYNONYMOUS_CODING	0.0186845
PF3D7_0221000	PF3D7_0221000.1	Pf3D7_02_v3	848579	T	C	S123	SYNONYMOUS_CODING	0.0186845
PF3D7_0221000	PF3D7_0221000.1	Pf3D7_02_v3	848604	C	A	P132T	NON_SYNONYMOUS_CODING	0.0139714
PF3D7_0221000	PF3D7_0221000.1	Pf3D7_02_v3	848708	T	C	S166	SYNONYMOUS_CODING	0.0174596
PF3D7_0221000	PF3D7_0221000.1	Pf3D7_02_v3	848947	C	T	A246V	NON_SYNONYMOUS_CODING	0.0117132
PF3D7_0221000	PF3D7_0221000.1	Pf3D7_02_v3	848964	G	A	V252I	NON_SYNONYMOUS_CODING	0.0184408
PF3D7_0221000	PF3D7_0221000.1	Pf3D7_02_v3	848977	T	C	V256A	NON_SYNONYMOUS_CODING	0.0214413
PF3D7_0221000	PF3D7_0221000.1	Pf3D7_02_v3	848979	A	C	I257L	NON_SYNONYMOUS_CODING	0.0189656
PF3D7_0221000	PF3D7_0221000.1	Pf3D7_02_v3	848988	A	G	T260A	NON_SYNONYMOUS_CODING	0.0230668
PF3D7_0221000	PF3D7_0221000.1	Pf3D7_02_v3	848999	T	C	A263	SYNONYMOUS_CODING	0.0230668
PF3D7_0221000	PF3D7_0221000.1	Pf3D7_02_v3	849001	T	C	V264A	NON_SYNONYMOUS_CODING	0.0217609
PF3D7_0221000	PF3D7_0221000.1	Pf3D7_02_v3	849098	G	A	E296	SYNONYMOUS_CODING	0.00742875
PF3D7_0221000	PF3D7_0221000.1	Pf3D7_02_v3	849107	A	G	K299	SYNONYMOUS_CODING	0.00548645
PF3D7_0221200	PF3D7_0221200.1	Pf3D7_02_v3	855000	T	A	F12Y	NON_SYNONYMOUS_CODING	-0.00232539
PF3D7_0221200	PF3D7_0221200.1	Pf3D7_02_v3	855467	G	A	C117Y	NON_SYNONYMOUS_CODING	0.0141564
PF3D7_0221200	PF3D7_0221200.1	Pf3D7_02_v3	855562	A	G	K149E	NON_SYNONYMOUS_CODING	0.0144471
PF3D7_0221200	PF3D7_0221200.1	Pf3D7_02_v3	855632	C	T	A172V	NON_SYNONYMOUS_CODING	0.0589397
PF3D7_0221200	PF3D7_0221200.1	Pf3D7_02_v3	855644	C	T	A176V	NON_SYNONYMOUS_CODING	-0.00218369
PF3D7_0221200	PF3D7_0221200.1	Pf3D7_02_v3	855655	T	A	L180I	NON_SYNONYMOUS_CODING	0.0114577
PF3D7_0221200	PF3D7_0221200.1	Pf3D7_02_v3	855656	T	C	L180S	NON_SYNONYMOUS_CODING	0.0198154
PF3D7_0221200	PF3D7_0221200.1	Pf3D7_02_v3	855661	G	T	A182S	NON_SYNONYMOUS_CODING	-0.00126257
PF3D7_0221200	PF3D7_0221200.1	Pf3D7_02_v3	855665	G	C	R183P	NON_SYNONYMOUS_CODING	0.00724688
PF3D7_0221200	PF3D7_0221200.1	Pf3D7_02_v3	855686	T	G	V190G	NON_SYNONYMOUS_CODING	0.006484
PF3D7_0221400	PF3D7_0221400.1	Pf3D7_02_v3	860529	T	G	Y22D	NON_SYNONYMOUS_CODING	-0.0035731
PF3D7_0221400	PF3D7_0221400.1	Pf3D7_02_v3	860832	G	T	E84D	NON_SYNONYMOUS_CODING	-0.00374912
PF3D7_0221400	PF3D7_0221400.1	Pf3D7_02_v3	860847	T	A	F89L	NON_SYNONYMOUS_CODING	-0.00374912
PF3D7_0221400	PF3D7_0221400.1	Pf3D7_02_v3	860859	C	T	H93	SYNONYMOUS_CODING	-0.00374912
PF3D7_0221400	PF3D7_0221400.1	Pf3D7_02_v3	860914	T	C	S112P	NON_SYNONYMOUS_CODING	0.00296376
PF3D7_0221400	PF3D7_0221400.1	Pf3D7_02_v3	860926	G	C	E116Q	NON_SYNONYMOUS_CODING	0.00283027
PF3D7_0221400	PF3D7_0221400.1	Pf3D7_02_v3	860963	G	T	R128L	NON_SYNONYMOUS_CODING	0.0255158
PF3D7_0221400	PF3D7_0221400.1	Pf3D7_02_v3	860971	C	T	H131Y	NON_SYNONYMOUS_CODING	-0.00373145
PF3D7_0221400	PF3D7_0221400.1	Pf3D7_02_v3	861265	G	A	A229T	NON_SYNONYMOUS_CODING	0.0167348
PF3D7_0221400	PF3D7_0221400.1	Pf3D7_02_v3	861336	G	A	W252*	STOP_GAINED	0.00901619
ACS2	PF3D7_0301000.1	Pf3D7_03_v3	70645	G	A	F425	SYNONYMOUS_CODING	0.0671067
ACS2	PF3D7_0301000.1	Pf3D7_03_v3	71040	T	A	S294C	NON_SYNONYMOUS_CODING	0.00683036
ACS2	PF3D7_0301000.1	Pf3D7_03_v3	71291	A	G	I210T	NON_SYNONYMOUS_CODING	0.00605976
ACS2	PF3D7_0301000.1	Pf3D7_03_v3	71899	A	T	I7	SYNONYMOUS_CODING	0.0226142
PF3D7_0301100	PF3D7_0301100.1	Pf3D7_03_v3	77174	C	T	S157	SYNONYMOUS_CODING	0.0436186
FIKK3	PF3D7_0301200.1	Pf3D7_03_v3	78721	T	C	N512D	NON_SYNONYMOUS_CODING	-0.00372269
FIKK3	PF3D7_0301200.1	Pf3D7_03_v3	79550	A	T	G235	SYNONYMOUS_CODING	0.0489767
FIKK3	PF3D7_0301200.1	Pf3D7_03_v3	79612	G	A	H215Y	NON_SYNONYMOUS_CODING	0.0462204
FIKK3	PF3D7_0301200.1	Pf3D7_03_v3	79845	G	A	S137F	NON_SYNONYMOUS_CODING	0.101701
FIKK3	PF3D7_0301200.1	Pf3D7_03_v3	79873	C	T	E128K	NON_SYNONYMOUS_CODING	0.0489767
PF3D7_0301300	PF3D7_0301300.1	Pf3D7_03_v3	82459	C	A	C289F	NON_SYNONYMOUS_CODING	-0.00358182
PF3D7_0301400	PF3D7_0301400.1	Pf3D7_03_v3	85825	A	G	I71T	NON_SYNONYMOUS_CODING	-0.000203309
PF3D7_0301400	PF3D7_0301400.1	Pf3D7_03_v3	85867	T	G	E57A	NON_SYNONYMOUS_CODING	0.00180112
GEXP21	PF3D7_0301600.1	Pf3D7_03_v3	91158	G	A	S719L	NON_SYNONYMOUS_CODING	0.0325737
GEXP21	PF3D7_0301600.1	Pf3D7_03_v3	91777	G	C	Q513E	NON_SYNONYMOUS_CODING	-0.0018961
GEXP21	PF3D7_0301600.1	Pf3D7_03_v3	92152	C	A	V388F	NON_SYNONYMOUS_CODING	0.0750768
GEXP21	PF3D7_0301600.1	Pf3D7_03_v3	92180	T	C	I378M	NON_SYNONYMOUS_CODING	0.019203
GEXP21	PF3D7_0301600.1	Pf3D7_03_v3	92397	C	T	R306K	NON_SYNONYMOUS_CODING	0.0308245
GEXP21	PF3D7_0301600.1	Pf3D7_03_v3	92421	T	A	D298V	NON_SYNONYMOUS_CODING	0.0585186
GEXP21	PF3D7_0301600.1	Pf3D7_03_v3	92728	A	G	Y196H	NON_SYNONYMOUS_CODING	-0.00146517
PF3D7_0301800	PF3D7_0301800.1	Pf3D7_03_v3	104810	A	G	A101	SYNONYMOUS_CODING	0.00141486
PF3D7_0301800	PF3D7_0301800.1	Pf3D7_03_v3	105009	G	A	D168N	NON_SYNONYMOUS_CODING	0.00396452
PF3D7_0301800	PF3D7_0301800.1	Pf3D7_03_v3	105022	T	C	V172A	NON_SYNONYMOUS_CODING	-0.00280265
PF3D7_0301800	PF3D7_0301800.1	Pf3D7_03_v3	105171	G	A	V222I	NON_SYNONYMOUS_CODING	0.0514442
PF3D7_0301900	PF3D7_0301900.1	Pf3D7_03_v3	105962	T	C	D383G	NON_SYNONYMOUS_CODING	-0.00349006
PF3D7_0301900	PF3D7_0301900.1	Pf3D7_03_v3	106144	A	G	S322	SYNONYMOUS_CODING	-0.00379382
PRP46	PF3D7_0302000.1	Pf3D7_03_v3	108315	G	A	G522	SYNONYMOUS_CODING	0.000854706
PRP46	PF3D7_0302000.1	Pf3D7_03_v3	108339	A	T	I514	SYNONYMOUS_CODING	-0.000470353
PRP46	PF3D7_0302000.1	Pf3D7_03_v3	108536	A	C	S449A	NON_SYNONYMOUS_CODING	0.072791
PRP46	PF3D7_0302000.1	Pf3D7_03_v3	108570	C	T	R437	SYNONYMOUS_CODING	-0.0017722
PRP46	PF3D7_0302000.1	Pf3D7_03_v3	108693	C	T	V396	SYNONYMOUS_CODING	-0.00365199
PRP46	PF3D7_0302000.1	Pf3D7_03_v3	109722	G	A	D53	SYNONYMOUS_CODING	0.00376485
PRP46	PF3D7_0302000.1	Pf3D7_03_v3	109797	G	A	S28	SYNONYMOUS_CODING	0.0553985
SRPK1	PF3D7_0302100.1	Pf3D7_03_v3	115739	G	A	C557Y	NON_SYNONYMOUS_CODING	-0.00165481
SRPK1	PF3D7_0302100.1	Pf3D7_03_v3	116208	T	C	Y713	SYNONYMOUS_CODING	-0.00343816
SRPK1	PF3D7_0302100.1	Pf3D7_03_v3	117471	C	A	N1134K	NON_SYNONYMOUS_CODING	0.00206239
SRPK1	PF3D7_0302100.1	Pf3D7_03_v3	117730	A	T	I1221L	NON_SYNONYMOUS_CODING	-0.00292904
SRPK1	PF3D7_0302100.1	Pf3D7_03_v3	117765	C	A	I1232	SYNONYMOUS_CODING	0.000425769
SRPK1	PF3D7_0302100.1	Pf3D7_03_v3	118001	T	A	I1311N	NON_SYNONYMOUS_CODING	0.0114796
SRPK1	PF3D7_0302100.1	Pf3D7_03_v3	118067	A	C	N1333T	NON_SYNONYMOUS_CODING	0.000142832
CLAG3.2	PF3D7_0302200.1	Pf3D7_03_v3	119555	G	T	G33V	NON_SYNONYMOUS_CODING	0.0370827
CLAG3.2	PF3D7_0302200.1	Pf3D7_03_v3	119652	A	T	I65	SYNONYMOUS_CODING	0.00677831
CLAG3.2	PF3D7_0302200.1	Pf3D7_03_v3	119710	C	T	L85	SYNONYMOUS_CODING	0.000322553
CLAG3.2	PF3D7_0302200.1	Pf3D7_03_v3	119921	A	T	K155I	NON_SYNONYMOUS_CODING	0.00108912
CLAG3.2	PF3D7_0302200.1	Pf3D7_03_v3	119928	G	A	K157	SYNONYMOUS_CODING	0.00108912
CLAG3.2	PF3D7_0302200.1	Pf3D7_03_v3	119947	A	C	R164	SYNONYMOUS_CODING	0.00449468
CLAG3.2	PF3D7_0302200.1	Pf3D7_03_v3	119961	A	C	T168	SYNONYMOUS_CODING	-0.00150206
CLAG3.2	PF3D7_0302200.1	Pf3D7_03_v3	120009	T	C	D184	SYNONYMOUS_CODING	0.00469776
CLAG3.2	PF3D7_0302200.1	Pf3D7_03_v3	120092	G	T	G212V	NON_SYNONYMOUS_CODING	0.00734557
CLAG3.2	PF3D7_0302200.1	Pf3D7_03_v3	120231	C	T	N258	SYNONYMOUS_CODING	0.0255564
CLAG3.2	PF3D7_0302200.1	Pf3D7_03_v3	120270	A	G	T271	SYNONYMOUS_CODING	0.0025194
CLAG3.2	PF3D7_0302200.1	Pf3D7_03_v3	120274	C	G	Q273E	NON_SYNONYMOUS_CODING	0.0025194
CLAG3.2	PF3D7_0302200.1	Pf3D7_03_v3	121743	G	T	V570L	NON_SYNONYMOUS_CODING	0.00736955
CLAG3.2	PF3D7_0302200.1	Pf3D7_03_v3	121826	C	T	F597	SYNONYMOUS_CODING	0.0190378
CLAG3.2	PF3D7_0302200.1	Pf3D7_03_v3	122056	G	C	T641	SYNONYMOUS_CODING	-0.00366308
CLAG3.2	PF3D7_0302200.1	Pf3D7_03_v3	122432	A	T	P718	SYNONYMOUS_CODING	-0.0025127
CLAG3.2	PF3D7_0302200.1	Pf3D7_03_v3	122447	C	T	L723	SYNONYMOUS_CODING	-0.00399924
CLAG3.2	PF3D7_0302200.1	Pf3D7_03_v3	122474	C	T	D732	SYNONYMOUS_CODING	-0.00365177
CLAG3.2	PF3D7_0302200.1	Pf3D7_03_v3	122492	C	T	F738	SYNONYMOUS_CODING	0.00236676
CLAG3.2	PF3D7_0302200.1	Pf3D7_03_v3	122534	G	A	L752	SYNONYMOUS_CODING	-0.00360095
CLAG3.2	PF3D7_0302200.1	Pf3D7_03_v3	122537	T	C	H753	SYNONYMOUS_CODING	-0.00360095
CLAG3.2	PF3D7_0302200.1	Pf3D7_03_v3	122557	A	G	K760R	NON_SYNONYMOUS_CODING	-0.0025265
CLAG3.2	PF3D7_0302200.1	Pf3D7_03_v3	122609	T	C	I777	SYNONYMOUS_CODING	0.0352358
CLAG3.2	PF3D7_0302200.1	Pf3D7_03_v3	124093	C	T	L1203	SYNONYMOUS_CODING	-0.00303599
CLAG3.2	PF3D7_0302200.1	Pf3D7_03_v3	124095	T	C	V1204A	NON_SYNONYMOUS_CODING	-0.000641695
CLAG3.2	PF3D7_0302200.1	Pf3D7_03_v3	124102	A	T	G1206	SYNONYMOUS_CODING	0.00158996
CLAG3.2	PF3D7_0302200.1	Pf3D7_03_v3	124114	C	T	A1210	SYNONYMOUS_CODING	0.000175008
CLAG3.2	PF3D7_0302200.1	Pf3D7_03_v3	124210	T	A	G1242	SYNONYMOUS_CODING	0.0037063
CLAG3.2	PF3D7_0302200.1	Pf3D7_03_v3	124245	T	C	I1254T	NON_SYNONYMOUS_CODING	0.0112651
CLAG3.2	PF3D7_0302200.1	Pf3D7_03_v3	124379	G	T	V1299L	NON_SYNONYMOUS_CODING	6.81e-05
CLAG3.2	PF3D7_0302200.1	Pf3D7_03_v3	124519	A	G	E1345	SYNONYMOUS_CODING	0.0198916
CLAG3.2	PF3D7_0302200.1	Pf3D7_03_v3	124562	C	G	Q1360E	NON_SYNONYMOUS_CODING	0.0494861
CLAG3.2	PF3D7_0302200.1	Pf3D7_03_v3	124591	T	C	N1369	SYNONYMOUS_CODING	0.0310882
CLAG3.2	PF3D7_0302200.1	Pf3D7_03_v3	124657	A	G	E1391	SYNONYMOUS_CODING	0.0114539
CLAG3.1	PF3D7_0302500.1	Pf3D7_03_v3	135606	T	A	I63	SYNONYMOUS_CODING	-0.00135637
CLAG3.1	PF3D7_0302500.1	Pf3D7_03_v3	135664	T	C	L83	SYNONYMOUS_CODING	-0.00431922
CLAG3.1	PF3D7_0302500.1	Pf3D7_03_v3	135975	A	G	A186	SYNONYMOUS_CODING	-0.0010404
CLAG3.1	PF3D7_0302500.1	Pf3D7_03_v3	136046	G	T	G210V	NON_SYNONYMOUS_CODING	-0.00197011
CLAG3.1	PF3D7_0302500.1	Pf3D7_03_v3	136371	C	A	A286	SYNONYMOUS_CODING	0.0432365
CLAG3.1	PF3D7_0302500.1	Pf3D7_03_v3	136374	G	A	L287	SYNONYMOUS_CODING	-0.00342029
CLAG3.1	PF3D7_0302500.1	Pf3D7_03_v3	136402	C	T	L297	SYNONYMOUS_CODING	-0.00369986
CLAG3.1	PF3D7_0302500.1	Pf3D7_03_v3	136413	C	T	Y300	SYNONYMOUS_CODING	-0.00372374
CLAG3.1	PF3D7_0302500.1	Pf3D7_03_v3	136494	A	G	K327	SYNONYMOUS_CODING	0.0346758
CLAG3.1	PF3D7_0302500.1	Pf3D7_03_v3	136513	G	A	D334N	NON_SYNONYMOUS_CODING	0.0524933
CLAG3.1	PF3D7_0302500.1	Pf3D7_03_v3	136530	C	T	Y339	SYNONYMOUS_CODING	0.04614
CLAG3.1	PF3D7_0302500.1	Pf3D7_03_v3	136556	C	T	T348I	NON_SYNONYMOUS_CODING	0.00722311
CLAG3.1	PF3D7_0302500.1	Pf3D7_03_v3	136572	C	A	D353E	NON_SYNONYMOUS_CODING	-3e-05
CLAG3.1	PF3D7_0302500.1	Pf3D7_03_v3	136612	T	C	L367	SYNONYMOUS_CODING	0.00118191
CLAG3.1	PF3D7_0302500.1	Pf3D7_03_v3	136615	T	A	L368I	NON_SYNONYMOUS_CODING	0.00118191
CLAG3.1	PF3D7_0302500.1	Pf3D7_03_v3	136746	A	G	K411	SYNONYMOUS_CODING	0.00229346
CLAG3.1	PF3D7_0302500.1	Pf3D7_03_v3	136827	C	T	N438	SYNONYMOUS_CODING	0.025433
CLAG3.1	PF3D7_0302500.1	Pf3D7_03_v3	136844	T	A	F444Y	NON_SYNONYMOUS_CODING	0.0194951
CLAG3.1	PF3D7_0302500.1	Pf3D7_03_v3	136866	T	C	Y451	SYNONYMOUS_CODING	0.010732
CLAG3.1	PF3D7_0302500.1	Pf3D7_03_v3	136905	G	A	K464	SYNONYMOUS_CODING	0.0244111
CLAG3.1	PF3D7_0302500.1	Pf3D7_03_v3	137076	G	T	A483S	NON_SYNONYMOUS_CODING	0.00471659
CLAG3.1	PF3D7_0302500.1	Pf3D7_03_v3	137078	A	T	A483	SYNONYMOUS_CODING	0.00545734
CLAG3.1	PF3D7_0302500.1	Pf3D7_03_v3	137081	C	T	Y484	SYNONYMOUS_CODING	0.00885856
CLAG3.1	PF3D7_0302500.1	Pf3D7_03_v3	137905	G	T	A618S	NON_SYNONYMOUS_CODING	0.0466405
CLAG3.1	PF3D7_0302500.1	Pf3D7_03_v3	137955	C	T	D634	SYNONYMOUS_CODING	0.00712481
CLAG3.1	PF3D7_0302500.1	Pf3D7_03_v3	137958	A	G	T635	SYNONYMOUS_CODING	0.0146799
CLAG3.1	PF3D7_0302500.1	Pf3D7_03_v3	137971	G	A	V640I	NON_SYNONYMOUS_CODING	0.00420878
CLAG3.1	PF3D7_0302500.1	Pf3D7_03_v3	138024	T	C	Y657	SYNONYMOUS_CODING	0.0180716
CLAG3.1	PF3D7_0302500.1	Pf3D7_03_v3	138036	T	C	H661	SYNONYMOUS_CODING	0.0310785
CLAG3.1	PF3D7_0302500.1	Pf3D7_03_v3	138276	G	A	V692	SYNONYMOUS_CODING	0.00753436
CLAG3.1	PF3D7_0302500.1	Pf3D7_03_v3	138279	T	C	N693	SYNONYMOUS_CODING	0.00371046
CLAG3.1	PF3D7_0302500.1	Pf3D7_03_v3	138292	T	C	L698	SYNONYMOUS_CODING	0.00562459
CLAG3.1	PF3D7_0302500.1	Pf3D7_03_v3	138473	A	G	K758R	NON_SYNONYMOUS_CODING	-0.00337041
CLAG3.1	PF3D7_0302500.1	Pf3D7_03_v3	138525	T	C	I775	SYNONYMOUS_CODING	0.0255612
CLAG3.1	PF3D7_0302500.1	Pf3D7_03_v3	138649	A	C	N817H	NON_SYNONYMOUS_CODING	0.0274744
CLAG3.1	PF3D7_0302500.1	Pf3D7_03_v3	138660	T	C	D820	SYNONYMOUS_CODING	0.00362376
CLAG3.1	PF3D7_0302500.1	Pf3D7_03_v3	138663	G	A	V821	SYNONYMOUS_CODING	0.00362376
CLAG3.1	PF3D7_0302500.1	Pf3D7_03_v3	139809	G	C	E1135Q	NON_SYNONYMOUS_CODING	-0.000989264
CLAG3.1	PF3D7_0302500.1	Pf3D7_03_v3	139823	C	T	F1139	SYNONYMOUS_CODING	-0.0041581
CLAG3.1	PF3D7_0302500.1	Pf3D7_03_v3	139831	G	C	G1142A	NON_SYNONYMOUS_CODING	-0.00417699
CLAG3.1	PF3D7_0302500.1	Pf3D7_03_v3	139850	C	G	S1148	SYNONYMOUS_CODING	0.0205663
CLAG3.1	PF3D7_0302500.1	Pf3D7_03_v3	139898	C	T	Y1164	SYNONYMOUS_CODING	0.00563022
CLAG3.1	PF3D7_0302500.1	Pf3D7_03_v3	139964	C	G	T1186	SYNONYMOUS_CODING	-0.00360657
CLAG3.1	PF3D7_0302500.1	Pf3D7_03_v3	139967	C	T	Y1187	SYNONYMOUS_CODING	-0.00360657
CLAG3.1	PF3D7_0302500.1	Pf3D7_03_v3	139979	G	A	P1191	SYNONYMOUS_CODING	0.0107695
CLAG3.1	PF3D7_0302500.1	Pf3D7_03_v3	140018	C	T	L1204	SYNONYMOUS_CODING	-0.00267396
CLAG3.1	PF3D7_0302500.1	Pf3D7_03_v3	140020	T	C	V1205A	NON_SYNONYMOUS_CODING	0.0380101
CLAG3.1	PF3D7_0302500.1	Pf3D7_03_v3	140027	A	T	G1207	SYNONYMOUS_CODING	0.0438203
CLAG3.1	PF3D7_0302500.1	Pf3D7_03_v3	140039	C	T	A1211	SYNONYMOUS_CODING	0.0456356
CLAG3.1	PF3D7_0302500.1	Pf3D7_03_v3	140054	A	T	A1216	SYNONYMOUS_CODING	0.0244054
CLAG3.1	PF3D7_0302500.1	Pf3D7_03_v3	140060	T	A	S1218	SYNONYMOUS_CODING	0.0235513
CLAG3.1	PF3D7_0302500.1	Pf3D7_03_v3	140282	A	T	P1292	SYNONYMOUS_CODING	0.0444963
CLAG3.1	PF3D7_0302500.1	Pf3D7_03_v3	140294	T	C	I1296	SYNONYMOUS_CODING	0.0289103
CLAG3.1	PF3D7_0302500.1	Pf3D7_03_v3	140304	G	T	V1300L	NON_SYNONYMOUS_CODING	0.00586749
CLAG3.1	PF3D7_0302500.1	Pf3D7_03_v3	140325	A	G	I1307V	NON_SYNONYMOUS_CODING	0.0114445
CLAG3.1	PF3D7_0302500.1	Pf3D7_03_v3	140327	C	T	I1307	SYNONYMOUS_CODING	0.0403513
CLAG3.1	PF3D7_0302500.1	Pf3D7_03_v3	140417	C	T	C1337	SYNONYMOUS_CODING	0.00573075
CLAG3.1	PF3D7_0302500.1	Pf3D7_03_v3	140420	A	C	G1338	SYNONYMOUS_CODING	0.00573075
CLAG3.1	PF3D7_0302500.1	Pf3D7_03_v3	140444	G	A	E1346	SYNONYMOUS_CODING	0.0133686
CLAG3.1	PF3D7_0302500.1	Pf3D7_03_v3	140459	T	C	C1351	SYNONYMOUS_CODING	0.024827
CLAG3.1	PF3D7_0302500.1	Pf3D7_03_v3	140477	C	G	V1357	SYNONYMOUS_CODING	-0.00252483
CLAG3.1	PF3D7_0302500.1	Pf3D7_03_v3	140487	C	G	Q1361E	NON_SYNONYMOUS_CODING	0.00144581
CLAG3.1	PF3D7_0302500.1	Pf3D7_03_v3	140582	A	G	E1392	SYNONYMOUS_CODING	0.0218042
CLAG3.1	PF3D7_0302500.1	Pf3D7_03_v3	140645	A	C	I1413	SYNONYMOUS_CODING	0.0172786
CLAG3.1	PF3D7_0302500.1	Pf3D7_03_v3	140646	T	G	S1414A	NON_SYNONYMOUS_CODING	0.0172786
ABCB4	PF3D7_0302600.1	Pf3D7_03_v3	141798	C	T	N81	SYNONYMOUS_CODING	0.000424837
ABCB4	PF3D7_0302600.1	Pf3D7_03_v3	142026	T	A	S157	SYNONYMOUS_CODING	0.00111614
ABCB4	PF3D7_0302600.1	Pf3D7_03_v3	142126	C	T	L191	SYNONYMOUS_CODING	0.00092915
ABCB4	PF3D7_0302600.1	Pf3D7_03_v3	142163	A	G	K203R	NON_SYNONYMOUS_CODING	0.0370852
ABCB4	PF3D7_0302600.1	Pf3D7_03_v3	142239	T	C	S228	SYNONYMOUS_CODING	0.0638358
ABCB4	PF3D7_0302600.1	Pf3D7_03_v3	142944	G	T	S463	SYNONYMOUS_CODING	0.112587
ABCB4	PF3D7_0302600.1	Pf3D7_03_v3	143071	T	A	L506M	NON_SYNONYMOUS_CODING	0.0440367
ABCB4	PF3D7_0302600.1	Pf3D7_03_v3	143195	T	C	F547S	NON_SYNONYMOUS_CODING	0.0266509
ABCB4	PF3D7_0302600.1	Pf3D7_03_v3	143196	T	C	F547	SYNONYMOUS_CODING	0.0266509
ABCB4	PF3D7_0302600.1	Pf3D7_03_v3	143613	T	C	D686	SYNONYMOUS_CODING	-0.00099754
ABCB4	PF3D7_0302600.1	Pf3D7_03_v3	143964	T	C	N803	SYNONYMOUS_CODING	0.00675506
ABCB4	PF3D7_0302600.1	Pf3D7_03_v3	143969	A	T	E805V	NON_SYNONYMOUS_CODING	-0.00133067
ABCB4	PF3D7_0302600.1	Pf3D7_03_v3	143975	G	A	G807D	NON_SYNONYMOUS_CODING	-0.00115192
ABCB4	PF3D7_0302600.1	Pf3D7_03_v3	144000	G	A	E815	SYNONYMOUS_CODING	0.00277619
ABCB4	PF3D7_0302600.1	Pf3D7_03_v3	144654	T	A	T1033	SYNONYMOUS_CODING	0.0220409
ABCB4	PF3D7_0302600.1	Pf3D7_03_v3	144660	G	A	G1035	SYNONYMOUS_CODING	0.0220409
PF3D7_0302800	PF3D7_0302800.1	Pf3D7_03_v3	148157	C	A	M383I	NON_SYNONYMOUS_CODING	0.00699828
PF3D7_0302800	PF3D7_0302800.1	Pf3D7_03_v3	148937	T	C	L123	SYNONYMOUS_CODING	-0.00372269
PF3D7_0302800	PF3D7_0302800.1	Pf3D7_03_v3	149248	T	A	S20C	NON_SYNONYMOUS_CODING	0.0685745
PF3D7_0302900	PF3D7_0302900.1	Pf3D7_03_v3	152653	T	G	Q1165P	NON_SYNONYMOUS_CODING	-0.00228728
PF3D7_0303100	PF3D7_0303100.1	Pf3D7_03_v3	165069	G	A	L679	SYNONYMOUS_CODING	0.00493188
PF3D7_0303100	PF3D7_0303100.1	Pf3D7_03_v3	165627	C	T	E493K	NON_SYNONYMOUS_CODING	0.0448186
PF3D7_0303100	PF3D7_0303100.1	Pf3D7_03_v3	166340	G	A	T255I	NON_SYNONYMOUS_CODING	0.0220536
PF3D7_0303200	PF3D7_0303200.1	Pf3D7_03_v3	170475	T	A	L230H	NON_SYNONYMOUS_CODING	0.000408449
RPB6	PF3D7_0303300.1	Pf3D7_03_v3	175238	A	T	A82	SYNONYMOUS_CODING	0.0238807
DHHC1	PF3D7_0303400.1	Pf3D7_03_v3	179570	C	A	P384H	NON_SYNONYMOUS_CODING	0.055803
PF3D7_0303500	PF3D7_0303500.1	Pf3D7_03_v3	183105	T	A	I125	SYNONYMOUS_CODING	-0.00307114
PF3D7_0303500	PF3D7_0303500.1	Pf3D7_03_v3	184683	A	G	L651	SYNONYMOUS_CODING	0.0190856
PF3D7_0303500	PF3D7_0303500.1	Pf3D7_03_v3	185604	C	T	F958	SYNONYMOUS_CODING	-0.00136645
BCKDH-E2	PF3D7_0303700.1	Pf3D7_03_v3	191556	C	T	D346N	NON_SYNONYMOUS_CODING	-0.00355683
BCKDH-E2	PF3D7_0303700.1	Pf3D7_03_v3	191584	T	C	L336	SYNONYMOUS_CODING	0.0621504
BCKDH-E2	PF3D7_0303700.1	Pf3D7_03_v3	191907	C	T	V229I	NON_SYNONYMOUS_CODING	-0.00163072
BCKDH-E2	PF3D7_0303700.1	Pf3D7_03_v3	192154	A	C	N146K	NON_SYNONYMOUS_CODING	-0.00372269
PF3D7_0303800	PF3D7_0303800.1	Pf3D7_03_v3	196146	A	C	I573L	NON_SYNONYMOUS_CODING	-0.00376958
IMC1e	PF3D7_0304100.1	Pf3D7_03_v3	204732	A	T	K64M	NON_SYNONYMOUS_CODING	-0.00309218
IMC1e	PF3D7_0304100.1	Pf3D7_03_v3	205809	T	C	V423A	NON_SYNONYMOUS_CODING	0.0589672
IMC1e	PF3D7_0304100.1	Pf3D7_03_v3	205816	C	T	N425	SYNONYMOUS_CODING	0.00595631
PF3D7_0304300	PF3D7_0304300.1	Pf3D7_03_v3	212849	A	G	Q189	SYNONYMOUS_CODING	-0.00278814
PF3D7_0304300	PF3D7_0304300.1	Pf3D7_03_v3	213800	T	G	I506M	NON_SYNONYMOUS_CODING	0.066708
PF3D7_0304300	PF3D7_0304300.1	Pf3D7_03_v3	214853	T	C	N857	SYNONYMOUS_CODING	0.0495311
CSP	PF3D7_0304600.1	Pf3D7_03_v3	221442	C	T	D359N	NON_SYNONYMOUS_CODING	-0.00195744
CSP	PF3D7_0304600.1	Pf3D7_03_v3	221451	C	T	D356N	NON_SYNONYMOUS_CODING	0.041705
CSP	PF3D7_0304600.1	Pf3D7_03_v3	221457	G	A	P354S	NON_SYNONYMOUS_CODING	0.00683131
CSP	PF3D7_0304600.1	Pf3D7_03_v3	221462	T	C	N352S	NON_SYNONYMOUS_CODING	0.0275303
CSP	PF3D7_0304600.1	Pf3D7_03_v3	221463	T	C	N352D	NON_SYNONYMOUS_CODING	0.0223668
CSP	PF3D7_0304600.1	Pf3D7_03_v3	221538	G	T	L327I	NON_SYNONYMOUS_CODING	-0.000446203
CSP	PF3D7_0304600.1	Pf3D7_03_v3	221547	G	T	Q324K	NON_SYNONYMOUS_CODING	0.0454423
CSP	PF3D7_0304600.1	Pf3D7_03_v3	221554	G	C	N321K	NON_SYNONYMOUS_CODING	0.0136791
CSP	PF3D7_0304600.1	Pf3D7_03_v3	221556	T	G	N321H	NON_SYNONYMOUS_CODING	-0.000930256
CSP	PF3D7_0304600.1	Pf3D7_03_v3	221567	T	G	K317T	NON_SYNONYMOUS_CODING	0.000703856
CSP	PF3D7_0304600.1	Pf3D7_03_v3	221568	T	C	K317E	NON_SYNONYMOUS_CODING	0.0154814
CSP	PF3D7_0304600.1	Pf3D7_03_v3	221577	T	G	K314Q	NON_SYNONYMOUS_CODING	0.00754137
CSP	PF3D7_0304600.1	Pf3D7_03_v3	221615	C	T	S301N	NON_SYNONYMOUS_CODING	-0.00145259
CSP	PF3D7_0304600.1	Pf3D7_03_v3	221623	A	T	N298K	NON_SYNONYMOUS_CODING	0.0162249
PF3D7_0304700	PF3D7_0304700.1	Pf3D7_03_v3	224678	T	A	T301S	NON_SYNONYMOUS_CODING	0.0139137
PF3D7_0304700	PF3D7_0304700.1	Pf3D7_03_v3	224779	G	T	T267K	NON_SYNONYMOUS_CODING	0.030746
PF3D7_0304700	PF3D7_0304700.1	Pf3D7_03_v3	224851	A	T	I243N	NON_SYNONYMOUS_CODING	0.00247167
PF3D7_0304800	PF3D7_0304800.1	Pf3D7_03_v3	229769	A	G	I905V	NON_SYNONYMOUS_CODING	-0.00377488
PF3D7_0304800	PF3D7_0304800.1	Pf3D7_03_v3	230945	C	A	L1297I	NON_SYNONYMOUS_CODING	0.0653527
PF3D7_0304900	PF3D7_0304900.1	Pf3D7_03_v3	231794	T	C	*171	SYNONYMOUS_STOP	-0.00327828
PF3D7_0305100	PF3D7_0305100.1	Pf3D7_03_v3	236639	C	G	E3878Q	NON_SYNONYMOUS_CODING	0.013658
PF3D7_0305100	PF3D7_0305100.1	Pf3D7_03_v3	237719	C	T	A3518T	NON_SYNONYMOUS_CODING	0.0653527
PF3D7_0305100	PF3D7_0305100.1	Pf3D7_03_v3	237762	T	C	G3503	SYNONYMOUS_CODING	0.00700607
PF3D7_0305100	PF3D7_0305100.1	Pf3D7_03_v3	238293	T	A	E3326D	NON_SYNONYMOUS_CODING	-0.00282852
PF3D7_0305100	PF3D7_0305100.1	Pf3D7_03_v3	239061	C	G	E3070D	NON_SYNONYMOUS_CODING	-0.00241842
PF3D7_0305100	PF3D7_0305100.1	Pf3D7_03_v3	240992	T	C	N2427D	NON_SYNONYMOUS_CODING	0.0019488
PF3D7_0305100	PF3D7_0305100.1	Pf3D7_03_v3	241146	T	G	T2375	SYNONYMOUS_CODING	0.0909102
PF3D7_0305100	PF3D7_0305100.1	Pf3D7_03_v3	245843	T	C	N810D	NON_SYNONYMOUS_CODING	0.013658
PF3D7_0305100	PF3D7_0305100.1	Pf3D7_03_v3	246032	G	A	P747S	NON_SYNONYMOUS_CODING	0.0156973
PF3D7_0305100	PF3D7_0305100.1	Pf3D7_03_v3	246113	G	C	R720G	NON_SYNONYMOUS_CODING	0.041053
PF3D7_0305100	PF3D7_0305100.1	Pf3D7_03_v3	246898	G	A	A458V	NON_SYNONYMOUS_CODING	-0.0018961
PF3D7_0305200	PF3D7_0305200.1	Pf3D7_03_v3	254334	T	C	S1031	SYNONYMOUS_CODING	0.0433332
PF3D7_0305500	PF3D7_0305500.1	Pf3D7_03_v3	265493	T	C	T2598	SYNONYMOUS_CODING	-0.00260964
PF3D7_0305500	PF3D7_0305500.1	Pf3D7_03_v3	268459	C	T	D1610N	NON_SYNONYMOUS_CODING	-0.00335702
PF3D7_0305500	PF3D7_0305500.1	Pf3D7_03_v3	268713	T	A	N1525I	NON_SYNONYMOUS_CODING	0.055803
PF3D7_0305500	PF3D7_0305500.1	Pf3D7_03_v3	273124	T	C	N55D	NON_SYNONYMOUS_CODING	0.048588
PF3D7_0305700	PF3D7_0305700.1	Pf3D7_03_v3	279324	G	T	T81	SYNONYMOUS_CODING	-0.00165375
PF3D7_0305800	PF3D7_0305800.1	Pf3D7_03_v3	282671	A	G	L252	SYNONYMOUS_CODING	0.0156973
PF3D7_0305800	PF3D7_0305800.1	Pf3D7_03_v3	282886	A	G	K324R	NON_SYNONYMOUS_CODING	0.0589672
PF3D7_0305800	PF3D7_0305800.1	Pf3D7_03_v3	283035	T	C	L374	SYNONYMOUS_CODING	0.0158876
PF3D7_0305800	PF3D7_0305800.1	Pf3D7_03_v3	283169	T	G	D418E	NON_SYNONYMOUS_CODING	0.0495311
PF3D7_0305800	PF3D7_0305800.1	Pf3D7_03_v3	285065	T	C	N1050	SYNONYMOUS_CODING	-0.00380023
PF3D7_0305900	PF3D7_0305900.1	Pf3D7_03_v3	286053	C	T	K20	SYNONYMOUS_CODING	0.0841907
PF3D7_0306100	PF3D7_0306100.1	Pf3D7_03_v3	290609	A	C	Y47D	NON_SYNONYMOUS_CODING	-0.00208197
PF3D7_0306400	PF3D7_0306400.1	Pf3D7_03_v3	299897	G	T	G461C	NON_SYNONYMOUS_CODING	0.0495311
PF3D7_0306500	PF3D7_0306500.1	Pf3D7_03_v3	301618	C	T	E97K	NON_SYNONYMOUS_CODING	0.0495311
PF3D7_0306600	PF3D7_0306600.1	Pf3D7_03_v3	302963	A	G	E46	SYNONYMOUS_CODING	0.00112962
CCT2	PF3D7_0306800.1	Pf3D7_03_v3	306150	A	G	D520	SYNONYMOUS_CODING	-0.00333561
PF3D7_0307300	PF3D7_0307300.1	Pf3D7_03_v3	319979	C	T	N392	SYNONYMOUS_CODING	0.055803
PF3D7_0307500	PF3D7_0307500.1	Pf3D7_03_v3	324114	A	T	F165I	NON_SYNONYMOUS_CODING	-0.000488915
PF3D7_0307600	PF3D7_0307600.1	Pf3D7_03_v3	326651	G	A	S170N	NON_SYNONYMOUS_CODING	-0.00285922
PF3D7_0307600	PF3D7_0307600.1	Pf3D7_03_v3	327078	A	G	L312	SYNONYMOUS_CODING	0.000626378
PF3D7_0307700	PF3D7_0307700.1	Pf3D7_03_v3	329898	A	G	S1647P	NON_SYNONYMOUS_CODING	0.0145296
PF3D7_0307700	PF3D7_0307700.1	Pf3D7_03_v3	330479	G	T	T1453K	NON_SYNONYMOUS_CODING	0.0019488
PF3D7_0307700	PF3D7_0307700.1	Pf3D7_03_v3	332302	C	A	M845I	NON_SYNONYMOUS_CODING	0.0131392
PF3D7_0307700	PF3D7_0307700.1	Pf3D7_03_v3	332432	A	G	V802A	NON_SYNONYMOUS_CODING	0.00322871
PF3D7_0307700	PF3D7_0307700.1	Pf3D7_03_v3	334391	T	C	K149R	NON_SYNONYMOUS_CODING	0.00782376
PF3D7_0307700	PF3D7_0307700.1	Pf3D7_03_v3	334689	A	G	S50P	NON_SYNONYMOUS_CODING	0.00544782
PF3D7_0307900	PF3D7_0307900.1	Pf3D7_03_v3	340958	T	C	K3415	SYNONYMOUS_CODING	-0.00153027
PF3D7_0307900	PF3D7_0307900.1	Pf3D7_03_v3	343348	T	A	N2619Y	NON_SYNONYMOUS_CODING	0.0231645
PF3D7_0307900	PF3D7_0307900.1	Pf3D7_03_v3	343768	T	G	N2479H	NON_SYNONYMOUS_CODING	0.00493727
PF3D7_0307900	PF3D7_0307900.1	Pf3D7_03_v3	344539	G	A	P2222S	NON_SYNONYMOUS_CODING	-0.00294207
PF3D7_0307900	PF3D7_0307900.1	Pf3D7_03_v3	349452	C	G	E650Q	NON_SYNONYMOUS_CODING	-0.00157616
PF3D7_0307900	PF3D7_0307900.1	Pf3D7_03_v3	350152	T	A	E416D	NON_SYNONYMOUS_CODING	0.055803
PF3D7_0307900	PF3D7_0307900.1	Pf3D7_03_v3	350173	C	G	V409	SYNONYMOUS_CODING	-0.002961
PF3D7_0307900	PF3D7_0307900.1	Pf3D7_03_v3	350192	G	C	T403R	NON_SYNONYMOUS_CODING	0.0297634
PF3D7_0307900	PF3D7_0307900.1	Pf3D7_03_v3	350260	T	C	R380	SYNONYMOUS_CODING	0.00778074
PF3D7_0307900	PF3D7_0307900.1	Pf3D7_03_v3	350272	C	T	Q376	SYNONYMOUS_CODING	-0.00163072
PF3D7_0307900	PF3D7_0307900.1	Pf3D7_03_v3	351160	T	A	M165L	NON_SYNONYMOUS_CODING	0.0347537
PF3D7_0308000	PF3D7_0308000.1	Pf3D7_03_v3	354502	C	T	D318	SYNONYMOUS_CODING	0.0223643
PF3D7_0308000	PF3D7_0308000.1	Pf3D7_03_v3	354592	T	C	P348	SYNONYMOUS_CODING	0.00753029
PF3D7_0308100	PF3D7_0308100.1	Pf3D7_03_v3	356381	T	C	V21	SYNONYMOUS_CODING	-0.00224921
PF3D7_0308100	PF3D7_0308100.1	Pf3D7_03_v3	356505	G	A	A63T	NON_SYNONYMOUS_CODING	-0.00226377
PF3D7_0308100	PF3D7_0308100.1	Pf3D7_03_v3	356801	C	T	C161	SYNONYMOUS_CODING	0.0241393
PF3D7_0308100	PF3D7_0308100.1	Pf3D7_03_v3	357699	T	G	S461A	NON_SYNONYMOUS_CODING	0.0357398
PF3D7_0308100	PF3D7_0308100.1	Pf3D7_03_v3	357947	G	A	K543	SYNONYMOUS_CODING	0.002878
PF3D7_0308100	PF3D7_0308100.1	Pf3D7_03_v3	358276	G	A	S653N	NON_SYNONYMOUS_CODING	-0.00379261
PF3D7_0308100	PF3D7_0308100.1	Pf3D7_03_v3	358370	G	T	K684N	NON_SYNONYMOUS_CODING	0.0192374
PF3D7_0308100	PF3D7_0308100.1	Pf3D7_03_v3	358508	A	G	S730	SYNONYMOUS_CODING	0.00133022
PF3D7_0308100	PF3D7_0308100.1	Pf3D7_03_v3	358587	G	C	E757Q	NON_SYNONYMOUS_CODING	0.00240497
PF3D7_0308100	PF3D7_0308100.1	Pf3D7_03_v3	358752	G	A	V812I	NON_SYNONYMOUS_CODING	0.0351619
PF3D7_0308100	PF3D7_0308100.1	Pf3D7_03_v3	359498	G	C	S1060	SYNONYMOUS_CODING	0.0263734
PF3D7_0308100	PF3D7_0308100.1	Pf3D7_03_v3	360119	A	G	I1267M	NON_SYNONYMOUS_CODING	0.0117311
PF3D7_0308100	PF3D7_0308100.1	Pf3D7_03_v3	360412	G	C	C1365S	NON_SYNONYMOUS_CODING	0.00264
PF3D7_0308100	PF3D7_0308100.1	Pf3D7_03_v3	360663	A	G	K1449E	NON_SYNONYMOUS_CODING	-0.00372269
PF3D7_0308100	PF3D7_0308100.1	Pf3D7_03_v3	361195	G	A	R1626K	NON_SYNONYMOUS_CODING	0.03128
PF3D7_0308100	PF3D7_0308100.1	Pf3D7_03_v3	361199	C	T	T1627	SYNONYMOUS_CODING	0.03128
PF3D7_0308100	PF3D7_0308100.1	Pf3D7_03_v3	361403	T	C	G1695	SYNONYMOUS_CODING	0.0574178
CCT7	PF3D7_0308200.1	Pf3D7_03_v3	362531	G	T	I477	SYNONYMOUS_CODING	-0.00370739
CCT7	PF3D7_0308200.1	Pf3D7_03_v3	362939	A	G	D341	SYNONYMOUS_CODING	0.00590128
CCT7	PF3D7_0308200.1	Pf3D7_03_v3	363629	C	T	K111	SYNONYMOUS_CODING	-0.00370975
CCT7	PF3D7_0308200.1	Pf3D7_03_v3	363731	A	G	A77	SYNONYMOUS_CODING	-0.00365744
PF3D7_0308300	PF3D7_0308300.1	Pf3D7_03_v3	365946	T	C	N243D	NON_SYNONYMOUS_CODING	0.0114941
PF3D7_0308300	PF3D7_0308300.1	Pf3D7_03_v3	366387	A	C	L96V	NON_SYNONYMOUS_CODING	0.00143204
PF3D7_0308700	PF3D7_0308700.1	Pf3D7_03_v3	376926	A	T	K374I	NON_SYNONYMOUS_CODING	0.055244
SF3B1	PF3D7_0308900.1	Pf3D7_03_v3	381397	A	G	L632	SYNONYMOUS_CODING	0.0629331
SF3B1	PF3D7_0308900.1	Pf3D7_03_v3	382627	C	G	D222H	NON_SYNONYMOUS_CODING	0.019203
SF3B1	PF3D7_0308900.1	Pf3D7_03_v3	383140	G	C	Q51E	NON_SYNONYMOUS_CODING	-0.003323
SF3B1	PF3D7_0308900.1	Pf3D7_03_v3	383141	G	C	D50E	NON_SYNONYMOUS_CODING	0.00612938
SF3B1	PF3D7_0308900.1	Pf3D7_03_v3	383262	A	G	L10S	NON_SYNONYMOUS_CODING	-0.00359934
YVH1	PF3D7_0309000.1	Pf3D7_03_v3	385257	A	G	S295G	NON_SYNONYMOUS_CODING	0.000120592
PF3D7_0309100	PF3D7_0309100.1	Pf3D7_03_v3	388139	T	C	Q65	SYNONYMOUS_CODING	-0.00183001
ARK2	PF3D7_0309200.1	Pf3D7_03_v3	389907	T	C	Q1566	SYNONYMOUS_CODING	0.059477
ARK2	PF3D7_0309200.1	Pf3D7_03_v3	389949	G	A	F1552	SYNONYMOUS_CODING	-0.000284915
ARK2	PF3D7_0309200.1	Pf3D7_03_v3	390408	T	G	I1399	SYNONYMOUS_CODING	0.055927
ARK2	PF3D7_0309200.1	Pf3D7_03_v3	390553	T	G	Q1351P	NON_SYNONYMOUS_CODING	-0.00238224
ARK2	PF3D7_0309200.1	Pf3D7_03_v3	390847	A	C	V1253G	NON_SYNONYMOUS_CODING	-0.00165481
ARK2	PF3D7_0309200.1	Pf3D7_03_v3	392124	A	C	V827	SYNONYMOUS_CODING	-0.00330134
ARK2	PF3D7_0309200.1	Pf3D7_03_v3	392474	G	A	H711Y	NON_SYNONYMOUS_CODING	-0.00376872
ARK2	PF3D7_0309200.1	Pf3D7_03_v3	392572	T	G	K678T	NON_SYNONYMOUS_CODING	0.0132769
ARK2	PF3D7_0309200.1	Pf3D7_03_v3	393036	T	A	K523N	NON_SYNONYMOUS_CODING	0.0683609
PF3D7_0309300	PF3D7_0309300.1	Pf3D7_03_v3	398575	C	T	N309	SYNONYMOUS_CODING	0.00425642
PfP2	PF3D7_0309600.1	Pf3D7_03_v3	408123	A	G	L48	SYNONYMOUS_CODING	-0.000737655
PF3D7_0309900	PF3D7_0309900.1	Pf3D7_03_v3	414967	G	T	T1430K	NON_SYNONYMOUS_CODING	0.00323989
PF3D7_0309900	PF3D7_0309900.1	Pf3D7_03_v3	414982	T	C	D1425G	NON_SYNONYMOUS_CODING	0.0470749
PF3D7_0309900	PF3D7_0309900.1	Pf3D7_03_v3	414983	C	A	D1425Y	NON_SYNONYMOUS_CODING	0.000669847
PF3D7_0309900	PF3D7_0309900.1	Pf3D7_03_v3	417468	T	A	L596F	NON_SYNONYMOUS_CODING	-0.00382975
PF3D7_0310000	PF3D7_0310000.1	Pf3D7_03_v3	420780	T	G	H28Q	NON_SYNONYMOUS_CODING	0.00209648
CDPK3	PF3D7_0310100.1	Pf3D7_03_v3	424650	A	G	E553	SYNONYMOUS_CODING	-0.00255819
PF3D7_0310200	PF3D7_0310200.1	Pf3D7_03_v3	428570	T	C	N427	SYNONYMOUS_CODING	0.00717592
PF3D7_0310200	PF3D7_0310200.1	Pf3D7_03_v3	433473	A	G	R2062G	NON_SYNONYMOUS_CODING	0.000972934
PF3D7_0310200	PF3D7_0310200.1	Pf3D7_03_v3	433540	G	A	S2084N	NON_SYNONYMOUS_CODING	-0.00363449
PF3D7_0310200	PF3D7_0310200.1	Pf3D7_03_v3	440870	G	A	K4527	SYNONYMOUS_CODING	-0.00372314
PF3D7_0310300	PF3D7_0310300.1	Pf3D7_03_v3	444071	C	A	T451K	NON_SYNONYMOUS_CODING	0.0249161
PF3D7_0310300	PF3D7_0310300.1	Pf3D7_03_v3	444950	A	T	N744I	NON_SYNONYMOUS_CODING	0.0396949
PIESP1	PF3D7_0310400.1	Pf3D7_03_v3	449614	C	T	T705	SYNONYMOUS_CODING	0.0913418
DHX57	PF3D7_0310500.1	Pf3D7_03_v3	452795	C	G	M2104I	NON_SYNONYMOUS_CODING	0.00214533
DHX57	PF3D7_0310500.1	Pf3D7_03_v3	453112	G	T	Q1999K	NON_SYNONYMOUS_CODING	-0.00323085
DHX57	PF3D7_0310500.1	Pf3D7_03_v3	454328	T	C	L1593	SYNONYMOUS_CODING	0.0042111
DHX57	PF3D7_0310500.1	Pf3D7_03_v3	457948	T	A	N387Y	NON_SYNONYMOUS_CODING	0.0222056
DHX57	PF3D7_0310500.1	Pf3D7_03_v3	458417	G	A	H230	SYNONYMOUS_CODING	0.0185684
DHX57	PF3D7_0310500.1	Pf3D7_03_v3	458640	G	A	P156L	NON_SYNONYMOUS_CODING	0.0107571
PF3D7_0310900	PF3D7_0310900.1	Pf3D7_03_v3	467278	G	T	K398N	NON_SYNONYMOUS_CODING	0.000735204
PF3D7_0310900	PF3D7_0310900.1	Pf3D7_03_v3	467336	C	G	R418G	NON_SYNONYMOUS_CODING	0.0199653
PF3D7_0311000	PF3D7_0311000.1	Pf3D7_03_v3	469760	C	T	A87V	NON_SYNONYMOUS_CODING	-0.00374125
PF3D7_0311100	PF3D7_0311100.1	Pf3D7_03_v3	471494	C	G	S436	SYNONYMOUS_CODING	0.00054472
PF3D7_0311100	PF3D7_0311100.1	Pf3D7_03_v3	471565	T	A	S413C	NON_SYNONYMOUS_CODING	-0.00347004
PF3D7_0311100	PF3D7_0311100.1	Pf3D7_03_v3	471577	G	T	R409S	NON_SYNONYMOUS_CODING	0.00467723
PF3D7_0311100	PF3D7_0311100.1	Pf3D7_03_v3	472007	A	G	Y265	SYNONYMOUS_CODING	-0.00140137
PF3D7_0311200	PF3D7_0311200.1	Pf3D7_03_v3	475068	G	A	S94N	NON_SYNONYMOUS_CODING	0.011926
PF3D7_0311200	PF3D7_0311200.1	Pf3D7_03_v3	476185	A	G	K401	SYNONYMOUS_CODING	-0.00255819
PF3D7_0311200	PF3D7_0311200.1	Pf3D7_03_v3	477318	A	C	E779A	NON_SYNONYMOUS_CODING	0.0297634
PF3D7_0311200	PF3D7_0311200.1	Pf3D7_03_v3	477957	A	T	D992V	NON_SYNONYMOUS_CODING	0.0058019
PF3D7_0311200	PF3D7_0311200.1	Pf3D7_03_v3	478132	G	A	K1050	SYNONYMOUS_CODING	-0.00201039
PF3D7_0311200	PF3D7_0311200.1	Pf3D7_03_v3	478889	G	C	A1303P	NON_SYNONYMOUS_CODING	0.0599964
PF3D7_0311400	PF3D7_0311400.1	Pf3D7_03_v3	489439	A	T	S159	SYNONYMOUS_CODING	-0.00163072
PF3D7_0311400	PF3D7_0311400.1	Pf3D7_03_v3	489823	G	C	S287	SYNONYMOUS_CODING	0.00846361
PF3D7_0311400	PF3D7_0311400.1	Pf3D7_03_v3	490879	T	C	N639	SYNONYMOUS_CODING	-0.00253219
PF3D7_0311400	PF3D7_0311400.1	Pf3D7_03_v3	491174	G	A	D738N	NON_SYNONYMOUS_CODING	0.0288767
PF3D7_0311400	PF3D7_0311400.1	Pf3D7_03_v3	493631	A	G	I1557V	NON_SYNONYMOUS_CODING	0.0208401
PF3D7_0311400	PF3D7_0311400.1	Pf3D7_03_v3	495428	G	A	V2156I	NON_SYNONYMOUS_CODING	0.019257
PF3D7_0311600	PF3D7_0311600.1	Pf3D7_03_v3	500855	A	C	K364N	NON_SYNONYMOUS_CODING	-0.0038023
PF3D7_0311600	PF3D7_0311600.1	Pf3D7_03_v3	501455	T	A	I564	SYNONYMOUS_CODING	0.0140818
PF3D7_0311600	PF3D7_0311600.1	Pf3D7_03_v3	501458	C	A	S565	SYNONYMOUS_CODING	0.0141392
PF3D7_0311600	PF3D7_0311600.1	Pf3D7_03_v3	501876	T	C	F611L	NON_SYNONYMOUS_CODING	-0.00204487
PF3D7_0311700	PF3D7_0311700.1	Pf3D7_03_v3	505176	G	T	M367I	NON_SYNONYMOUS_CODING	-0.00377663
PF3D7_0311800	PF3D7_0311800.1	Pf3D7_03_v3	506962	T	A	I35K	NON_SYNONYMOUS_CODING	0.00105571
PF3D7_0311800	PF3D7_0311800.1	Pf3D7_03_v3	507008	G	A	A50	SYNONYMOUS_CODING	0.00516747
PF3D7_0311800	PF3D7_0311800.1	Pf3D7_03_v3	507451	C	T	N145	SYNONYMOUS_CODING	0.0265067
PF3D7_0311900	PF3D7_0311900.1	Pf3D7_03_v3	510000	G	T	T533K	NON_SYNONYMOUS_CODING	0.00169281
PF3D7_0311900	PF3D7_0311900.1	Pf3D7_03_v3	510782	A	G	H272	SYNONYMOUS_CODING	-0.0015802
PF3D7_0311900	PF3D7_0311900.1	Pf3D7_03_v3	511284	C	T	R105Q	NON_SYNONYMOUS_CODING	0.0081617
PF3D7_0311900	PF3D7_0311900.1	Pf3D7_03_v3	511434	T	G	N55T	NON_SYNONYMOUS_CODING	-0.00409495
PF3D7_0312100	PF3D7_0312100.1	Pf3D7_03_v3	514084	T	C	Y111	SYNONYMOUS_CODING	0.0387138
PF3D7_0312100	PF3D7_0312100.1	Pf3D7_03_v3	514264	C	T	N171	SYNONYMOUS_CODING	0.00357275
PF3D7_0312100	PF3D7_0312100.1	Pf3D7_03_v3	514954	C	T	V401	SYNONYMOUS_CODING	0.0298901
PF3D7_0312200	PF3D7_0312200.1	Pf3D7_03_v3	518772	C	T	V578I	NON_SYNONYMOUS_CODING	0.0222056
PF3D7_0312900	PF3D7_0312900.1	Pf3D7_03_v3	536461	G	A	E52	SYNONYMOUS_CODING	0.0495311
HRD3	PF3D7_0313100.1	Pf3D7_03_v3	540348	A	C	E202D	NON_SYNONYMOUS_CODING	0.0333586
PF3D7_0313400	PF3D7_0313400.1	Pf3D7_03_v3	546403	G	A	H594Y	NON_SYNONYMOUS_CODING	-0.00165375
PF3D7_0313400	PF3D7_0313400.1	Pf3D7_03_v3	548019	G	A	P55L	NON_SYNONYMOUS_CODING	0.00612938
PfG	PF3D7_0313500.1	Pf3D7_03_v3	549921	A	C	K402Q	NON_SYNONYMOUS_CODING	0.0193212
PfG	PF3D7_0313500.1	Pf3D7_03_v3	550278	A	G	N521D	NON_SYNONYMOUS_CODING	0.00356538
PF3D7_0313600	PF3D7_0313600.1	Pf3D7_03_v3	552551	G	A	A412V	NON_SYNONYMOUS_CODING	0.0347524
PF3D7_0313600	PF3D7_0313600.1	Pf3D7_03_v3	552568	T	A	K406N	NON_SYNONYMOUS_CODING	0.00638995
PF3D7_0313600	PF3D7_0313600.1	Pf3D7_03_v3	553066	A	G	D275	SYNONYMOUS_CODING	0.00375329
PF3D7_0313600	PF3D7_0313600.1	Pf3D7_03_v3	553643	G	A	L166	SYNONYMOUS_CODING	0.0774946
PF3D7_0313600	PF3D7_0313600.1	Pf3D7_03_v3	553658	A	G	S161	SYNONYMOUS_CODING	0.000361484
PF3D7_0313600	PF3D7_0313600.1	Pf3D7_03_v3	553678	A	G	L155	SYNONYMOUS_CODING	-0.0025955
PF3D7_0313700	PF3D7_0313700.1	Pf3D7_03_v3	558676	A	T	N3K	NON_SYNONYMOUS_CODING	0.0371186
PF3D7_0313800	PF3D7_0313800.1	Pf3D7_03_v3	561220	A	G	K392E	NON_SYNONYMOUS_CODING	-0.00348829
PF3D7_0313900	PF3D7_0313900.1	Pf3D7_03_v3	562561	A	C	S1032R	NON_SYNONYMOUS_CODING	-0.00377239
PF3D7_0313900	PF3D7_0313900.1	Pf3D7_03_v3	563326	G	A	Y777	SYNONYMOUS_CODING	-0.00236493
PF3D7_0313900	PF3D7_0313900.1	Pf3D7_03_v3	564959	T	C	E233G	NON_SYNONYMOUS_CODING	0.0341725
PF3D7_0313900	PF3D7_0313900.1	Pf3D7_03_v3	565085	G	T	T191N	NON_SYNONYMOUS_CODING	-0.00375892
PF3D7_0314200	PF3D7_0314200.1	Pf3D7_03_v3	573820	T	G	K1002Q	NON_SYNONYMOUS_CODING	0.00308918
PF3D7_0314200	PF3D7_0314200.1	Pf3D7_03_v3	575407	T	A	I473F	NON_SYNONYMOUS_CODING	0.00303003
PF3D7_0314600	PF3D7_0314600.1	Pf3D7_03_v3	586679	T	A	I42K	NON_SYNONYMOUS_CODING	-0.00196558
PF3D7_0314700	PF3D7_0314700.1	Pf3D7_03_v3	589957	C	T	S864N	NON_SYNONYMOUS_CODING	0.0114821
PF3D7_0314700	PF3D7_0314700.1	Pf3D7_03_v3	590480	T	A	I690F	NON_SYNONYMOUS_CODING	-0.00353222
PF3D7_0314700	PF3D7_0314700.1	Pf3D7_03_v3	591155	G	A	H465Y	NON_SYNONYMOUS_CODING	0.00513536
PF3D7_0314700	PF3D7_0314700.1	Pf3D7_03_v3	592251	A	G	S99	SYNONYMOUS_CODING	0.00744166
PF3D7_0314800	PF3D7_0314800.1	Pf3D7_03_v3	607664	T	G	I952M	NON_SYNONYMOUS_CODING	0.0142582
PF3D7_0314900	PF3D7_0314900.1	Pf3D7_03_v3	609104	A	G	I74M	NON_SYNONYMOUS_CODING	0.00696435
CTRP	PF3D7_0315200.1	Pf3D7_03_v3	616775	A	G	K102E	NON_SYNONYMOUS_CODING	-0.00235126
CTRP	PF3D7_0315200.1	Pf3D7_03_v3	616951	A	C	K160N	NON_SYNONYMOUS_CODING	0.0208764
CTRP	PF3D7_0315200.1	Pf3D7_03_v3	618447	A	G	Q659R	NON_SYNONYMOUS_CODING	0.139305
CTRP	PF3D7_0315200.1	Pf3D7_03_v3	618708	A	G	N746S	NON_SYNONYMOUS_CODING	0.0429631
CTRP	PF3D7_0315200.1	Pf3D7_03_v3	619012	C	T	T847	SYNONYMOUS_CODING	-0.00279271
CTRP	PF3D7_0315200.1	Pf3D7_03_v3	620250	A	G	N1260S	NON_SYNONYMOUS_CODING	-0.000734016
CTRP	PF3D7_0315200.1	Pf3D7_03_v3	620585	G	A	E1372K	NON_SYNONYMOUS_CODING	0.0215243
CTRP	PF3D7_0315200.1	Pf3D7_03_v3	621090	G	A	S1540N	NON_SYNONYMOUS_CODING	0.0270423
CTRP	PF3D7_0315200.1	Pf3D7_03_v3	622612	A	T	E2047D	NON_SYNONYMOUS_CODING	0.0297308
CTRP	PF3D7_0315200.1	Pf3D7_03_v3	622622	T	A	L2051I	NON_SYNONYMOUS_CODING	0.015308
CTRP	PF3D7_0315200.1	Pf3D7_03_v3	622763	G	C	E2098Q	NON_SYNONYMOUS_CODING	0.00191066
PF3D7_0315300	PF3D7_0315300.1	Pf3D7_03_v3	627740	A	T	K1006I	NON_SYNONYMOUS_CODING	0.0212201
PF3D7_0315300	PF3D7_0315300.1	Pf3D7_03_v3	629984	G	A	D1695N	NON_SYNONYMOUS_CODING	-0.00343816
PF3D7_0315400	PF3D7_0315400.1	Pf3D7_03_v3	630722	G	A	N220	SYNONYMOUS_CODING	0.00476554
PF3D7_0315600	PF3D7_0315600.1	Pf3D7_03_v3	637443	C	A	A480E	NON_SYNONYMOUS_CODING	0.0129548
PF3D7_0315600	PF3D7_0315600.1	Pf3D7_03_v3	637453	G	T	R483S	NON_SYNONYMOUS_CODING	-0.00195998
PF3D7_0315800	PF3D7_0315800.1	Pf3D7_03_v3	641556	T	G	N342H	NON_SYNONYMOUS_CODING	0.0151358
PF3D7_0315800	PF3D7_0315800.1	Pf3D7_03_v3	641834	T	C	N249S	NON_SYNONYMOUS_CODING	0.00303003
PF3D7_0315900	PF3D7_0315900.1	Pf3D7_03_v3	645241	G	A	T269	SYNONYMOUS_CODING	0.000493451
PF3D7_0316200	PF3D7_0316200.1	Pf3D7_03_v3	651448	T	A	K1891N	NON_SYNONYMOUS_CODING	0.046423
PF3D7_0316200	PF3D7_0316200.1	Pf3D7_03_v3	652193	G	A	T1643I	NON_SYNONYMOUS_CODING	-0.00365199
PF3D7_0316200	PF3D7_0316200.1	Pf3D7_03_v3	653336	C	T	K1304	SYNONYMOUS_CODING	0.00337533
PF3D7_0316200	PF3D7_0316200.1	Pf3D7_03_v3	654444	C	T	G935E	NON_SYNONYMOUS_CODING	0.000540685
PF3D7_0316200	PF3D7_0316200.1	Pf3D7_03_v3	654721	A	G	Y843H	NON_SYNONYMOUS_CODING	0.00357864
PF3D7_0316200	PF3D7_0316200.1	Pf3D7_03_v3	654889	T	A	N787Y	NON_SYNONYMOUS_CODING	0.0532185
PF3D7_0316200	PF3D7_0316200.1	Pf3D7_03_v3	654996	C	T	R751K	NON_SYNONYMOUS_CODING	-0.00282852
PF3D7_0316200	PF3D7_0316200.1	Pf3D7_03_v3	655000	T	C	I750V	NON_SYNONYMOUS_CODING	-0.00282852
PF3D7_0316200	PF3D7_0316200.1	Pf3D7_03_v3	655803	G	T	P482H	NON_SYNONYMOUS_CODING	0.0142969
PF3D7_0316200	PF3D7_0316200.1	Pf3D7_03_v3	657140	A	G	C36	SYNONYMOUS_CODING	0.0193212
PF3D7_0316300	PF3D7_0316300.2	Pf3D7_03_v3	660596	T	A	L244I	NON_SYNONYMOUS_CODING	0.0191753
PF3D7_0316400	PF3D7_0316400.1	Pf3D7_03_v3	664726	T	C	R143G	NON_SYNONYMOUS_CODING	0.0407002
FNT	PF3D7_0316600.1	Pf3D7_03_v3	669853	T	C	Q252	SYNONYMOUS_CODING	0.0211125
FNT	PF3D7_0316600.1	Pf3D7_03_v3	670134	G	C	H159D	NON_SYNONYMOUS_CODING	-0.00274371
YOP1	PF3D7_0316700.1	Pf3D7_03_v3	674515	C	A	L20M	NON_SYNONYMOUS_CODING	0.0393492
YOP1	PF3D7_0316700.1	Pf3D7_03_v3	674673	C	A	I72	SYNONYMOUS_CODING	0.0265042
PF3D7_0316900	PF3D7_0316900.1	Pf3D7_03_v3	679453	G	A	F528	SYNONYMOUS_CODING	0.00970825
PF3D7_0316900	PF3D7_0316900.1	Pf3D7_03_v3	679524	T	C	R505G	NON_SYNONYMOUS_CODING	0.0204973
PF3D7_0316900	PF3D7_0316900.1	Pf3D7_03_v3	680179	G	A	N286	SYNONYMOUS_CODING	0.00505146
B9	PF3D7_0317100.1	Pf3D7_03_v3	686787	G	A	C169Y	NON_SYNONYMOUS_CODING	0.00143204
B9	PF3D7_0317100.1	Pf3D7_03_v3	688049	A	G	K493E	NON_SYNONYMOUS_CODING	0.0310415
B9	PF3D7_0317100.1	Pf3D7_03_v3	688798	T	C	N742	SYNONYMOUS_CODING	0.0165502
B9	PF3D7_0317100.1	Pf3D7_03_v3	689276	G	A	D902N	NON_SYNONYMOUS_CODING	-0.00320053
CRK4	PF3D7_0317200.1	Pf3D7_03_v3	692735	A	T	I694N	NON_SYNONYMOUS_CODING	-0.000777388
PF3D7_0317300	PF3D7_0317300.1	Pf3D7_03_v3	701956	A	C	S2591R	NON_SYNONYMOUS_CODING	0.0281542
PF3D7_0317300	PF3D7_0317300.1	Pf3D7_03_v3	702915	C	T	V2272I	NON_SYNONYMOUS_CODING	-0.00308323
PF3D7_0317300	PF3D7_0317300.1	Pf3D7_03_v3	703255	T	G	A2158	SYNONYMOUS_CODING	0.0251713
PF3D7_0317300	PF3D7_0317300.1	Pf3D7_03_v3	703924	T	C	R1935	SYNONYMOUS_CODING	0.0207962
PF3D7_0317300	PF3D7_0317300.1	Pf3D7_03_v3	704374	A	G	H1785	SYNONYMOUS_CODING	0.0494872
PF3D7_0317300	PF3D7_0317300.1	Pf3D7_03_v3	708329	G	T	T467N	NON_SYNONYMOUS_CODING	-0.00163072
PF3D7_0317300	PF3D7_0317300.1	Pf3D7_03_v3	708552	A	C	F393V	NON_SYNONYMOUS_CODING	-0.00361679
PF3D7_0317300	PF3D7_0317300.1	Pf3D7_03_v3	708565	T	A	V388	SYNONYMOUS_CODING	-0.00281595
EG5	PF3D7_0317500.1	Pf3D7_03_v3	716714	T	A	N1557Y	NON_SYNONYMOUS_CODING	0.00101635
EG5	PF3D7_0317500.1	Pf3D7_03_v3	717690	G	A	V1231	SYNONYMOUS_CODING	-0.0020478
EG5	PF3D7_0317500.1	Pf3D7_03_v3	717881	T	C	N1168D	NON_SYNONYMOUS_CODING	0.000418551
EG5	PF3D7_0317500.1	Pf3D7_03_v3	717928	C	T	R1152H	NON_SYNONYMOUS_CODING	0.000563104
EG5	PF3D7_0317500.1	Pf3D7_03_v3	718682	T	C	K901E	NON_SYNONYMOUS_CODING	-0.00247655
EG5	PF3D7_0317500.1	Pf3D7_03_v3	719144	T	C	K747E	NON_SYNONYMOUS_CODING	0.0407805
EG5	PF3D7_0317500.1	Pf3D7_03_v3	720874	T	C	K170R	NON_SYNONYMOUS_CODING	0.055803
EG5	PF3D7_0317500.1	Pf3D7_03_v3	721107	G	A	F92	SYNONYMOUS_CODING	0.00662281
EG5	PF3D7_0317500.1	Pf3D7_03_v3	721700	A	G	N44	SYNONYMOUS_CODING	0.010497
RPS11	PF3D7_0317600.1	Pf3D7_03_v3	725018	G	A	A2T	NON_SYNONYMOUS_CODING	0.00589068
PF3D7_0317700	PF3D7_0317700.1	Pf3D7_03_v3	728498	T	C	N80	SYNONYMOUS_CODING	-0.00373135
PF3D7_0317700	PF3D7_0317700.1	Pf3D7_03_v3	729186	G	A	E310K	NON_SYNONYMOUS_CODING	0.0036377
PF3D7_0317700	PF3D7_0317700.1	Pf3D7_03_v3	730277	A	G	G673	SYNONYMOUS_CODING	0.00619957
PF3D7_0317700	PF3D7_0317700.1	Pf3D7_03_v3	735098	G	C	S2280	SYNONYMOUS_CODING	0.0402617
PF3D7_0317800	PF3D7_0317800.1	Pf3D7_03_v3	738487	T	G	I132	SYNONYMOUS_CODING	0.0107571
RPB1	PF3D7_0318200.1	Pf3D7_03_v3	749616	A	G	T384	SYNONYMOUS_CODING	-0.00190517
RPB1	PF3D7_0318200.1	Pf3D7_03_v3	749832	G	A	E456	SYNONYMOUS_CODING	-0.000563258
RPB1	PF3D7_0318200.1	Pf3D7_03_v3	750458	A	C	N665T	NON_SYNONYMOUS_CODING	0.0335588
RPB1	PF3D7_0318200.1	Pf3D7_03_v3	750795	T	C	T777	SYNONYMOUS_CODING	0.0238407
RPB1	PF3D7_0318200.1	Pf3D7_03_v3	750882	A	G	Q806	SYNONYMOUS_CODING	0.0346298
RPB1	PF3D7_0318200.1	Pf3D7_03_v3	751047	G	A	Q861	SYNONYMOUS_CODING	0.00786304
RPB1	PF3D7_0318200.1	Pf3D7_03_v3	751533	G	A	L1023	SYNONYMOUS_CODING	-6.27e-05
RPB1	PF3D7_0318200.1	Pf3D7_03_v3	751699	T	A	S1079T	NON_SYNONYMOUS_CODING	0.00947293
RPB1	PF3D7_0318200.1	Pf3D7_03_v3	751821	T	C	I1119	SYNONYMOUS_CODING	0.0201884
RPB1	PF3D7_0318200.1	Pf3D7_03_v3	755037	A	C	T2191	SYNONYMOUS_CODING	0.00127103
PF3D7_0318300	PF3D7_0318300.1	Pf3D7_03_v3	757720	C	T	V711I	NON_SYNONYMOUS_CODING	0.0265396
PF3D7_0318300	PF3D7_0318300.1	Pf3D7_03_v3	758506	A	G	F449L	NON_SYNONYMOUS_CODING	0.00949511
PF3D7_0318300	PF3D7_0318300.1	Pf3D7_03_v3	758658	T	C	N398S	NON_SYNONYMOUS_CODING	0.016789
PF3D7_0318300	PF3D7_0318300.1	Pf3D7_03_v3	759091	T	G	K254Q	NON_SYNONYMOUS_CODING	0.0432893
PF3D7_0318400	PF3D7_0318400.1	Pf3D7_03_v3	762320	T	C	K484R	NON_SYNONYMOUS_CODING	0.0204426
PF3D7_0318400	PF3D7_0318400.1	Pf3D7_03_v3	764346	G	A	S236F	NON_SYNONYMOUS_CODING	0.0221159
PF3D7_0318400	PF3D7_0318400.1	Pf3D7_03_v3	764349	G	A	T235I	NON_SYNONYMOUS_CODING	0.0124311
PF3D7_0318500	PF3D7_0318500.1	Pf3D7_03_v3	772315	T	A	F1501I	NON_SYNONYMOUS_CODING	0.0019488
PF3D7_0318500	PF3D7_0318500.1	Pf3D7_03_v3	773112	T	C	N1766	SYNONYMOUS_CODING	0.00217455
PF3D7_0318500	PF3D7_0318500.1	Pf3D7_03_v3	778078	A	G	K3422E	NON_SYNONYMOUS_CODING	0.0433332
PF3D7_0318500	PF3D7_0318500.1	Pf3D7_03_v3	780325	A	C	I4171L	NON_SYNONYMOUS_CODING	0.0269403
PF3D7_0318700	PF3D7_0318700.1	Pf3D7_03_v3	788645	A	G	T65A	NON_SYNONYMOUS_CODING	0.0021383
PF3D7_0318700	PF3D7_0318700.1	Pf3D7_03_v3	788663	G	C	V71L	NON_SYNONYMOUS_CODING	0.00356538
PF3D7_0318700	PF3D7_0318700.1	Pf3D7_03_v3	788667	T	G	I72R	NON_SYNONYMOUS_CODING	0.00944673
ATPase7	PF3D7_0319000.1	Pf3D7_03_v3	796056	T	C	D160	SYNONYMOUS_CODING	0.0097868
ATPase7	PF3D7_0319000.1	Pf3D7_03_v3	798327	C	T	N917	SYNONYMOUS_CODING	0.00160539
PF3D7_0319200	PF3D7_0319200.1	Pf3D7_03_v3	804092	G	A	H741Y	NON_SYNONYMOUS_CODING	0.0155485
PF3D7_0319200	PF3D7_0319200.1	Pf3D7_03_v3	805130	G	A	L395F	NON_SYNONYMOUS_CODING	0.0231251
PF3D7_0319400	PF3D7_0319400.1	Pf3D7_03_v3	812699	C	T	N873	SYNONYMOUS_CODING	0.00149511
PF3D7_0319500	PF3D7_0319500.1	Pf3D7_03_v3	816822	A	T	R299S	NON_SYNONYMOUS_CODING	0.0526577
PF3D7_0319600	PF3D7_0319600.1	Pf3D7_03_v3	817983	C	A	T24N	NON_SYNONYMOUS_CODING	-0.00322601
PF3D7_0319600	PF3D7_0319600.1	Pf3D7_03_v3	818649	G	A	G142E	NON_SYNONYMOUS_CODING	0.00822371
ABCI3	PF3D7_0319700.1	Pf3D7_03_v3	822063	A	G	Q275R	NON_SYNONYMOUS_CODING	0.0402617
ABCI3	PF3D7_0319700.1	Pf3D7_03_v3	825800	A	G	T1521A	NON_SYNONYMOUS_CODING	0.0102966
ABCI3	PF3D7_0319700.1	Pf3D7_03_v3	826387	T	C	D1716	SYNONYMOUS_CODING	-0.00343493
ABCI3	PF3D7_0319700.1	Pf3D7_03_v3	826936	A	C	E1899D	NON_SYNONYMOUS_CODING	0.021108
ABCI3	PF3D7_0319700.1	Pf3D7_03_v3	827914	A	G	I2225M	NON_SYNONYMOUS_CODING	0.0526577
PF3D7_0319800	PF3D7_0319800.1	Pf3D7_03_v3	831268	T	C	L414	SYNONYMOUS_CODING	-0.0037058
PF3D7_0319800	PF3D7_0319800.1	Pf3D7_03_v3	831968	T	C	D181G	NON_SYNONYMOUS_CODING	0.0283751
PF3D7_0320200	PF3D7_0320200.1	Pf3D7_03_v3	842897	C	A	P120H	NON_SYNONYMOUS_CODING	0.013658
Cap380	PF3D7_0320400.1	Pf3D7_03_v3	848519	T	C	N2996D	NON_SYNONYMOUS_CODING	0.141478
Cap380	PF3D7_0320400.1	Pf3D7_03_v3	848590	A	C	I2972S	NON_SYNONYMOUS_CODING	0.00214592
Cap380	PF3D7_0320400.1	Pf3D7_03_v3	849476	C	T	D2677N	NON_SYNONYMOUS_CODING	0.0121082
Cap380	PF3D7_0320400.1	Pf3D7_03_v3	849683	C	A	D2608Y	NON_SYNONYMOUS_CODING	0.100548
Cap380	PF3D7_0320400.1	Pf3D7_03_v3	849850	C	T	R2552K	NON_SYNONYMOUS_CODING	0.0285094
Cap380	PF3D7_0320400.1	Pf3D7_03_v3	850373	T	C	S2378G	NON_SYNONYMOUS_CODING	0.00931393
Cap380	PF3D7_0320400.1	Pf3D7_03_v3	850507	G	A	S2333F	NON_SYNONYMOUS_CODING	0.0101446
Cap380	PF3D7_0320400.1	Pf3D7_03_v3	850847	T	A	I2220F	NON_SYNONYMOUS_CODING	0.00441886
Cap380	PF3D7_0320400.1	Pf3D7_03_v3	850976	C	G	G2177R	NON_SYNONYMOUS_CODING	0.0203467
Cap380	PF3D7_0320400.1	Pf3D7_03_v3	851156	C	T	A2117T	NON_SYNONYMOUS_CODING	0.0402364
Cap380	PF3D7_0320400.1	Pf3D7_03_v3	851179	T	G	E2109A	NON_SYNONYMOUS_CODING	0.00285906
Cap380	PF3D7_0320400.1	Pf3D7_03_v3	851555	C	T	V1984I	NON_SYNONYMOUS_CODING	-0.00258596
Cap380	PF3D7_0320400.1	Pf3D7_03_v3	852520	T	C	E1662G	NON_SYNONYMOUS_CODING	0.0364071
Cap380	PF3D7_0320400.1	Pf3D7_03_v3	853052	T	C	M1485V	NON_SYNONYMOUS_CODING	-0.00195902
Cap380	PF3D7_0320400.1	Pf3D7_03_v3	854800	A	G	I902T	NON_SYNONYMOUS_CODING	0.0323664
Cap380	PF3D7_0320400.1	Pf3D7_03_v3	855002	T	C	K835E	NON_SYNONYMOUS_CODING	-0.00124528
Cap380	PF3D7_0320400.1	Pf3D7_03_v3	855488	A	C	L673V	NON_SYNONYMOUS_CODING	-0.00222844
Cap380	PF3D7_0320400.1	Pf3D7_03_v3	855517	G	A	T663M	NON_SYNONYMOUS_CODING	0.02069
Cap380	PF3D7_0320400.1	Pf3D7_03_v3	857272	A	T	L78H	NON_SYNONYMOUS_CODING	0.00403368
SPC2	PF3D7_0320700.1	Pf3D7_03_v3	865020	G	C	G3R	NON_SYNONYMOUS_CODING	0.0311546
SPC2	PF3D7_0320700.1	Pf3D7_03_v3	865666	A	T	M78L	NON_SYNONYMOUS_CODING	-0.00041855
SPC2	PF3D7_0320700.1	Pf3D7_03_v3	866401	C	G	T174R	NON_SYNONYMOUS_CODING	0.0222056
PF3D7_0321000	PF3D7_0321000.1	Pf3D7_03_v3	878750	G	A	R339K	NON_SYNONYMOUS_CODING	-0.00232691
PF3D7_0321100	PF3D7_0321100.1	Pf3D7_03_v3	881533	C	A	V1321F	NON_SYNONYMOUS_CODING	0.0251162
PF3D7_0321100	PF3D7_0321100.1	Pf3D7_03_v3	882258	C	T	C1079Y	NON_SYNONYMOUS_CODING	0.0058019
PF3D7_0321100	PF3D7_0321100.1	Pf3D7_03_v3	882386	A	G	D1036	SYNONYMOUS_CODING	0.0127563
PF3D7_0321100	PF3D7_0321100.1	Pf3D7_03_v3	882549	G	T	P982H	NON_SYNONYMOUS_CODING	0.0311546
PF3D7_0321100	PF3D7_0321100.1	Pf3D7_03_v3	883928	T	C	P522	SYNONYMOUS_CODING	0.0431323
PF3D7_0321100	PF3D7_0321100.1	Pf3D7_03_v3	884399	C	A	L365F	NON_SYNONYMOUS_CODING	0.00357454
PF3D7_0321100	PF3D7_0321100.1	Pf3D7_03_v3	885207	C	T	C96Y	NON_SYNONYMOUS_CODING	0.019203
ALG7	PF3D7_0321200.1	Pf3D7_03_v3	887238	T	C	G306	SYNONYMOUS_CODING	0.00610883
ALG7	PF3D7_0321200.1	Pf3D7_03_v3	887819	C	T	L202	SYNONYMOUS_CODING	-0.00213302
ALG7	PF3D7_0321200.1	Pf3D7_03_v3	887933	G	T	P164	SYNONYMOUS_CODING	-0.00299372
ALG7	PF3D7_0321200.1	Pf3D7_03_v3	888429	G	A	L115	SYNONYMOUS_CODING	0.00358351
ALG7	PF3D7_0321200.1	Pf3D7_03_v3	888900	C	A	C26F	NON_SYNONYMOUS_CODING	-0.00366288
PF3D7_0321300	PF3D7_0321300.1	Pf3D7_03_v3	890218	G	A	H849	SYNONYMOUS_CODING	0.0444207
PF3D7_0321300	PF3D7_0321300.1	Pf3D7_03_v3	890268	A	T	Y833N	NON_SYNONYMOUS_CODING	0.00192783
PF3D7_0321300	PF3D7_0321300.1	Pf3D7_03_v3	890691	T	C	I692V	NON_SYNONYMOUS_CODING	0.0526577
PF3D7_0321300	PF3D7_0321300.1	Pf3D7_03_v3	890778	C	T	D663N	NON_SYNONYMOUS_CODING	-0.0018961
PF3D7_0321300	PF3D7_0321300.1	Pf3D7_03_v3	890853	C	G	D638H	NON_SYNONYMOUS_CODING	0.0816587
PF3D7_0321300	PF3D7_0321300.1	Pf3D7_03_v3	891254	C	T	R504K	NON_SYNONYMOUS_CODING	-0.00269031
PF3D7_0321300	PF3D7_0321300.1	Pf3D7_03_v3	891612	C	T	D385N	NON_SYNONYMOUS_CODING	0.0207869
PF3D7_0321300	PF3D7_0321300.1	Pf3D7_03_v3	891679	T	C	S362	SYNONYMOUS_CODING	-0.00234678
PF3D7_0321300	PF3D7_0321300.1	Pf3D7_03_v3	891702	T	G	I355L	NON_SYNONYMOUS_CODING	0.0036764
PF3D7_0321300	PF3D7_0321300.1	Pf3D7_03_v3	892045	C	T	S240	SYNONYMOUS_CODING	0.00441331
PF3D7_0321300	PF3D7_0321300.1	Pf3D7_03_v3	892443	G	A	H108Y	NON_SYNONYMOUS_CODING	0.00983808
PF3D7_0321400	PF3D7_0321400.1	Pf3D7_03_v3	895669	T	C	L274	SYNONYMOUS_CODING	0.0108034
PF3D7_0321500	PF3D7_0321500.1	Pf3D7_03_v3	896996	G	A	S925	SYNONYMOUS_CODING	0.00375329
PF3D7_0321500	PF3D7_0321500.1	Pf3D7_03_v3	897781	T	A	I664L	NON_SYNONYMOUS_CODING	0.0189386
PF3D7_0321500	PF3D7_0321500.1	Pf3D7_03_v3	898192	C	T	D527N	NON_SYNONYMOUS_CODING	0.00877375
DDX42	PF3D7_0321600.1	Pf3D7_03_v3	901994	T	A	S380T	NON_SYNONYMOUS_CODING	0.0341725
DDX42	PF3D7_0321600.1	Pf3D7_03_v3	902620	C	A	I588	SYNONYMOUS_CODING	-0.00279894
DDX42	PF3D7_0321600.1	Pf3D7_03_v3	903246	T	A	N695K	NON_SYNONYMOUS_CODING	-0.00279894
PF3D7_0321700	PF3D7_0321700.1	Pf3D7_03_v3	904689	C	T	V1763I	NON_SYNONYMOUS_CODING	0.0222056
PF3D7_0321700	PF3D7_0321700.1	Pf3D7_03_v3	907766	G	C	Q785E	NON_SYNONYMOUS_CODING	-0.00369943
PF3D7_0321700	PF3D7_0321700.1	Pf3D7_03_v3	908156	G	A	H655Y	NON_SYNONYMOUS_CODING	0.00345656
PF3D7_0321700	PF3D7_0321700.1	Pf3D7_03_v3	908590	T	G	Q510P	NON_SYNONYMOUS_CODING	0.0448186
PF3D7_0321700	PF3D7_0321700.1	Pf3D7_03_v3	910104	G	T	N5K	NON_SYNONYMOUS_CODING	-0.000156561
PF3D7_0321800	PF3D7_0321800.1	Pf3D7_03_v3	914915	C	G	S667C	NON_SYNONYMOUS_CODING	0.00493188
PF3D7_0321800	PF3D7_0321800.1	Pf3D7_03_v3	916357	A	T	N1148Y	NON_SYNONYMOUS_CODING	0.0151358
PF3D7_0321800	PF3D7_0321800.1	Pf3D7_03_v3	916566	G	A	K1217	SYNONYMOUS_CODING	0.00343287
PF3D7_0321800	PF3D7_0321800.1	Pf3D7_03_v3	916639	C	A	R1242	SYNONYMOUS_CODING	-0.00373471
PF3D7_0321800	PF3D7_0321800.1	Pf3D7_03_v3	916641	A	G	R1242	SYNONYMOUS_CODING	-0.00342029
PF3D7_0321800	PF3D7_0321800.1	Pf3D7_03_v3	917308	A	C	N1465H	NON_SYNONYMOUS_CODING	-0.00361679
PF3D7_0321800	PF3D7_0321800.1	Pf3D7_03_v3	917357	G	A	S1481N	NON_SYNONYMOUS_CODING	0.0013353
PF3D7_0321800	PF3D7_0321800.1	Pf3D7_03_v3	917487	T	C	S1524	SYNONYMOUS_CODING	0.000735204
PF3D7_0321800	PF3D7_0321800.1	Pf3D7_03_v3	917529	T	G	N1538K	NON_SYNONYMOUS_CODING	-0.00366854
PF3D7_0321800	PF3D7_0321800.1	Pf3D7_03_v3	919244	G	A	R2110K	NON_SYNONYMOUS_CODING	-0.00373361
CARL	PF3D7_0321900.1	Pf3D7_03_v3	923909	A	C	I270L	NON_SYNONYMOUS_CODING	0.0297634
CARL	PF3D7_0321900.1	Pf3D7_03_v3	924907	G	T	S602	SYNONYMOUS_CODING	0.00938907
CARL	PF3D7_0321900.1	Pf3D7_03_v3	925302	A	T	K734M	NON_SYNONYMOUS_CODING	0.00504752
PF3D7_0322200	PF3D7_0322200.1	Pf3D7_03_v3	935548	G	T	Q442K	NON_SYNONYMOUS_CODING	0.019257
PF3D7_0322200	PF3D7_0322200.1	Pf3D7_03_v3	936666	G	T	T69K	NON_SYNONYMOUS_CODING	-0.0018961
DGAT	PF3D7_0322300.1	Pf3D7_03_v3	938694	G	A	L494	SYNONYMOUS_CODING	0.00938186
PF3D7_0322400	PF3D7_0322400.1	Pf3D7_03_v3	943350	A	T	N269I	NON_SYNONYMOUS_CODING	0.00585989
PF3D7_0322400	PF3D7_0322400.1	Pf3D7_03_v3	944531	G	A	V663I	NON_SYNONYMOUS_CODING	0.00371701
PF3D7_0322400	PF3D7_0322400.1	Pf3D7_03_v3	944718	C	A	T725N	NON_SYNONYMOUS_CODING	-0.000284915
IscA2	PF3D7_0322500.1	Pf3D7_03_v3	946065	T	C	L229	SYNONYMOUS_CODING	0.0376767
IscA2	PF3D7_0322500.1	Pf3D7_03_v3	946197	G	A	N185	SYNONYMOUS_CODING	0.0277508
PF3D7_0322600	PF3D7_0322600.1	Pf3D7_03_v3	950974	T	A	P775	SYNONYMOUS_CODING	-0.00284441
PF3D7_0322600	PF3D7_0322600.1	Pf3D7_03_v3	951306	A	G	N886S	NON_SYNONYMOUS_CODING	-0.00288646
PF3D7_0322600	PF3D7_0322600.1	Pf3D7_03_v3	951558	G	A	C970Y	NON_SYNONYMOUS_CODING	-0.00347495
PF3D7_0322700	PF3D7_0322700.1	Pf3D7_03_v3	953374	T	C	L2998	SYNONYMOUS_CODING	0.0132769
PF3D7_0322700	PF3D7_0322700.1	Pf3D7_03_v3	953885	G	A	A2828V	NON_SYNONYMOUS_CODING	0.015408
PF3D7_0322700	PF3D7_0322700.1	Pf3D7_03_v3	954246	C	G	V2708L	NON_SYNONYMOUS_CODING	-0.00370208
PF3D7_0322700	PF3D7_0322700.1	Pf3D7_03_v3	955684	A	T	T2228	SYNONYMOUS_CODING	0.0248821
PF3D7_0322700	PF3D7_0322700.1	Pf3D7_03_v3	958132	C	T	K1412	SYNONYMOUS_CODING	-0.00349278
PF3D7_0322700	PF3D7_0322700.1	Pf3D7_03_v3	958385	A	C	L1328R	NON_SYNONYMOUS_CODING	0.00112252
PF3D7_0322700	PF3D7_0322700.1	Pf3D7_03_v3	958549	T	C	A1273	SYNONYMOUS_CODING	-0.000321807
PF3D7_0323100	PF3D7_0323100.1	Pf3D7_03_v3	974429	A	T	T1088	SYNONYMOUS_CODING	0.0113536
PF3D7_0323100	PF3D7_0323100.1	Pf3D7_03_v3	974611	A	T	K1149I	NON_SYNONYMOUS_CODING	-0.00279894
PF3D7_0323200	PF3D7_0323200.1	Pf3D7_03_v3	978071	T	G	V401G	NON_SYNONYMOUS_CODING	0.00513824
PF3D7_0323300	PF3D7_0323300.1	Pf3D7_03_v3	979525	A	G	K186E	NON_SYNONYMOUS_CODING	-0.0018961
RIPR	PF3D7_0323400.1	Pf3D7_03_v3	981735	A	G	R744	SYNONYMOUS_CODING	-0.000572781
RIPR	PF3D7_0323400.1	Pf3D7_03_v3	983398	A	G	V190A	NON_SYNONYMOUS_CODING	-0.00133529
PF3D7_0323600	PF3D7_0323600.1	Pf3D7_03_v3	988828	G	T	S66	SYNONYMOUS_CODING	0.0462221
PF3D7_0323600	PF3D7_0323600.1	Pf3D7_03_v3	988909	T	C	T93	SYNONYMOUS_CODING	0.00884403
PF3D7_0323600	PF3D7_0323600.1	Pf3D7_03_v3	990277	G	A	L549	SYNONYMOUS_CODING	0.0158876
SART1	PF3D7_0323700.1	Pf3D7_03_v3	993530	T	A	V32	SYNONYMOUS_CODING	0.00864895
RIF	PF3D7_0401600.1	Pf3D7_04_v3	92597	G	A	Y341	SYNONYMOUS_CODING	0.0692363
RIF	PF3D7_0401600.1	Pf3D7_04_v3	92612	T	C	E336	SYNONYMOUS_CODING	0.0424293
RIF	PF3D7_0401600.1	Pf3D7_04_v3	92683	A	C	L313V	NON_SYNONYMOUS_CODING	0.0231994
RIF	PF3D7_0401600.1	Pf3D7_04_v3	92684	T	G	A312	SYNONYMOUS_CODING	0.0231994
RIF	PF3D7_0401600.1	Pf3D7_04_v3	92689	T	C	I311V	NON_SYNONYMOUS_CODING	0.0231994
RIF	PF3D7_0401600.1	Pf3D7_04_v3	92695	A	G	S309P	NON_SYNONYMOUS_CODING	0.0195881
RIF	PF3D7_0401600.1	Pf3D7_04_v3	92794	T	C	T276A	NON_SYNONYMOUS_CODING	0.00213196
RIF	PF3D7_0401600.1	Pf3D7_04_v3	92795	G	A	V275	SYNONYMOUS_CODING	0.0270921
RIF	PF3D7_0401600.1	Pf3D7_04_v3	92801	G	A	P273	SYNONYMOUS_CODING	-0.003314
RIF	PF3D7_0401600.1	Pf3D7_04_v3	92806	G	A	L272F	NON_SYNONYMOUS_CODING	-0.003314
RIF	PF3D7_0401600.1	Pf3D7_04_v3	92821	A	G	F267L	NON_SYNONYMOUS_CODING	-0.003314
RIF	PF3D7_0401600.1	Pf3D7_04_v3	92909	A	G	Y237	SYNONYMOUS_CODING	0.021719
RIF	PF3D7_0401600.1	Pf3D7_04_v3	92919	T	A	Y234F	NON_SYNONYMOUS_CODING	0.0305234
RIF	PF3D7_0401600.1	Pf3D7_04_v3	92920	A	T	Y234N	NON_SYNONYMOUS_CODING	0.0256695
RIF	PF3D7_0401600.1	Pf3D7_04_v3	92938	T	C	S228G	NON_SYNONYMOUS_CODING	0.0265643
RIF	PF3D7_0401600.1	Pf3D7_04_v3	92948	A	G	S224	SYNONYMOUS_CODING	0.021719
RIF	PF3D7_0401600.1	Pf3D7_04_v3	93326	T	A	K98N	NON_SYNONYMOUS_CODING	0.00699828
RIF	PF3D7_0401600.1	Pf3D7_04_v3	93405	A	T	F72Y	NON_SYNONYMOUS_CODING	0.0130816
RIF	PF3D7_0401600.1	Pf3D7_04_v3	93478	T	A	T48S	NON_SYNONYMOUS_CODING	-0.00267114
RIF	PF3D7_0401600.1	Pf3D7_04_v3	93544	T	G	N26H	NON_SYNONYMOUS_CODING	0.0158876
PfD80	PF3D7_0401800.1	Pf3D7_04_v3	103987	T	C	K480E	NON_SYNONYMOUS_CODING	0.0594699
PfD80	PF3D7_0401800.1	Pf3D7_04_v3	103990	T	C	S479G	NON_SYNONYMOUS_CODING	-0.00132115
PfD80	PF3D7_0401800.1	Pf3D7_04_v3	104020	T	A	I469L	NON_SYNONYMOUS_CODING	0.029227
PfD80	PF3D7_0401800.1	Pf3D7_04_v3	104157	T	G	H423P	NON_SYNONYMOUS_CODING	0.0545549
ACS6	PF3D7_0401900.1	Pf3D7_04_v3	108553	C	T	A915T	NON_SYNONYMOUS_CODING	-0.0039465
ACS6	PF3D7_0401900.1	Pf3D7_04_v3	109302	A	T	V665E	NON_SYNONYMOUS_CODING	0.00238647
ACS6	PF3D7_0401900.1	Pf3D7_04_v3	109408	T	A	I630L	NON_SYNONYMOUS_CODING	-0.00201039
ACS6	PF3D7_0401900.1	Pf3D7_04_v3	110012	C	A	S428	SYNONYMOUS_CODING	0.00212983
ACS6	PF3D7_0401900.1	Pf3D7_04_v3	110013	G	C	S428W	NON_SYNONYMOUS_CODING	0.0270558
ACS6	PF3D7_0401900.1	Pf3D7_04_v3	110070	A	G	V409A	NON_SYNONYMOUS_CODING	-0.000302376
ACS6	PF3D7_0401900.1	Pf3D7_04_v3	110442	C	T	G285E	NON_SYNONYMOUS_CODING	-0.00192205
ACS6	PF3D7_0401900.1	Pf3D7_04_v3	110694	T	C	H201R	NON_SYNONYMOUS_CODING	0.0104591
ACS6	PF3D7_0401900.1	Pf3D7_04_v3	110821	T	A	I159L	NON_SYNONYMOUS_CODING	0.0102233
ACS6	PF3D7_0401900.1	Pf3D7_04_v3	110899	A	G	L133	SYNONYMOUS_CODING	0.0372082
ACS6	PF3D7_0401900.1	Pf3D7_04_v3	110953	T	C	K115E	NON_SYNONYMOUS_CODING	-0.00198833
PF3D7_0402000	PF3D7_0402000.1	Pf3D7_04_v3	115195	G	C	S231R	NON_SYNONYMOUS_CODING	-0.00227144
PF3D7_0402000	PF3D7_0402000.1	Pf3D7_04_v3	115545	C	T	E115K	NON_SYNONYMOUS_CODING	0.0396949
PF3D7_0402000	PF3D7_0402000.1	Pf3D7_04_v3	115606	G	T	N94K	NON_SYNONYMOUS_CODING	0.0154883
PF3D7_0402000	PF3D7_0402000.1	Pf3D7_04_v3	115613	T	C	K92R	NON_SYNONYMOUS_CODING	-0.00279499
PF3D7_0402000	PF3D7_0402000.1	Pf3D7_04_v3	115622	T	A	D89V	NON_SYNONYMOUS_CODING	0.021108
PF3D7_0402100	PF3D7_0402100.1	Pf3D7_04_v3	123710	T	A	I536L	NON_SYNONYMOUS_CODING	0.0105124
PF3D7_0402100	PF3D7_0402100.1	Pf3D7_04_v3	124690	T	C	E209G	NON_SYNONYMOUS_CODING	0.0118787
PF3D7_0402100	PF3D7_0402100.1	Pf3D7_04_v3	124797	T	A	R173S	NON_SYNONYMOUS_CODING	0.019213
RH1	PF3D7_0402300.1	Pf3D7_04_v3	137970	A	G	N78S	NON_SYNONYMOUS_CODING	0.00949537
RH1	PF3D7_0402300.1	Pf3D7_04_v3	138027	G	A	C97Y	NON_SYNONYMOUS_CODING	-0.00351836
RH1	PF3D7_0402300.1	Pf3D7_04_v3	138308	G	A	E191K	NON_SYNONYMOUS_CODING	0.0145267
RH1	PF3D7_0402300.1	Pf3D7_04_v3	138317	A	G	K194E	NON_SYNONYMOUS_CODING	0.00906638
RH1	PF3D7_0402300.1	Pf3D7_04_v3	138491	A	G	M252V	NON_SYNONYMOUS_CODING	0.00685368
RH1	PF3D7_0402300.1	Pf3D7_04_v3	138583	T	A	S282	SYNONYMOUS_CODING	0.0024087
RH1	PF3D7_0402300.1	Pf3D7_04_v3	138623	A	T	N296Y	NON_SYNONYMOUS_CODING	0.0131642
RH1	PF3D7_0402300.1	Pf3D7_04_v3	138684	A	C	K316T	NON_SYNONYMOUS_CODING	0.0215591
RH1	PF3D7_0402300.1	Pf3D7_04_v3	138815	T	C	F360L	NON_SYNONYMOUS_CODING	0.0474856
RH1	PF3D7_0402300.1	Pf3D7_04_v3	139051	G	T	K438N	NON_SYNONYMOUS_CODING	0.000244992
RH1	PF3D7_0402300.1	Pf3D7_04_v3	139471	A	T	K578N	NON_SYNONYMOUS_CODING	0.000445128
RH1	PF3D7_0402300.1	Pf3D7_04_v3	140510	C	T	L925F	NON_SYNONYMOUS_CODING	0.0327676
RH1	PF3D7_0402300.1	Pf3D7_04_v3	140703	C	T	A989V	NON_SYNONYMOUS_CODING	0.0186156
RH1	PF3D7_0402300.1	Pf3D7_04_v3	140725	A	T	L996F	NON_SYNONYMOUS_CODING	-0.00366832
RH1	PF3D7_0402300.1	Pf3D7_04_v3	140834	C	A	L1033I	NON_SYNONYMOUS_CODING	0.000540685
RH1	PF3D7_0402300.1	Pf3D7_04_v3	140930	G	A	V1065I	NON_SYNONYMOUS_CODING	-0.00388628
RH1	PF3D7_0402300.1	Pf3D7_04_v3	141212	G	A	E1159K	NON_SYNONYMOUS_CODING	-0.00369332
RH1	PF3D7_0402300.1	Pf3D7_04_v3	141896	G	A	E1387K	NON_SYNONYMOUS_CODING	0.00122729
RH1	PF3D7_0402300.1	Pf3D7_04_v3	142583	C	T	L1616F	NON_SYNONYMOUS_CODING	-0.000564434
RH1	PF3D7_0402300.1	Pf3D7_04_v3	142903	A	C	K1722N	NON_SYNONYMOUS_CODING	0.00185842
RH1	PF3D7_0402300.1	Pf3D7_04_v3	143562	T	A	I1942N	NON_SYNONYMOUS_CODING	-0.00353899
RH1	PF3D7_0402300.1	Pf3D7_04_v3	143683	C	T	N1982	SYNONYMOUS_CODING	0.000858912
RH1	PF3D7_0402300.1	Pf3D7_04_v3	143869	A	C	A2044	SYNONYMOUS_CODING	0.018256
RH1	PF3D7_0402300.1	Pf3D7_04_v3	143886	A	C	N2050T	NON_SYNONYMOUS_CODING	-0.00363352
RH1	PF3D7_0402300.1	Pf3D7_04_v3	144036	A	T	N2100I	NON_SYNONYMOUS_CODING	-0.00109509
RH1	PF3D7_0402300.1	Pf3D7_04_v3	144427	C	T	N2230	SYNONYMOUS_CODING	-0.00244204
RH1	PF3D7_0402300.1	Pf3D7_04_v3	144434	T	C	Y2233H	NON_SYNONYMOUS_CODING	-0.00229671
GEXP18	PF3D7_0402400.1	Pf3D7_04_v3	147495	C	A	E254*	STOP_GAINED	0.0133665
GEXP18	PF3D7_0402400.1	Pf3D7_04_v3	147600	A	C	S219A	NON_SYNONYMOUS_CODING	0.00386253
GEXP18	PF3D7_0402400.1	Pf3D7_04_v3	147645	A	T	S204T	NON_SYNONYMOUS_CODING	0.00513033
GEXP18	PF3D7_0402400.1	Pf3D7_04_v3	147659	A	T	F199Y	NON_SYNONYMOUS_CODING	-0.00288736
GEXP18	PF3D7_0402400.1	Pf3D7_04_v3	147740	T	A	D172V	NON_SYNONYMOUS_CODING	-9.87e-05
GEXP18	PF3D7_0402400.1	Pf3D7_04_v3	147762	T	C	K165E	NON_SYNONYMOUS_CODING	-0.00270156
GEXP18	PF3D7_0402400.1	Pf3D7_04_v3	147913	A	T	D114E	NON_SYNONYMOUS_CODING	0.00841578
PF3D7_0402600	PF3D7_0402600.1	Pf3D7_04_v3	159572	C	T	E205K	NON_SYNONYMOUS_CODING	-0.00373312
PF3D7_0402600	PF3D7_0402600.1	Pf3D7_04_v3	160054	G	A	A44V	NON_SYNONYMOUS_CODING	0.00308918
PF3D7_0402900	PF3D7_0402900.1	Pf3D7_04_v3	172524	A	C	I94M	NON_SYNONYMOUS_CODING	0.00188391
PF3D7_0402900	PF3D7_0402900.1	Pf3D7_04_v3	172560	G	A	S82	SYNONYMOUS_CODING	0.00534325
PF3D7_0403100	PF3D7_0403100.1	Pf3D7_04_v3	176023	C	T	S410	SYNONYMOUS_CODING	0.0158246
PF3D7_0403300	PF3D7_0403300.1	Pf3D7_04_v3	180955	G	A	I100	SYNONYMOUS_CODING	0.0341725
PF3D7_0403400	PF3D7_0403400.1	Pf3D7_04_v3	185300	G	A	G811R	NON_SYNONYMOUS_CODING	0.0260029
PF3D7_0403400	PF3D7_0403400.1	Pf3D7_04_v3	186753	G	T	G1295V	NON_SYNONYMOUS_CODING	0.0122211
PF3D7_0403400	PF3D7_0403400.1	Pf3D7_04_v3	186940	G	A	M1357I	NON_SYNONYMOUS_CODING	0.00493188
PF3D7_0403400	PF3D7_0403400.1	Pf3D7_04_v3	188017	G	T	K1716N	NON_SYNONYMOUS_CODING	0.00493188
PF3D7_0403400	PF3D7_0403400.1	Pf3D7_04_v3	190867	T	A	Y2610N	NON_SYNONYMOUS_CODING	0.0508974
PF3D7_0403400	PF3D7_0403400.1	Pf3D7_04_v3	191167	G	A	A2710T	NON_SYNONYMOUS_CODING	0.0176474
PF3D7_0403400	PF3D7_0403400.1	Pf3D7_04_v3	191653	A	C	I2872L	NON_SYNONYMOUS_CODING	0.0231251
PF3D7_0403600	PF3D7_0403600.1	Pf3D7_04_v3	198374	A	T	N593K	NON_SYNONYMOUS_CODING	0.0307651
PF3D7_0403800	PF3D7_0403800.1	Pf3D7_04_v3	212987	A	T	L290I	NON_SYNONYMOUS_CODING	-0.00372813
SET8	PF3D7_0403900.1	Pf3D7_04_v3	221401	T	C	I708	SYNONYMOUS_CODING	0.0414917
ApiAP2	PF3D7_0404100.1	Pf3D7_04_v3	228005	A	G	N1243	SYNONYMOUS_CODING	-0.00326741
ApiAP2	PF3D7_0404100.1	Pf3D7_04_v3	229072	G	T	H888N	NON_SYNONYMOUS_CODING	0.0119865
ApiAP2	PF3D7_0404100.1	Pf3D7_04_v3	231543	T	A	D64V	NON_SYNONYMOUS_CODING	0.0130207
PF3D7_0404300	PF3D7_0404300.1	Pf3D7_04_v3	234363	A	T	F557Y	NON_SYNONYMOUS_CODING	5.73e-05
PF3D7_0404300	PF3D7_0404300.1	Pf3D7_04_v3	236244	C	T	Q61	SYNONYMOUS_CODING	0.00484524
P36	PF3D7_0404400.1	Pf3D7_04_v3	239022	A	T	L160I	NON_SYNONYMOUS_CODING	0.0317549
P52	PF3D7_0404500.1	Pf3D7_04_v3	240931	T	G	I473L	NON_SYNONYMOUS_CODING	-0.00365358
P52	PF3D7_0404500.1	Pf3D7_04_v3	241092	T	C	N419S	NON_SYNONYMOUS_CODING	0.00145367
P52	PF3D7_0404500.1	Pf3D7_04_v3	241099	T	C	N417D	NON_SYNONYMOUS_CODING	-0.0030536
P52	PF3D7_0404500.1	Pf3D7_04_v3	241101	G	A	T416I	NON_SYNONYMOUS_CODING	0.0133063
P52	PF3D7_0404500.1	Pf3D7_04_v3	242143	G	C	Q69E	NON_SYNONYMOUS_CODING	0.0124438
PF3D7_0404600	PF3D7_0404600.1	Pf3D7_04_v3	250775	C	T	Y1015	SYNONYMOUS_CODING	0.0470059
PF3D7_0404600	PF3D7_0404600.1	Pf3D7_04_v3	250940	T	C	C1070	SYNONYMOUS_CODING	0.0109195
PF3D7_0404600	PF3D7_0404600.1	Pf3D7_04_v3	251197	C	G	S1156C	NON_SYNONYMOUS_CODING	0.00333255
PF3D7_0404600	PF3D7_0404600.1	Pf3D7_04_v3	251463	G	C	E1245Q	NON_SYNONYMOUS_CODING	0.046423
PF3D7_0404600	PF3D7_0404600.1	Pf3D7_04_v3	251988	G	A	V1420I	NON_SYNONYMOUS_CODING	0.0321745
PF3D7_0404600	PF3D7_0404600.1	Pf3D7_04_v3	251999	A	G	R1423	SYNONYMOUS_CODING	-0.00244865
PF3D7_0404600	PF3D7_0404600.1	Pf3D7_04_v3	254143	C	A	T2138K	NON_SYNONYMOUS_CODING	0.00110416
PF3D7_0404600	PF3D7_0404600.1	Pf3D7_04_v3	255939	G	A	G2737R	NON_SYNONYMOUS_CODING	0.00294187
PF3D7_0404600	PF3D7_0404600.1	Pf3D7_04_v3	255960	C	T	H2744Y	NON_SYNONYMOUS_CODING	-0.00241117
PF3D7_0404600	PF3D7_0404600.1	Pf3D7_04_v3	256195	T	A	I2822K	NON_SYNONYMOUS_CODING	0.000565076
PF3D7_0404600	PF3D7_0404600.1	Pf3D7_04_v3	256199	T	A	N2823K	NON_SYNONYMOUS_CODING	0.000565076
PF3D7_0404600	PF3D7_0404600.1	Pf3D7_04_v3	259589	T	A	A3953	SYNONYMOUS_CODING	0.0290794
DPAP3	PF3D7_0404700.1	Pf3D7_04_v3	261971	C	T	D435N	NON_SYNONYMOUS_CODING	0.000143326
PF3D7_0404800	PF3D7_0404800.1	Pf3D7_04_v3	264681	G	A	T497M	NON_SYNONYMOUS_CODING	-0.00275658
PF3D7_0404800	PF3D7_0404800.1	Pf3D7_04_v3	265048	C	T	D375N	NON_SYNONYMOUS_CODING	0.000972934
P41	PF3D7_0404900.1	Pf3D7_04_v3	267686	C	T	S232N	NON_SYNONYMOUS_CODING	-0.00353856
P41	PF3D7_0404900.1	Pf3D7_04_v3	267687	T	G	S232R	NON_SYNONYMOUS_CODING	-0.00242155
DDX51	PF3D7_0405000.1	Pf3D7_04_v3	270637	T	A	G166	SYNONYMOUS_CODING	-0.00306192
DDX51	PF3D7_0405000.1	Pf3D7_04_v3	270767	C	A	S123I	NON_SYNONYMOUS_CODING	0.0112067
SEC24B	PF3D7_0405100.1	Pf3D7_04_v3	273086	G	A	H1200Y	NON_SYNONYMOUS_CODING	-0.00309534
SEC24B	PF3D7_0405100.1	Pf3D7_04_v3	274879	C	T	G649D	NON_SYNONYMOUS_CODING	0.0311546
SEC24B	PF3D7_0405100.1	Pf3D7_04_v3	275756	T	C	N357D	NON_SYNONYMOUS_CODING	0.0311546
SEC24B	PF3D7_0405100.1	Pf3D7_04_v3	276127	T	C	N233S	NON_SYNONYMOUS_CODING	-0.00322604
MAg-1	PF3D7_0405200.1	Pf3D7_04_v3	279197	A	T	P42	SYNONYMOUS_CODING	0.0191753
LISP2	PF3D7_0405300.1	Pf3D7_04_v3	282499	T	G	K1933N	NON_SYNONYMOUS_CODING	0.00831456
LISP2	PF3D7_0405300.1	Pf3D7_04_v3	282500	T	C	K1933R	NON_SYNONYMOUS_CODING	0.0441847
LISP2	PF3D7_0405300.1	Pf3D7_04_v3	282524	A	T	I1925N	NON_SYNONYMOUS_CODING	0.00216157
LISP2	PF3D7_0405300.1	Pf3D7_04_v3	283433	T	C	N1622S	NON_SYNONYMOUS_CODING	0.0172377
LISP2	PF3D7_0405300.1	Pf3D7_04_v3	283484	G	A	T1605I	NON_SYNONYMOUS_CODING	-0.00292719
LISP2	PF3D7_0405300.1	Pf3D7_04_v3	283503	T	G	T1599P	NON_SYNONYMOUS_CODING	-0.00022139
LISP2	PF3D7_0405300.1	Pf3D7_04_v3	283587	T	G	N1571H	NON_SYNONYMOUS_CODING	0.0429029
LISP2	PF3D7_0405300.1	Pf3D7_04_v3	283743	C	G	E1519Q	NON_SYNONYMOUS_CODING	-0.00146504
LISP2	PF3D7_0405300.1	Pf3D7_04_v3	283826	G	C	T1491R	NON_SYNONYMOUS_CODING	-0.00380082
LISP2	PF3D7_0405300.1	Pf3D7_04_v3	284309	A	G	L1330S	NON_SYNONYMOUS_CODING	0.0320223
LISP2	PF3D7_0405300.1	Pf3D7_04_v3	284311	C	G	L1329F	NON_SYNONYMOUS_CODING	-0.000458332
LISP2	PF3D7_0405300.1	Pf3D7_04_v3	284662	A	T	V1212	SYNONYMOUS_CODING	0.0103358
LISP2	PF3D7_0405300.1	Pf3D7_04_v3	285078	C	T	E1074K	NON_SYNONYMOUS_CODING	0.019203
LISP2	PF3D7_0405300.1	Pf3D7_04_v3	285079	T	G	K1073N	NON_SYNONYMOUS_CODING	-0.00160291
LISP2	PF3D7_0405300.1	Pf3D7_04_v3	285457	T	G	G947	SYNONYMOUS_CODING	0.00659803
LISP2	PF3D7_0405300.1	Pf3D7_04_v3	285729	C	A	V857L	NON_SYNONYMOUS_CODING	0.0797076
LISP2	PF3D7_0405300.1	Pf3D7_04_v3	285746	T	G	H851P	NON_SYNONYMOUS_CODING	-0.00282433
LISP2	PF3D7_0405300.1	Pf3D7_04_v3	285770	C	T	G843E	NON_SYNONYMOUS_CODING	-0.00332301
LISP2	PF3D7_0405300.1	Pf3D7_04_v3	285807	C	G	V831L	NON_SYNONYMOUS_CODING	-0.00131888
LISP2	PF3D7_0405300.1	Pf3D7_04_v3	286232	G	T	A689E	NON_SYNONYMOUS_CODING	-0.00290441
LISP2	PF3D7_0405300.1	Pf3D7_04_v3	286542	G	T	H586N	NON_SYNONYMOUS_CODING	-0.00303783
LISP2	PF3D7_0405300.1	Pf3D7_04_v3	286707	T	G	S531R	NON_SYNONYMOUS_CODING	-0.00270156
LISP2	PF3D7_0405300.1	Pf3D7_04_v3	287090	G	T	T403N	NON_SYNONYMOUS_CODING	0.0669444
LISP2	PF3D7_0405300.1	Pf3D7_04_v3	287288	A	G	I337T	NON_SYNONYMOUS_CODING	0.0508974
LISP2	PF3D7_0405300.1	Pf3D7_04_v3	287297	G	T	P334H	NON_SYNONYMOUS_CODING	0.0525516
LISP2	PF3D7_0405300.1	Pf3D7_04_v3	287310	G	C	L330V	NON_SYNONYMOUS_CODING	-0.00308974
PRPF8	PF3D7_0405400.1	Pf3D7_04_v3	293588	G	A	V675I	NON_SYNONYMOUS_CODING	0.0305821
PRPF8	PF3D7_0405400.1	Pf3D7_04_v3	293945	A	G	S794G	NON_SYNONYMOUS_CODING	-0.00360164
PRPF8	PF3D7_0405400.1	Pf3D7_04_v3	296869	C	T	Y1768	SYNONYMOUS_CODING	-0.00120621
PRPF8	PF3D7_0405400.1	Pf3D7_04_v3	299224	A	G	E2553	SYNONYMOUS_CODING	-0.00382597
PRPF8	PF3D7_0405400.1	Pf3D7_04_v3	300319	A	G	T2918	SYNONYMOUS_CODING	-0.00227615
PRPF8	PF3D7_0405400.1	Pf3D7_04_v3	300851	G	A	A3096T	NON_SYNONYMOUS_CODING	0.00894956
PF3D7_0405500	PF3D7_0405500.1	Pf3D7_04_v3	301266	T	C	E223G	NON_SYNONYMOUS_CODING	0.0122339
PF3D7_0405700	PF3D7_0405700.1	Pf3D7_04_v3	305999	T	A	N2332I	NON_SYNONYMOUS_CODING	0.0372082
PF3D7_0405700	PF3D7_0405700.1	Pf3D7_04_v3	306143	T	A	H2284L	NON_SYNONYMOUS_CODING	-0.00141908
PF3D7_0405700	PF3D7_0405700.1	Pf3D7_04_v3	306393	T	A	N2201Y	NON_SYNONYMOUS_CODING	-0.00146517
PF3D7_0405700	PF3D7_0405700.1	Pf3D7_04_v3	306875	C	T	S2040N	NON_SYNONYMOUS_CODING	-0.00371095
PF3D7_0405700	PF3D7_0405700.1	Pf3D7_04_v3	307134	C	T	V1954I	NON_SYNONYMOUS_CODING	0.0281542
PF3D7_0405700	PF3D7_0405700.1	Pf3D7_04_v3	308496	T	C	I1500V	NON_SYNONYMOUS_CODING	0.019203
PF3D7_0405700	PF3D7_0405700.1	Pf3D7_04_v3	309557	T	C	E1146G	NON_SYNONYMOUS_CODING	0.0783577
PF3D7_0405700	PF3D7_0405700.1	Pf3D7_04_v3	310149	C	T	D949N	NON_SYNONYMOUS_CODING	0.0220409
PF3D7_0406100	PF3D7_0406100.1	Pf3D7_04_v3	324062	T	C	Q230	SYNONYMOUS_CODING	0.00418454
Pfs16	PF3D7_0406200.1	Pf3D7_04_v3	329468	A	T	I85L	NON_SYNONYMOUS_CODING	0.00259467
cGloII	PF3D7_0406400.1	Pf3D7_04_v3	333699	A	G	E212G	NON_SYNONYMOUS_CODING	-0.000465598
PF3D7_0406500	PF3D7_0406500.1	Pf3D7_04_v3	334313	A	T	F3202Y	NON_SYNONYMOUS_CODING	3.22e-05
PF3D7_0406500	PF3D7_0406500.1	Pf3D7_04_v3	334850	C	T	V3069I	NON_SYNONYMOUS_CODING	0.00714694
PF3D7_0406500	PF3D7_0406500.1	Pf3D7_04_v3	339569	G	T	L1496I	NON_SYNONYMOUS_CODING	-0.00297402
PF3D7_0406500	PF3D7_0406500.1	Pf3D7_04_v3	340421	G	C	Q1212E	NON_SYNONYMOUS_CODING	0.019203
PF3D7_0406700	PF3D7_0406700.1	Pf3D7_04_v3	349646	C	A	T442N	NON_SYNONYMOUS_CODING	0.0134403
PF3D7_0406700	PF3D7_0406700.1	Pf3D7_04_v3	350891	A	G	T767	SYNONYMOUS_CODING	0.0158246
PF3D7_0406900	PF3D7_0406900.1	Pf3D7_04_v3	354357	C	A	K1632N	NON_SYNONYMOUS_CODING	0.0080161
PF3D7_0406900	PF3D7_0406900.1	Pf3D7_04_v3	354500	C	T	G1585R	NON_SYNONYMOUS_CODING	0.0121051
PF3D7_0406900	PF3D7_0406900.1	Pf3D7_04_v3	354536	C	T	E1573K	NON_SYNONYMOUS_CODING	0.0155388
PF3D7_0406900	PF3D7_0406900.1	Pf3D7_04_v3	356566	G	A	S896L	NON_SYNONYMOUS_CODING	0.0123241
PF3D7_0406900	PF3D7_0406900.1	Pf3D7_04_v3	358245	C	T	S336	SYNONYMOUS_CODING	0.0287705
PF3D7_0407000	PF3D7_0407000.1	Pf3D7_04_v3	361091	T	A	H225L	NON_SYNONYMOUS_CODING	0.00584182
PF3D7_0407000	PF3D7_0407000.1	Pf3D7_04_v3	361144	A	C	N207K	NON_SYNONYMOUS_CODING	0.000972934
PF3D7_0407100	PF3D7_0407100.1	Pf3D7_04_v3	362556	C	A	T39N	NON_SYNONYMOUS_CODING	0.0113016
PF3D7_0407100	PF3D7_0407100.1	Pf3D7_04_v3	362687	A	G	I83V	NON_SYNONYMOUS_CODING	-0.000577141
PF3D7_0407300	PF3D7_0407300.1	Pf3D7_04_v3	367185	A	T	E269D	NON_SYNONYMOUS_CODING	-0.00353958
PF3D7_0407300	PF3D7_0407300.1	Pf3D7_04_v3	367195	G	A	A273T	NON_SYNONYMOUS_CODING	0.0626479
PF3D7_0407300	PF3D7_0407300.1	Pf3D7_04_v3	367246	C	T	H290Y	NON_SYNONYMOUS_CODING	-0.00270156
PF3D7_0407600	PF3D7_0407600.1	Pf3D7_04_v3	374985	A	T	I649	SYNONYMOUS_CODING	0.0281542
PF3D7_0407700	PF3D7_0407700.1	Pf3D7_04_v3	380196	T	C	T900A	NON_SYNONYMOUS_CODING	0.0367317
PF3D7_0407800	PF3D7_0407800.1	Pf3D7_04_v3	385089	C	G	Q56E	NON_SYNONYMOUS_CODING	0.0346038
PF3D7_0407800	PF3D7_0407800.1	Pf3D7_04_v3	386187	A	C	I422L	NON_SYNONYMOUS_CODING	0.0111286
PF3D7_0407800	PF3D7_0407800.1	Pf3D7_04_v3	387539	G	T	T872	SYNONYMOUS_CODING	0.0227034
PF3D7_0407800	PF3D7_0407800.1	Pf3D7_04_v3	388057	G	A	G1045D	NON_SYNONYMOUS_CODING	0.00143204
PF3D7_0407800	PF3D7_0407800.1	Pf3D7_04_v3	388712	T	C	Y1263	SYNONYMOUS_CODING	-0.00270504
PF3D7_0407800	PF3D7_0407800.1	Pf3D7_04_v3	389962	G	A	S1680N	NON_SYNONYMOUS_CODING	-0.00375268
PF3D7_0407800	PF3D7_0407800.1	Pf3D7_04_v3	390170	C	T	N1749	SYNONYMOUS_CODING	0.0295131
PF3D7_0407800	PF3D7_0407800.1	Pf3D7_04_v3	390448	T	A	L1842Q	NON_SYNONYMOUS_CODING	-0.00354437
PF3D7_0407800	PF3D7_0407800.1	Pf3D7_04_v3	390556	A	C	D1878A	NON_SYNONYMOUS_CODING	0.000540685
PF3D7_0408000	PF3D7_0408000.1	Pf3D7_04_v3	394312	T	C	E90G	NON_SYNONYMOUS_CODING	0.00627128
PF3D7_0408100	PF3D7_0408100.1	Pf3D7_04_v3	397543	A	G	I72M	NON_SYNONYMOUS_CODING	0.00112252
PF3D7_0408100	PF3D7_0408100.1	Pf3D7_04_v3	398819	G	A	D498N	NON_SYNONYMOUS_CODING	-0.000699143
SIAP1	PF3D7_0408600.1	Pf3D7_04_v3	414186	A	G	T262A	NON_SYNONYMOUS_CODING	0.0143705
SIAP1	PF3D7_0408600.1	Pf3D7_04_v3	414221	G	A	M273I	NON_SYNONYMOUS_CODING	0.019663
SIAP1	PF3D7_0408600.1	Pf3D7_04_v3	414406	G	C	R335T	NON_SYNONYMOUS_CODING	-0.00152477
SIAP1	PF3D7_0408600.1	Pf3D7_04_v3	414582	A	G	N394D	NON_SYNONYMOUS_CODING	0.0222096
SIAP1	PF3D7_0408600.1	Pf3D7_04_v3	414591	T	C	S397P	NON_SYNONYMOUS_CODING	-0.00167247
SIAP1	PF3D7_0408600.1	Pf3D7_04_v3	415158	G	A	V586I	NON_SYNONYMOUS_CODING	0.0208015
SIAP1	PF3D7_0408600.1	Pf3D7_04_v3	415159	T	C	V586A	NON_SYNONYMOUS_CODING	-0.00021437
SIAP1	PF3D7_0408600.1	Pf3D7_04_v3	415500	G	A	V700I	NON_SYNONYMOUS_CODING	-0.00353002
SIAP1	PF3D7_0408600.1	Pf3D7_04_v3	415698	A	G	S766G	NON_SYNONYMOUS_CODING	-0.00280696
SIAP1	PF3D7_0408600.1	Pf3D7_04_v3	415734	A	G	T778A	NON_SYNONYMOUS_CODING	0.0224474
SIAP1	PF3D7_0408600.1	Pf3D7_04_v3	415998	G	A	G866S	NON_SYNONYMOUS_CODING	0.00527005
PLP1	PF3D7_0408700.1	Pf3D7_04_v3	418411	A	G	H574	SYNONYMOUS_CODING	-0.00218326
PLP1	PF3D7_0408700.1	Pf3D7_04_v3	418645	A	T	N496K	NON_SYNONYMOUS_CODING	0.0221616
PLP1	PF3D7_0408700.1	Pf3D7_04_v3	419007	A	T	N420K	NON_SYNONYMOUS_CODING	0.000635195
PLP1	PF3D7_0408700.1	Pf3D7_04_v3	419008	T	A	N420I	NON_SYNONYMOUS_CODING	-0.00384378
PLP1	PF3D7_0408700.1	Pf3D7_04_v3	419959	T	C	I195M	NON_SYNONYMOUS_CODING	-0.00247321
PLP1	PF3D7_0408700.1	Pf3D7_04_v3	420218	T	C	D158G	NON_SYNONYMOUS_CODING	0.023328
PLP1	PF3D7_0408700.1	Pf3D7_04_v3	420221	T	C	D157G	NON_SYNONYMOUS_CODING	-0.000562687
KAE1	PF3D7_0408900.1	Pf3D7_04_v3	424664	G	A	S122N	NON_SYNONYMOUS_CODING	-0.00343678
KAE1	PF3D7_0408900.1	Pf3D7_04_v3	424946	C	T	G159	SYNONYMOUS_CODING	-0.00376014
PF3D7_0409000	PF3D7_0409000.1	Pf3D7_04_v3	428163	T	C	N2402S	NON_SYNONYMOUS_CODING	0.00145938
PF3D7_0409000	PF3D7_0409000.1	Pf3D7_04_v3	428626	T	C	T2248A	NON_SYNONYMOUS_CODING	-0.00126196
PF3D7_0409000	PF3D7_0409000.1	Pf3D7_04_v3	432852	T	C	K839R	NON_SYNONYMOUS_CODING	0.00990634
PF3D7_0409000	PF3D7_0409000.1	Pf3D7_04_v3	433165	C	T	E735K	NON_SYNONYMOUS_CODING	0.0126438
PF3D7_0409000	PF3D7_0409000.1	Pf3D7_04_v3	433629	T	G	K580T	NON_SYNONYMOUS_CODING	0.000735204
PF3D7_0409000	PF3D7_0409000.1	Pf3D7_04_v3	433645	C	T	D575N	NON_SYNONYMOUS_CODING	-0.00160291
PF3D7_0409000	PF3D7_0409000.1	Pf3D7_04_v3	434188	G	T	H394N	NON_SYNONYMOUS_CODING	0.0100788
PF3D7_0409000	PF3D7_0409000.1	Pf3D7_04_v3	434940	A	T	I143K	NON_SYNONYMOUS_CODING	-0.00204584
PF3D7_0409000	PF3D7_0409000.1	Pf3D7_04_v3	435101	T	C	T89	SYNONYMOUS_CODING	-0.00353352
SOF1	PF3D7_0409200.1	Pf3D7_04_v3	439709	C	T	L275	SYNONYMOUS_CODING	-0.00163072
PF3D7_0409300	PF3D7_0409300.1	Pf3D7_04_v3	441618	G	A	I875	SYNONYMOUS_CODING	0.0163253
PF3D7_0409300	PF3D7_0409300.1	Pf3D7_04_v3	442168	T	A	D692V	NON_SYNONYMOUS_CODING	-0.00364672
PF3D7_0409300	PF3D7_0409300.1	Pf3D7_04_v3	442895	T	C	K450E	NON_SYNONYMOUS_CODING	-0.00241842
PF3D7_0409300	PF3D7_0409300.1	Pf3D7_04_v3	443592	C	T	K217	SYNONYMOUS_CODING	0.00147275
PF3D7_0409300	PF3D7_0409300.1	Pf3D7_04_v3	443633	A	G	Y204H	NON_SYNONYMOUS_CODING	-0.00372582
PF3D7_0409300	PF3D7_0409300.1	Pf3D7_04_v3	443634	A	G	H203	SYNONYMOUS_CODING	-0.00372582
PF3D7_0409300	PF3D7_0409300.1	Pf3D7_04_v3	443641	A	G	I201T	NON_SYNONYMOUS_CODING	-0.00372156
PF3D7_0409800	PF3D7_0409800.1	Pf3D7_04_v3	460388	A	T	T227S	NON_SYNONYMOUS_CODING	0.0226288
PF3D7_0409800	PF3D7_0409800.1	Pf3D7_04_v3	460390	A	C	T227	SYNONYMOUS_CODING	0.0226288
PF3D7_0409800	PF3D7_0409800.1	Pf3D7_04_v3	460471	C	G	V254	SYNONYMOUS_CODING	0.0311546
PF3D7_0409800	PF3D7_0409800.1	Pf3D7_04_v3	460957	G	T	E416D	NON_SYNONYMOUS_CODING	0.0082796
PF3D7_0409800	PF3D7_0409800.1	Pf3D7_04_v3	461349	A	G	D547G	NON_SYNONYMOUS_CODING	-0.00163072
ALP5b	PF3D7_0409900.1	Pf3D7_04_v3	462311	T	C	I311V	NON_SYNONYMOUS_CODING	-0.00388599
ALP5b	PF3D7_0409900.1	Pf3D7_04_v3	462711	A	G	V177	SYNONYMOUS_CODING	0.00306667
EVP1	PF3D7_0410000.1	Pf3D7_04_v3	464812	G	T	Q808K	NON_SYNONYMOUS_CODING	0.00744166
PPM1	PF3D7_0410300.1	Pf3D7_04_v3	472651	G	T	L316I	NON_SYNONYMOUS_CODING	0.0347525
PPM1	PF3D7_0410300.1	Pf3D7_04_v3	473150	A	T	T149	SYNONYMOUS_CODING	0.00566495
PF3D7_0410500	PF3D7_0410500.1	Pf3D7_04_v3	476391	A	G	N65	SYNONYMOUS_CODING	0.00353073
PF3D7_0410800	PF3D7_0410800.1	Pf3D7_04_v3	485883	A	G	R18G	NON_SYNONYMOUS_CODING	-0.00103764
PF3D7_0410800	PF3D7_0410800.1	Pf3D7_04_v3	486459	T	G	C210G	NON_SYNONYMOUS_CODING	0.0222056
PF3D7_0410800	PF3D7_0410800.1	Pf3D7_04_v3	487211	A	T	S460	SYNONYMOUS_CODING	0.00373167
PF3D7_0410800	PF3D7_0410800.1	Pf3D7_04_v3	488769	A	G	T980A	NON_SYNONYMOUS_CODING	-0.00371113
PF3D7_0410800	PF3D7_0410800.1	Pf3D7_04_v3	489710	G	A	E1293	SYNONYMOUS_CODING	-0.00126396
PF3D7_0411000	PF3D7_0411000.1	Pf3D7_04_v3	501523	T	G	L786V	NON_SYNONYMOUS_CODING	0.002637
PF3D7_0411000	PF3D7_0411000.1	Pf3D7_04_v3	501588	G	A	K807	SYNONYMOUS_CODING	0.0307651
PF3D7_0411000	PF3D7_0411000.1	Pf3D7_04_v3	501723	A	G	K852	SYNONYMOUS_CODING	0.019203
PF3D7_0411000	PF3D7_0411000.1	Pf3D7_04_v3	501893	T	A	F909Y	NON_SYNONYMOUS_CODING	0.000814642
PF3D7_0411000	PF3D7_0411000.1	Pf3D7_04_v3	503611	G	T	A1482S	NON_SYNONYMOUS_CODING	-0.00348263
PF3D7_0411200	PF3D7_0411200.1	Pf3D7_04_v3	506375	G	A	S1099L	NON_SYNONYMOUS_CODING	0.0402617
PF3D7_0411200	PF3D7_0411200.1	Pf3D7_04_v3	506647	G	A	D1008	SYNONYMOUS_CODING	0.0266684
PF3D7_0411200	PF3D7_0411200.1	Pf3D7_04_v3	506656	A	G	N1005	SYNONYMOUS_CODING	0.0204426
PF3D7_0411200	PF3D7_0411200.1	Pf3D7_04_v3	507760	C	A	K637N	NON_SYNONYMOUS_CODING	-0.00260876
PF3D7_0411200	PF3D7_0411200.1	Pf3D7_04_v3	508397	A	T	M425K	NON_SYNONYMOUS_CODING	0.00335255
PF3D7_0411200	PF3D7_0411200.1	Pf3D7_04_v3	508466	A	G	M402T	NON_SYNONYMOUS_CODING	-0.00340546
PF3D7_0411200	PF3D7_0411200.1	Pf3D7_04_v3	508726	A	G	N315	SYNONYMOUS_CODING	0.0054571
PF3D7_0411300	PF3D7_0411300.1	Pf3D7_04_v3	511806	A	G	N476S	NON_SYNONYMOUS_CODING	0.00699828
PF3D7_0411400	PF3D7_0411400.1	Pf3D7_04_v3	513220	T	A	P1283	SYNONYMOUS_CODING	0.0248409
PF3D7_0411400	PF3D7_0411400.1	Pf3D7_04_v3	514993	A	T	I692	SYNONYMOUS_CODING	0.0220401
PF3D7_0411400	PF3D7_0411400.1	Pf3D7_04_v3	515065	G	A	N668	SYNONYMOUS_CODING	-0.00309218
PF3D7_0411400	PF3D7_0411400.1	Pf3D7_04_v3	515146	T	G	K641N	NON_SYNONYMOUS_CODING	-0.00282433
PF3D7_0411400	PF3D7_0411400.1	Pf3D7_04_v3	515361	C	A	D570Y	NON_SYNONYMOUS_CODING	0.00726646
PF3D7_0411400	PF3D7_0411400.1	Pf3D7_04_v3	515421	A	G	L550	SYNONYMOUS_CODING	0.00513824
PF3D7_0411400	PF3D7_0411400.1	Pf3D7_04_v3	515842	C	T	A409	SYNONYMOUS_CODING	-0.00297306
PF3D7_0411400	PF3D7_0411400.1	Pf3D7_04_v3	515914	C	G	M385I	NON_SYNONYMOUS_CODING	0.00744147
PF3D7_0411400	PF3D7_0411400.1	Pf3D7_04_v3	515947	T	A	P374	SYNONYMOUS_CODING	0.00119606
PF3D7_0411400	PF3D7_0411400.1	Pf3D7_04_v3	516448	A	T	N207K	NON_SYNONYMOUS_CODING	-0.00360741
PF3D7_0411400	PF3D7_0411400.1	Pf3D7_04_v3	516523	T	C	Q182	SYNONYMOUS_CODING	0.0281714
PF3D7_0411400	PF3D7_0411400.1	Pf3D7_04_v3	516697	A	G	D124	SYNONYMOUS_CODING	0.00133391
PF3D7_0411700	PF3D7_0411700.1	Pf3D7_04_v3	519050	A	C	C18G	NON_SYNONYMOUS_CODING	-0.00323085
PF3D7_0411800	PF3D7_0411800.1	Pf3D7_04_v3	519867	G	A	L1918	SYNONYMOUS_CODING	0.00566704
PF3D7_0411800	PF3D7_0411800.1	Pf3D7_04_v3	519899	T	C	N1907S	NON_SYNONYMOUS_CODING	-0.00373135
PF3D7_0411800	PF3D7_0411800.1	Pf3D7_04_v3	520020	T	G	I1867L	NON_SYNONYMOUS_CODING	0.0269502
PF3D7_0411800	PF3D7_0411800.1	Pf3D7_04_v3	520106	C	T	G1838D	NON_SYNONYMOUS_CODING	0.0059165
PF3D7_0411800	PF3D7_0411800.1	Pf3D7_04_v3	520214	C	A	G1802V	NON_SYNONYMOUS_CODING	0.020611
PF3D7_0411800	PF3D7_0411800.1	Pf3D7_04_v3	520865	C	G	C1585S	NON_SYNONYMOUS_CODING	-0.00333561
PF3D7_0411800	PF3D7_0411800.1	Pf3D7_04_v3	520967	A	T	V1551E	NON_SYNONYMOUS_CODING	0.0321001
PF3D7_0411800	PF3D7_0411800.1	Pf3D7_04_v3	521290	C	T	K1443	SYNONYMOUS_CODING	0.0204426
PF3D7_0411800	PF3D7_0411800.1	Pf3D7_04_v3	521293	A	G	S1442	SYNONYMOUS_CODING	0.0204426
PF3D7_0411800	PF3D7_0411800.1	Pf3D7_04_v3	521350	G	A	N1423	SYNONYMOUS_CODING	0.00425642
PF3D7_0411800	PF3D7_0411800.1	Pf3D7_04_v3	524641	T	A	T326	SYNONYMOUS_CODING	-0.00347004
PF3D7_0411800	PF3D7_0411800.1	Pf3D7_04_v3	525012	T	C	N203D	NON_SYNONYMOUS_CODING	0.00860275
PF3D7_0411800	PF3D7_0411800.1	Pf3D7_04_v3	525203	T	A	N139I	NON_SYNONYMOUS_CODING	0.0130778
PF3D7_0411900	PF3D7_0411900.1	Pf3D7_04_v3	528624	G	A	H1769	SYNONYMOUS_CODING	-0.00366169
PF3D7_0411900	PF3D7_0411900.1	Pf3D7_04_v3	528762	C	T	E1723	SYNONYMOUS_CODING	0.0113188
PF3D7_0411900	PF3D7_0411900.1	Pf3D7_04_v3	528936	A	T	I1665	SYNONYMOUS_CODING	0.00585109
PF3D7_0411900	PF3D7_0411900.1	Pf3D7_04_v3	529482	T	C	K1483	SYNONYMOUS_CODING	0.0750768
PF3D7_0411900	PF3D7_0411900.1	Pf3D7_04_v3	529500	G	A	Y1477	SYNONYMOUS_CODING	-0.00192652
PF3D7_0411900	PF3D7_0411900.1	Pf3D7_04_v3	530027	T	C	K1362	SYNONYMOUS_CODING	0.0737874
PF3D7_0411900	PF3D7_0411900.1	Pf3D7_04_v3	530075	A	G	I1346	SYNONYMOUS_CODING	0.0135547
PF3D7_0411900	PF3D7_0411900.1	Pf3D7_04_v3	530965	A	G	L1050	SYNONYMOUS_CODING	0.00562471
PF3D7_0411900	PF3D7_0411900.1	Pf3D7_04_v3	531138	G	T	A992E	NON_SYNONYMOUS_CODING	-0.00244174
PF3D7_0411900	PF3D7_0411900.1	Pf3D7_04_v3	532460	T	A	I551	SYNONYMOUS_CODING	0.026128
PF3D7_0412000	PF3D7_0412000.1	Pf3D7_04_v3	536870	G	A	D33N	NON_SYNONYMOUS_CODING	0.00320234
PF3D7_0412000	PF3D7_0412000.1	Pf3D7_04_v3	537052	T	A	D93E	NON_SYNONYMOUS_CODING	0.0405556
PF3D7_0412000	PF3D7_0412000.1	Pf3D7_04_v3	538252	C	G	F493L	NON_SYNONYMOUS_CODING	-0.00212797
PF3D7_0412000	PF3D7_0412000.1	Pf3D7_04_v3	538493	A	G	M574V	NON_SYNONYMOUS_CODING	0.033436
PF3D7_0412000	PF3D7_0412000.1	Pf3D7_04_v3	538971	G	A	G733E	NON_SYNONYMOUS_CODING	0.00850281
PF3D7_0412100	PF3D7_0412100.1	Pf3D7_04_v3	541005	C	T	S65N	NON_SYNONYMOUS_CODING	0.0261208
PF3D7_0412200	PF3D7_0412200.1	Pf3D7_04_v3	541844	A	G	I322	SYNONYMOUS_CODING	0.0310335
PF3D7_0412200	PF3D7_0412200.1	Pf3D7_04_v3	541856	A	G	H318	SYNONYMOUS_CODING	0.0310335
PF3D7_0412200	PF3D7_0412200.1	Pf3D7_04_v3	542176	G	A	L212	SYNONYMOUS_CODING	-0.00359723
PF3D7_0412200	PF3D7_0412200.1	Pf3D7_04_v3	542296	A	G	F172L	NON_SYNONYMOUS_CODING	0.01447
PF3D7_0412200	PF3D7_0412200.1	Pf3D7_04_v3	542546	T	C	L88	SYNONYMOUS_CODING	0.00482085
PF3D7_0412300	PF3D7_0412300.1	Pf3D7_04_v3	543724	A	C	I34L	NON_SYNONYMOUS_CODING	0.0386516
PF3D7_0412300	PF3D7_0412300.1	Pf3D7_04_v3	543828	A	G	K68	SYNONYMOUS_CODING	0.00189629
PF3D7_0412300	PF3D7_0412300.1	Pf3D7_04_v3	544024	C	A	Q134K	NON_SYNONYMOUS_CODING	0.00815355
PF3D7_0412300	PF3D7_0412300.1	Pf3D7_04_v3	544062	A	T	I146	SYNONYMOUS_CODING	-0.00247321
PF3D7_0412300	PF3D7_0412300.1	Pf3D7_04_v3	544534	T	G	S304A	NON_SYNONYMOUS_CODING	0.00243497
PF3D7_0412300	PF3D7_0412300.1	Pf3D7_04_v3	544537	A	G	N305D	NON_SYNONYMOUS_CODING	0.00243497
PF3D7_0412300	PF3D7_0412300.1	Pf3D7_04_v3	544615	A	C	I331L	NON_SYNONYMOUS_CODING	0.0214767
PF3D7_0412300	PF3D7_0412300.1	Pf3D7_04_v3	544673	A	G	D350G	NON_SYNONYMOUS_CODING	-0.0034074
PF3D7_0412300	PF3D7_0412300.1	Pf3D7_04_v3	544744	T	G	S374A	NON_SYNONYMOUS_CODING	-0.00032509
PF3D7_0412300	PF3D7_0412300.1	Pf3D7_04_v3	544797	T	A	I391	SYNONYMOUS_CODING	-0.00386983
PF3D7_0412300	PF3D7_0412300.1	Pf3D7_04_v3	545154	G	A	K510	SYNONYMOUS_CODING	0.0153267
PGM2	PF3D7_0413500.1	Pf3D7_04_v3	615475	T	C	N40	SYNONYMOUS_CODING	0.00444991
PGM2	PF3D7_0413500.1	Pf3D7_04_v3	615529	G	T	A58	SYNONYMOUS_CODING	-0.0019916
PGM2	PF3D7_0413500.1	Pf3D7_04_v3	615652	G	A	K99	SYNONYMOUS_CODING	0.00897658
PGM2	PF3D7_0413500.1	Pf3D7_04_v3	615745	G	A	G130	SYNONYMOUS_CODING	0.00167532
PF3D7_0413800	PF3D7_0413800.1	Pf3D7_04_v3	622226	C	T	L45F	NON_SYNONYMOUS_CODING	-0.000346794
USP13	PF3D7_0413900.1	Pf3D7_04_v3	623794	G	A	L756	SYNONYMOUS_CODING	0.000240759
USP13	PF3D7_0413900.1	Pf3D7_04_v3	625343	A	G	Y239	SYNONYMOUS_CODING	-0.00053679
USP13	PF3D7_0413900.1	Pf3D7_04_v3	625730	G	A	N110	SYNONYMOUS_CODING	0.000840052
SMC3	PF3D7_0414000.1	Pf3D7_04_v3	627578	A	G	D1127	SYNONYMOUS_CODING	0.00467202
SMC3	PF3D7_0414000.1	Pf3D7_04_v3	627662	T	C	L1099	SYNONYMOUS_CODING	0.0251713
SMC3	PF3D7_0414000.1	Pf3D7_04_v3	627839	A	G	L1087	SYNONYMOUS_CODING	0.00274289
SMC3	PF3D7_0414000.1	Pf3D7_04_v3	628470	T	C	K986	SYNONYMOUS_CODING	-0.00386411
SMC3	PF3D7_0414000.1	Pf3D7_04_v3	629841	C	T	V777I	NON_SYNONYMOUS_CODING	0.00940399
SMC3	PF3D7_0414000.1	Pf3D7_04_v3	630130	T	C	E680	SYNONYMOUS_CODING	0.0587921
SMC3	PF3D7_0414000.1	Pf3D7_04_v3	630392	A	T	D642E	NON_SYNONYMOUS_CODING	0.0621065
SMC3	PF3D7_0414000.1	Pf3D7_04_v3	630569	T	C	K583	SYNONYMOUS_CODING	-0.000534755
SMC3	PF3D7_0414000.1	Pf3D7_04_v3	630653	C	T	R555	SYNONYMOUS_CODING	-0.0035617
SMC3	PF3D7_0414000.1	Pf3D7_04_v3	630725	G	A	N531	SYNONYMOUS_CODING	0.0038116
SMC3	PF3D7_0414000.1	Pf3D7_04_v3	630728	T	C	E530	SYNONYMOUS_CODING	0.00181634
SMC3	PF3D7_0414000.1	Pf3D7_04_v3	630923	C	T	K500	SYNONYMOUS_CODING	-0.00316279
PF3D7_0414100	PF3D7_0414100.1	Pf3D7_04_v3	634487	C	T	E1384K	NON_SYNONYMOUS_CODING	0.00258199
PF3D7_0414100	PF3D7_0414100.1	Pf3D7_04_v3	635170	C	T	V1246I	NON_SYNONYMOUS_CODING	0.00570018
PF3D7_0414100	PF3D7_0414100.1	Pf3D7_04_v3	635669	C	A	T1079	SYNONYMOUS_CODING	0.0340478
PF3D7_0414100	PF3D7_0414100.1	Pf3D7_04_v3	635715	T	C	N1064S	NON_SYNONYMOUS_CODING	0.0109186
PF3D7_0414100	PF3D7_0414100.1	Pf3D7_04_v3	636448	G	T	R820	SYNONYMOUS_CODING	-0.00268798
PF3D7_0414100	PF3D7_0414100.1	Pf3D7_04_v3	636935	G	T	D657E	NON_SYNONYMOUS_CODING	-0.000882783
PF3D7_0414100	PF3D7_0414100.1	Pf3D7_04_v3	637010	A	C	F632L	NON_SYNONYMOUS_CODING	0.0225216
PF3D7_0414100	PF3D7_0414100.1	Pf3D7_04_v3	637146	A	C	F587C	NON_SYNONYMOUS_CODING	0.0506526
PF3D7_0414100	PF3D7_0414100.1	Pf3D7_04_v3	637202	A	T	N568K	NON_SYNONYMOUS_CODING	0.049437
PF3D7_0414100	PF3D7_0414100.1	Pf3D7_04_v3	637685	C	T	E407	SYNONYMOUS_CODING	0.00213415
PF3D7_0414100	PF3D7_0414100.1	Pf3D7_04_v3	637739	C	T	T389	SYNONYMOUS_CODING	-0.00337823
PF3D7_0414100	PF3D7_0414100.1	Pf3D7_04_v3	637754	G	A	D384	SYNONYMOUS_CODING	-0.00322966
PF3D7_0414100	PF3D7_0414100.1	Pf3D7_04_v3	637993	T	C	I305V	NON_SYNONYMOUS_CODING	-0.00108239
PF3D7_0414200	PF3D7_0414200.1	Pf3D7_04_v3	647737	C	T	L111	SYNONYMOUS_CODING	0.102963
PF3D7_0414200	PF3D7_0414200.1	Pf3D7_04_v3	647776	A	G	T98	SYNONYMOUS_CODING	0.0358301
PF3D7_0414200	PF3D7_0414200.1	Pf3D7_04_v3	648101	G	A	V51	SYNONYMOUS_CODING	0.0446065
PF3D7_0414200	PF3D7_0414200.1	Pf3D7_04_v3	648185	A	T	T23	SYNONYMOUS_CODING	0.031065
PF3D7_0414300	PF3D7_0414300.1	Pf3D7_04_v3	650240	T	G	S69	SYNONYMOUS_CODING	-0.00313818
PF3D7_0414400	PF3D7_0414400.1	Pf3D7_04_v3	653266	G	A	R235	SYNONYMOUS_CODING	0.0129548
PF3D7_0414500	PF3D7_0414500.1	Pf3D7_04_v3	655067	C	T	Q350	SYNONYMOUS_CODING	0.0161816
APH	PF3D7_0414600.1	Pf3D7_04_v3	659163	C	A	E55D	NON_SYNONYMOUS_CODING	0.00467375
APH	PF3D7_0414600.1	Pf3D7_04_v3	659167	C	T	C54Y	NON_SYNONYMOUS_CODING	0.0150703
PF3D7_0414700	PF3D7_0414700.1	Pf3D7_04_v3	661283	A	G	K220	SYNONYMOUS_CODING	0.0105124
PF3D7_0414700	PF3D7_0414700.1	Pf3D7_04_v3	662504	T	A	H627Q	NON_SYNONYMOUS_CODING	0.00249355
PF3D7_0415000	PF3D7_0415000.1	Pf3D7_04_v3	668673	A	G	L349	SYNONYMOUS_CODING	0.000452309
PF3D7_0415100	PF3D7_0415100.1	Pf3D7_04_v3	671646	A	G	Y255C	NON_SYNONYMOUS_CODING	-0.00255819
PF3D7_0415200	PF3D7_0415200.1	Pf3D7_04_v3	673542	G	A	T1866I	NON_SYNONYMOUS_CODING	0.0132019
PF3D7_0415200	PF3D7_0415200.1	Pf3D7_04_v3	673604	G	A	N1845	SYNONYMOUS_CODING	0.00802188
PF3D7_0415200	PF3D7_0415200.1	Pf3D7_04_v3	673650	C	A	G1830V	NON_SYNONYMOUS_CODING	0.0100452
PF3D7_0415200	PF3D7_0415200.1	Pf3D7_04_v3	673722	C	T	S1806N	NON_SYNONYMOUS_CODING	0.00662714
PF3D7_0415200	PF3D7_0415200.1	Pf3D7_04_v3	673790	A	T	I1783	SYNONYMOUS_CODING	0.0160105
PF3D7_0415200	PF3D7_0415200.1	Pf3D7_04_v3	674802	T	C	Q1446R	NON_SYNONYMOUS_CODING	0.00910966
PF3D7_0415200	PF3D7_0415200.1	Pf3D7_04_v3	675843	G	T	T1099K	NON_SYNONYMOUS_CODING	0.105005
PF3D7_0415200	PF3D7_0415200.1	Pf3D7_04_v3	677292	C	T	S616N	NON_SYNONYMOUS_CODING	0.021627
PF3D7_0415200	PF3D7_0415200.1	Pf3D7_04_v3	677325	C	A	R605I	NON_SYNONYMOUS_CODING	0.094762
PF3D7_0415200	PF3D7_0415200.1	Pf3D7_04_v3	677533	G	C	L536V	NON_SYNONYMOUS_CODING	0.0164066
PF3D7_0415200	PF3D7_0415200.1	Pf3D7_04_v3	677644	A	G	Y499H	NON_SYNONYMOUS_CODING	-0.00254243
PF3D7_0415200	PF3D7_0415200.1	Pf3D7_04_v3	679043	C	A	K32N	NON_SYNONYMOUS_CODING	0.143404
CRK3	PF3D7_0415300.1	Pf3D7_04_v3	682599	G	T	D264Y	NON_SYNONYMOUS_CODING	0.00156743
CRK3	PF3D7_0415300.1	Pf3D7_04_v3	683072	A	G	Q421	SYNONYMOUS_CODING	0.0163656
CRK3	PF3D7_0415300.1	Pf3D7_04_v3	683661	C	G	Q618E	NON_SYNONYMOUS_CODING	0.204958
CRK3	PF3D7_0415300.1	Pf3D7_04_v3	683801	G	T	S664	SYNONYMOUS_CODING	0.0114796
CRK3	PF3D7_0415300.1	Pf3D7_04_v3	683888	G	A	L693	SYNONYMOUS_CODING	0.0222899
CRK3	PF3D7_0415300.1	Pf3D7_04_v3	684674	T	C	T955	SYNONYMOUS_CODING	0.266578
PF3D7_0415700	PF3D7_0415700.1	Pf3D7_04_v3	691961	C	T	E186K	NON_SYNONYMOUS_CODING	0.0911852
PF3D7_0415700	PF3D7_0415700.1	Pf3D7_04_v3	692160	G	A	F119	SYNONYMOUS_CODING	0.102596
PF3D7_0415700	PF3D7_0415700.1	Pf3D7_04_v3	692494	C	A	R8I	NON_SYNONYMOUS_CODING	0.0402617
PF3D7_0415800	PF3D7_0415800.1	Pf3D7_04_v3	693966	A	G	T21A	NON_SYNONYMOUS_CODING	0.314979
PF3D7_0415800	PF3D7_0415800.1	Pf3D7_04_v3	694287	G	T	V128L	NON_SYNONYMOUS_CODING	0.0203534
PF3D7_0415800	PF3D7_0415800.1	Pf3D7_04_v3	695050	T	C	L382P	NON_SYNONYMOUS_CODING	0.0562355
PF3D7_0415800	PF3D7_0415800.1	Pf3D7_04_v3	695081	T	A	S392	SYNONYMOUS_CODING	0.0551024
PF3D7_0415800	PF3D7_0415800.1	Pf3D7_04_v3	695547	G	A	V548I	NON_SYNONYMOUS_CODING	0.0399912
PF3D7_0415800	PF3D7_0415800.1	Pf3D7_04_v3	695559	A	G	I552V	NON_SYNONYMOUS_CODING	0.0431421
PF3D7_0416200	PF3D7_0416200.1	Pf3D7_04_v3	709478	T	C	K202	SYNONYMOUS_CODING	-0.00264131
PF3D7_0416200	PF3D7_0416200.1	Pf3D7_04_v3	709512	G	A	P191L	NON_SYNONYMOUS_CODING	0.019257
PF3D7_0416600	PF3D7_0416600.1	Pf3D7_04_v3	726306	T	C	N14	SYNONYMOUS_CODING	5.52e-05
PF3D7_0416600	PF3D7_0416600.1	Pf3D7_04_v3	726452	A	G	Y63C	NON_SYNONYMOUS_CODING	0.019257
PF3D7_0416900	PF3D7_0416900.1	Pf3D7_04_v3	735777	C	T	D1366N	NON_SYNONYMOUS_CODING	0.0466912
PF3D7_0416900	PF3D7_0416900.1	Pf3D7_04_v3	736688	C	T	R1062H	NON_SYNONYMOUS_CODING	0.0433674
PF3D7_0416900	PF3D7_0416900.1	Pf3D7_04_v3	736724	T	C	Q1050R	NON_SYNONYMOUS_CODING	0.112061
PF3D7_0416900	PF3D7_0416900.1	Pf3D7_04_v3	738775	G	A	F366	SYNONYMOUS_CODING	0.48571
PUF2	PF3D7_0417100.1	Pf3D7_04_v3	745471	T	C	N56S	NON_SYNONYMOUS_CODING	0.0804748
DHFR-TS	PF3D7_0417200.1	Pf3D7_04_v3	748239	A	T	N51I	NON_SYNONYMOUS_CODING	0.988744
DHFR-TS	PF3D7_0417200.1	Pf3D7_04_v3	748262	T	C	C59R	NON_SYNONYMOUS_CODING	0.988744
PF3D7_0417400	PF3D7_0417400.1	Pf3D7_04_v3	757119	A	G	I276V	NON_SYNONYMOUS_CODING	0.679904
PF3D7_0417400	PF3D7_0417400.1	Pf3D7_04_v3	757353	T	G	L354V	NON_SYNONYMOUS_CODING	0.0285187
PF3D7_0417400	PF3D7_0417400.1	Pf3D7_04_v3	757390	T	A	I366N	NON_SYNONYMOUS_CODING	0.0852113
PF3D7_0417400	PF3D7_0417400.1	Pf3D7_04_v3	758433	C	A	Q714K	NON_SYNONYMOUS_CODING	0.0286213
PF3D7_0417400	PF3D7_0417400.1	Pf3D7_04_v3	758585	G	T	K764N	NON_SYNONYMOUS_CODING	0.0683609
PF3D7_0417400	PF3D7_0417400.1	Pf3D7_04_v3	758596	A	C	E768A	NON_SYNONYMOUS_CODING	0.158491
PF3D7_0417400	PF3D7_0417400.1	Pf3D7_04_v3	761028	A	G	K1579E	NON_SYNONYMOUS_CODING	0.0134105
PF3D7_0417400	PF3D7_0417400.1	Pf3D7_04_v3	761306	T	C	C1671	SYNONYMOUS_CODING	0.00467723
PF3D7_0417400	PF3D7_0417400.1	Pf3D7_04_v3	763069	A	C	Y2259S	NON_SYNONYMOUS_CODING	0.107947
PF3D7_0417400	PF3D7_0417400.1	Pf3D7_04_v3	764832	G	A	G2847R	NON_SYNONYMOUS_CODING	0.00092787
PF3D7_0417400	PF3D7_0417400.1	Pf3D7_04_v3	765232	G	A	R2980H	NON_SYNONYMOUS_CODING	0.258932
PF3D7_0417400	PF3D7_0417400.1	Pf3D7_04_v3	765991	G	T	C3233F	NON_SYNONYMOUS_CODING	-0.0036553
PF3D7_0417400	PF3D7_0417400.1	Pf3D7_04_v3	766723	G	T	R3477L	NON_SYNONYMOUS_CODING	0.00873044
PF3D7_0417400	PF3D7_0417400.1	Pf3D7_04_v3	766795	C	G	T3501S	NON_SYNONYMOUS_CODING	0.0120698
PF3D7_0417400	PF3D7_0417400.1	Pf3D7_04_v3	767099	T	G	N3602K	NON_SYNONYMOUS_CODING	0.055803
PF3D7_0417400	PF3D7_0417400.1	Pf3D7_04_v3	767510	A	G	G3739	SYNONYMOUS_CODING	0.0916841
PF3D7_0417400	PF3D7_0417400.1	Pf3D7_04_v3	769188	A	G	K4299E	NON_SYNONYMOUS_CODING	0.0237178
PF3D7_0417400	PF3D7_0417400.1	Pf3D7_04_v3	769686	A	G	K4465E	NON_SYNONYMOUS_CODING	0.00128139
PF3D7_0417400	PF3D7_0417400.1	Pf3D7_04_v3	770292	A	G	K4667E	NON_SYNONYMOUS_CODING	0.0194118
PF3D7_0417400	PF3D7_0417400.1	Pf3D7_04_v3	771416	A	T	K5041N	NON_SYNONYMOUS_CODING	0.0238308
PF3D7_0417400	PF3D7_0417400.1	Pf3D7_04_v3	773196	C	T	L5635	SYNONYMOUS_CODING	-0.00361997
PF3D7_0417400	PF3D7_0417400.1	Pf3D7_04_v3	773515	G	A	S5741N	NON_SYNONYMOUS_CODING	0.00964086
PF3D7_0417400	PF3D7_0417400.1	Pf3D7_04_v3	775809	G	A	E6506K	NON_SYNONYMOUS_CODING	0.0585774
PF3D7_0417400	PF3D7_0417400.1	Pf3D7_04_v3	776030	A	G	Q6579	SYNONYMOUS_CODING	0.133716
PF3D7_0417400	PF3D7_0417400.1	Pf3D7_04_v3	776413	G	A	R6707Q	NON_SYNONYMOUS_CODING	-0.00351836
PF3D7_0417600	PF3D7_0417600.1	Pf3D7_04_v3	781969	G	A	N235	SYNONYMOUS_CODING	0.127275
CRK1	PF3D7_0417800.1	Pf3D7_04_v3	787660	A	G	N561	SYNONYMOUS_CODING	0.0761437
CRK1	PF3D7_0417800.1	Pf3D7_04_v3	788206	G	A	I379	SYNONYMOUS_CODING	-0.00152444
CRK1	PF3D7_0417800.1	Pf3D7_04_v3	788817	C	G	D176H	NON_SYNONYMOUS_CODING	-0.00225348
CRK1	PF3D7_0417800.1	Pf3D7_04_v3	789241	T	C	S34	SYNONYMOUS_CODING	0.11935
PF3D7_0417900	PF3D7_0417900.1	Pf3D7_04_v3	791143	A	G	L140	SYNONYMOUS_CODING	-0.00379899
PF3D7_0417900	PF3D7_0417900.1	Pf3D7_04_v3	791513	G	C	E264Q	NON_SYNONYMOUS_CODING	-0.00360911
PF3D7_0417900	PF3D7_0417900.1	Pf3D7_04_v3	792225	G	A	R501H	NON_SYNONYMOUS_CODING	0.000651315
PF3D7_0417900	PF3D7_0417900.1	Pf3D7_04_v3	792236	A	G	N505D	NON_SYNONYMOUS_CODING	0.0201117
PF3D7_0417900	PF3D7_0417900.1	Pf3D7_04_v3	792257	C	A	Q512K	NON_SYNONYMOUS_CODING	0.0834554
PF3D7_0417900	PF3D7_0417900.1	Pf3D7_04_v3	792876	A	T	N718I	NON_SYNONYMOUS_CODING	0.00391916
PF3D7_0418000	PF3D7_0418000.1	Pf3D7_04_v3	793904	G	A	L26	SYNONYMOUS_CODING	0.0119816
PF3D7_0418000	PF3D7_0418000.1	Pf3D7_04_v3	794319	C	T	P165S	NON_SYNONYMOUS_CODING	-0.00242844
PF3D7_0418000	PF3D7_0418000.1	Pf3D7_04_v3	794321	T	A	P165	SYNONYMOUS_CODING	-0.00242844
PF3D7_0418000	PF3D7_0418000.1	Pf3D7_04_v3	794923	C	A	S366Y	NON_SYNONYMOUS_CODING	-0.00320764
PF3D7_0418000	PF3D7_0418000.1	Pf3D7_04_v3	795946	A	C	E641D	NON_SYNONYMOUS_CODING	0.000120592
PF3D7_0418000	PF3D7_0418000.1	Pf3D7_04_v3	796416	G	A	G798D	NON_SYNONYMOUS_CODING	-0.00329237
PF3D7_0418000	PF3D7_0418000.1	Pf3D7_04_v3	796423	A	G	T800	SYNONYMOUS_CODING	-0.00381937
PF3D7_0418000	PF3D7_0418000.1	Pf3D7_04_v3	797301	G	A	S1093N	NON_SYNONYMOUS_CODING	-0.00276329
PF3D7_0418000	PF3D7_0418000.1	Pf3D7_04_v3	797315	C	A	P1098T	NON_SYNONYMOUS_CODING	-0.00375668
PF3D7_0418000	PF3D7_0418000.1	Pf3D7_04_v3	797460	A	G	E1146G	NON_SYNONYMOUS_CODING	-0.00176039
PF3D7_0418000	PF3D7_0418000.1	Pf3D7_04_v3	797570	C	T	H1183Y	NON_SYNONYMOUS_CODING	0.00107575
PF3D7_0418000	PF3D7_0418000.1	Pf3D7_04_v3	797704	C	T	N1227	SYNONYMOUS_CODING	0.0125693
PF3D7_0418000	PF3D7_0418000.1	Pf3D7_04_v3	797761	A	C	L1246F	NON_SYNONYMOUS_CODING	0.0137119
PF3D7_0418000	PF3D7_0418000.1	Pf3D7_04_v3	797792	C	A	Q1257K	NON_SYNONYMOUS_CODING	-0.00374027
PF3D7_0418000	PF3D7_0418000.1	Pf3D7_04_v3	799729	C	T	I1636	SYNONYMOUS_CODING	0.0402708
PF3D7_0418000	PF3D7_0418000.1	Pf3D7_04_v3	799956	A	C	H1712P	NON_SYNONYMOUS_CODING	0.0024957
PF3D7_0418000	PF3D7_0418000.1	Pf3D7_04_v3	802705	G	A	E2576K	NON_SYNONYMOUS_CODING	0.0370198
PF3D7_0418000	PF3D7_0418000.1	Pf3D7_04_v3	803561	A	G	H2861R	NON_SYNONYMOUS_CODING	0.0682242
PF3D7_0418000	PF3D7_0418000.1	Pf3D7_04_v3	805165	C	T	D3329	SYNONYMOUS_CODING	0.00684041
PF3D7_0418000	PF3D7_0418000.1	Pf3D7_04_v3	805221	A	G	Y3348C	NON_SYNONYMOUS_CODING	0.0107702
PF3D7_0418000	PF3D7_0418000.1	Pf3D7_04_v3	807810	C	T	S4211F	NON_SYNONYMOUS_CODING	0.0492251
PF3D7_0418000	PF3D7_0418000.1	Pf3D7_04_v3	807861	G	T	C4228F	NON_SYNONYMOUS_CODING	-0.0036791
PF3D7_0418100	PF3D7_0418100.1	Pf3D7_04_v3	811689	T	A	Q985L	NON_SYNONYMOUS_CODING	0.0113536
PF3D7_0418100	PF3D7_0418100.1	Pf3D7_04_v3	812570	T	C	E691	SYNONYMOUS_CODING	0.0497999
PF3D7_0418100	PF3D7_0418100.1	Pf3D7_04_v3	812986	T	A	R553W	NON_SYNONYMOUS_CODING	-0.00141908
PF3D7_0418100	PF3D7_0418100.1	Pf3D7_04_v3	812994	A	G	F550S	NON_SYNONYMOUS_CODING	0.0174507
PF3D7_0418100	PF3D7_0418100.1	Pf3D7_04_v3	813541	T	C	I368V	NON_SYNONYMOUS_CODING	0.055803
PF3D7_0418100	PF3D7_0418100.1	Pf3D7_04_v3	813649	C	T	D332N	NON_SYNONYMOUS_CODING	0.0260488
EIF3M	PF3D7_0418200.1	Pf3D7_04_v3	817915	T	C	A172	SYNONYMOUS_CODING	-0.00225348
EIF3M	PF3D7_0418200.1	Pf3D7_04_v3	818014	A	G	R205	SYNONYMOUS_CODING	0.027402
PF3D7_0418300	PF3D7_0418300.1	Pf3D7_04_v3	819473	T	C	K956	SYNONYMOUS_CODING	0.00336053
PF3D7_0418300	PF3D7_0418300.1	Pf3D7_04_v3	821816	A	C	D175E	NON_SYNONYMOUS_CODING	-0.000845832
PF3D7_0418400	PF3D7_0418400.1	Pf3D7_04_v3	830580	T	C	L106	SYNONYMOUS_CODING	0.00112271
BET3	PF3D7_0418500.1	Pf3D7_04_v3	831267	A	G	L161	SYNONYMOUS_CODING	0.0311106
BET3	PF3D7_0418500.1	Pf3D7_04_v3	831954	A	G	D76	SYNONYMOUS_CODING	-0.00388752
BET3	PF3D7_0418500.1	Pf3D7_04_v3	832143	T	C	E45	SYNONYMOUS_CODING	-0.00176049
PF3D7_0418600	PF3D7_0418600.1	Pf3D7_04_v3	836490	C	T	S699	SYNONYMOUS_CODING	0.0405646
PF3D7_0418600	PF3D7_0418600.1	Pf3D7_04_v3	836547	G	A	Q718	SYNONYMOUS_CODING	-0.000420416
PF3D7_0418600	PF3D7_0418600.1	Pf3D7_04_v3	836760	A	G	E789	SYNONYMOUS_CODING	0.0449011
PF3D7_0418600	PF3D7_0418600.1	Pf3D7_04_v3	836817	A	G	E808	SYNONYMOUS_CODING	0.0642698
PF3D7_0418600	PF3D7_0418600.1	Pf3D7_04_v3	836856	T	C	S821	SYNONYMOUS_CODING	0.041419
PF3D7_0418600	PF3D7_0418600.1	Pf3D7_04_v3	837210	G	T	Q939H	NON_SYNONYMOUS_CODING	0.0705818
PF3D7_0418600	PF3D7_0418600.1	Pf3D7_04_v3	838218	C	A	G1275	SYNONYMOUS_CODING	0.00202209
PF3D7_0418600	PF3D7_0418600.1	Pf3D7_04_v3	839124	A	G	S1577	SYNONYMOUS_CODING	0.0603206
PF3D7_0418600	PF3D7_0418600.1	Pf3D7_04_v3	839310	A	G	K1639	SYNONYMOUS_CODING	0.00855703
PF3D7_0418600	PF3D7_0418600.1	Pf3D7_04_v3	840150	T	A	F1919L	NON_SYNONYMOUS_CODING	0.00476554
PF3D7_0418700	PF3D7_0418700.1	Pf3D7_04_v3	841884	G	A	G230D	NON_SYNONYMOUS_CODING	0.0133211
PF3D7_0418900	PF3D7_0418900.1	Pf3D7_04_v3	847871	A	C	K214T	NON_SYNONYMOUS_CODING	0.0372082
PF3D7_0418900	PF3D7_0418900.1	Pf3D7_04_v3	848597	T	C	N348	SYNONYMOUS_CODING	0.0479396
PF3D7_0419000	PF3D7_0419000.1	Pf3D7_04_v3	850002	C	T	L30	SYNONYMOUS_CODING	0.000355645
PF3D7_0419000	PF3D7_0419000.1	Pf3D7_04_v3	850427	A	G	N141S	NON_SYNONYMOUS_CODING	-0.00165481
PF3D7_0419000	PF3D7_0419000.1	Pf3D7_04_v3	850443	A	G	V146	SYNONYMOUS_CODING	-0.00298833
PF3D7_0419000	PF3D7_0419000.1	Pf3D7_04_v3	851737	C	T	L341	SYNONYMOUS_CODING	0.055803
PF3D7_0419300	PF3D7_0419300.1	Pf3D7_04_v3	856082	A	G	I286T	NON_SYNONYMOUS_CODING	0.0595691
PF3D7_0419300	PF3D7_0419300.1	Pf3D7_04_v3	856599	A	G	L114	SYNONYMOUS_CODING	0.0180691
PF3D7_0419400	PF3D7_0419400.1	Pf3D7_04_v3	858884	T	A	F296Y	NON_SYNONYMOUS_CODING	0.0311546
PF3D7_0419400	PF3D7_0419400.1	Pf3D7_04_v3	859387	C	G	P464A	NON_SYNONYMOUS_CODING	0.0473707
PF3D7_0419400	PF3D7_0419400.1	Pf3D7_04_v3	859399	T	A	S468T	NON_SYNONYMOUS_CODING	-0.00255218
PF3D7_0419400	PF3D7_0419400.1	Pf3D7_04_v3	860428	T	C	Y811H	NON_SYNONYMOUS_CODING	0.00387914
PF3D7_0419400	PF3D7_0419400.1	Pf3D7_04_v3	860462	A	G	N822S	NON_SYNONYMOUS_CODING	0.0186176
PF3D7_0419400	PF3D7_0419400.1	Pf3D7_04_v3	860538	T	A	D847E	NON_SYNONYMOUS_CODING	-0.00333561
PF3D7_0419400	PF3D7_0419400.1	Pf3D7_04_v3	860622	G	A	M875I	NON_SYNONYMOUS_CODING	-0.00333561
PF3D7_0419400	PF3D7_0419400.1	Pf3D7_04_v3	863381	C	T	T1795M	NON_SYNONYMOUS_CODING	0.00437129
PF3D7_0419400	PF3D7_0419400.1	Pf3D7_04_v3	863561	C	T	S1855F	NON_SYNONYMOUS_CODING	-0.00382027
PF3D7_0419400	PF3D7_0419400.1	Pf3D7_04_v3	863941	G	T	V1982F	NON_SYNONYMOUS_CODING	0.0248409
PF3D7_0419400	PF3D7_0419400.1	Pf3D7_04_v3	865912	T	G	G2458	SYNONYMOUS_CODING	0.00108105
PF3D7_0419400	PF3D7_0419400.1	Pf3D7_04_v3	865929	T	C	I2464T	NON_SYNONYMOUS_CODING	-0.00282852
PF3D7_0419500	PF3D7_0419500.1	Pf3D7_04_v3	866970	G	A	S381L	NON_SYNONYMOUS_CODING	0.0341725
PF3D7_0419500	PF3D7_0419500.1	Pf3D7_04_v3	867270	T	A	K281I	NON_SYNONYMOUS_CODING	0.00444941
PF3D7_0419500	PF3D7_0419500.1	Pf3D7_04_v3	867953	C	T	K53	SYNONYMOUS_CODING	0.031667
PF3D7_0419500	PF3D7_0419500.1	Pf3D7_04_v3	868072	C	T	E14K	NON_SYNONYMOUS_CODING	5.52e-05
Pf34	PF3D7_0419700.1	Pf3D7_04_v3	873297	A	G	N54D	NON_SYNONYMOUS_CODING	-0.0037323
PF3D7_0419900	PF3D7_0419900.1	Pf3D7_04_v3	878175	G	A	K16	SYNONYMOUS_CODING	-0.00290252
PF3D7_0419900	PF3D7_0419900.1	Pf3D7_04_v3	879195	T	A	V289	SYNONYMOUS_CODING	-0.00365944
PF3D7_0419900	PF3D7_0419900.1	Pf3D7_04_v3	879682	C	T	P452S	NON_SYNONYMOUS_CODING	-0.00407434
PF3D7_0419900	PF3D7_0419900.1	Pf3D7_04_v3	880735	A	C	K803Q	NON_SYNONYMOUS_CODING	0.000814642
PF3D7_0419900	PF3D7_0419900.1	Pf3D7_04_v3	880792	A	G	N822D	NON_SYNONYMOUS_CODING	0.0161816
PF3D7_0419900	PF3D7_0419900.1	Pf3D7_04_v3	880848	A	G	K840	SYNONYMOUS_CODING	0.00250413
PF3D7_0419900	PF3D7_0419900.1	Pf3D7_04_v3	881382	T	G	D1018E	NON_SYNONYMOUS_CODING	-0.00249195
[truncated: 10,418 more rows]
